# Supplementary material for: Triglyceride affects the association between estimated glomerular filtration rate and the onset of non-alcoholic fatty liver disease: A second analysis of a Chinese cohort study
Source: Front Med (Lausanne). 2022 Sep 27;9:984241. doi: 10.3389/fmed.2022.984241 (PMC9551029; doi:10.3389/fmed.2022.984241)
Supplement: Supplementary file 1 [file Table_1.csv]

IMPUTATION_	NUMBER	SEX	AGE	FLD	ALP	GGT	ALT	AST	ALB	GLB	TB	DBIL	BUN	CR	UA	GLU	TC	TG	HDL	LDL	TGHDL	BMI	SBP	DBP	MONTH	CKD	EGFR	EGFR.Q4	EGFR.Q4.CONT	AGE.CS	BMI.CS	GLU.CS	UA.CS	SBP.CS	DBP.CS	HDL.CS	ALT.CS	TG.CS	EGFR.CS	GLU.CS1	TGEGFR	TGEGFR.NEW	TG.NEW
1	112740040	0	34	0	98.6795922	28.94175936	22.90492152	21.61615269	45.2	23.9	10.06994629	2.32014186	4.7	61	259	4.66	4.82	0.23	1.8	2.02	0.127777778	20.58965	110	69	48.06666667	0	119.4790361	3	3	1	1	0	0	0	0	1	0	0	1	0	6	0	0.23
1	115261127	1	45	0	76.50649806	5.989211289	-3.316890557	17.12891965	45.5	27.8	5.2	1.7	5.6	56	225	4.34	4.29	0.29	1.9	1.99	0.152631579	21.1024	122	70	46.5	0	125.5264453	3	3	2	1	0	0	0	0	1	0	0	1	0	6	0	0.29
1	110311000	0	35	0	97.32942594	6.717209466	14.69478293	24.55364536	43.2	29.5	7.4	1.8	6.5	58	201	4.58	4.74	0.3	1.55	2.44	0.193548387	19.844248	132	93	50.03333333	0	120.6215105	3	3	1	1	0	0	0	1	1	0	0	1	0	6	0	0.3
1	106790554	0	54	1	45	20	26	25	44.1	29.6	9.3	2.2	5.24	85	257	5.21	2.24	0.31	1.61	0.7	0.192546584	24.012419	133	73	37.63333333	0	70.37450206	0	0	3	2	0	0	0	0	1	0	0	0	0	0	6	0.31
1	114400516	1	37	0	51	12	26	21	43.8	35.6	16	2.904129029	5.1	76	207	4.58	4.17	0.31	2.06	1.61	0.150485437	24.186852	120	74	32.7	0	117.0845281	3	3	1	2	0	0	0	0	1	0	0	1	0	6	0	0.31
1	104571009	0	40	0	102.0033669	8.818150175	23.78289026	31.15787724	42.6	27.4	8.9	2.5	5.4	56	224	4.4	4.55	0.31	1.4	1.8	0.221428571	19.523878	118	77	47.53333333	0	117.806625	3	3	2	1	0	0	0	0	1	0	0	1	0	6	0	0.31
1	116040007	1	50	0	66.1917068	-28.74686747	12.92528535	15.12694446	42.4	31.1	15.360292	3.175012628	4.9	50	262	5.05	3.59	0.31	1.03	1.58	0.300970874	18.907541	112	64	50.7	0	126.9870103	3	3	3	1	0	0	0	0	1	0	0	1	0	6	0	0.31
1	20102672	0	28	0	65.73497878	-8.618750462	-7.96391384	19.15264903	44	28.3	16.8	6.1	4.2	54	228	4.85	4.81	0.31	1.32	2.2	0.234848485	18.155928	95	56	51.8	0	129.7057568	3	3	0	0	0	0	0	0	1	0	0	1	0	6	0	0.31
1	114630039	0	22	0	61.32977458	23.56414155	12.88573776	18.65020403	44.6	25.2	7.00254398	1.282708143	5.7	48	236	5.8	3.88	0.31	1.13	1.96	0.274336283	19.89759	120	78	58.1	0	140.6182822	3	3	0	1	0	0	0	0	1	0	0	1	1	6	0	0.31
1	100194069	0	24	0	57.2426484	28.07173963	-16.98861448	7.630364531	41.9	39.5	11.90560012	1.888375725	6.4	54	242	4.66	4.89	0.32	1.16	2.65	0.275862069	22.586132	98	59	47.76666667	0	133.4019746	3	3	0	1	0	0	0	0	1	0	0	1	0	6	0	0.32
1	116030170	1	28	0	82.65672977	64.63301308	-1.718673973	10.06436421	46.8	30	17.42134941	2.990315886	5.3	44	269	4.87	4.51	0.32	1.4	1.87	0.228571429	19.322186	113	65	49.4	0	156.2244379	3	3	0	1	0	0	0	0	1	0	0	1	0	6	0	0.32
1	111661025	0	36	0	83.96933503	19.64819888	3.521044421	11.1912855	46	28.1	9.500562223	3.427846858	6.9	72	312	3.95	3.28	0.33	1.75	1.22	0.188571429	23.35515	113	60	47.83333333	0	97.62329041	1	1	1	1	0	0	0	0	1	0	0	0	0	2	4	0.33
1	108270127	0	51	0	92.94070548	-37.26461465	36.92470907	24.87876512	45.6	30.4	8.9	0.9	6	50	208	5.14	5.2	0.33	2.02	2.85	0.163366337	22.049475	123	61	47.63333333	0	113.1761612	2	2	3	1	0	0	0	0	1	0	0	1	0	4	2	0.33
1	110230040	1	58	0	37.04523577	7.87250895	37.95236262	23.92166927	43.4	20.9	11.6316187	1.40424368	7.1	56	235	4.44	3.63	0.33	1.93	1.42	0.170984456	20.444445	109	58	49.46666667	0	114.5711998	2	2	3	1	0	0	0	0	1	0	0	1	0	4	2	0.33
1	104492399	0	28	0	48.28485768	21.87590594	10.07998195	17.82081486	45	36.4	6.876679221	1.564832473	4.3	65	231	4.35	4.28	0.33	1.26	2.29	0.261904762	20.741255	120	78	48.26666667	0	116.8709603	3	3	0	1	0	0	0	0	1	0	0	1	0	6	0	0.33
1	109590136	0	29	0	61.11354588	5.055974106	22.24221247	29.43367775	40.5	32.7	7.9	2.9	4.8	69	255	4.53	3.87	0.34	1.82	1.5	0.186813187	20.111122	112	68	49.36666667	0	107.9626716	2	2	0	1	0	0	0	0	1	0	0	1	0	4	2	0.34
1	104492568	0	36	0	60.52084498	66.15159432	16.70506449	13.88576065	44.4	29.8	11.98845245	3.386071427	6.2	58	203	4.72	3.68	0.34	1.25	2.01	0.272	17.96391	99	56	48.43333333	0	119.77716	3	3	1	0	0	0	0	0	1	0	0	1	0	6	0	0.34
1	100194140	0	40	0	39.13243567	-0.180689468	32.56974567	24.28226226	45.1	33.2	16.47555519	3.403116734	4.2	51	207	4.47	4.23	0.34	1.25	2.26	0.272	20.060955	102	54	48.7	0	121.4765277	3	3	2	1	0	0	0	0	1	0	0	1	0	6	0	0.34
1	101550244	0	26	0	50.76042581	1.984495378	12.57653002	18.95620982	43.6	25.7	10.96770295	1.210132763	5.1	60	251	4.45	3.04	0.34	1.45	1.62	0.234482759	21.604105	95	54	46.23333333	0	127.0727118	3	3	0	1	0	0	0	0	1	0	0	1	0	6	0	0.34
1	116030258	0	30	0	106.75973	10.03837233	25.45728377	20.18704275	46.4	35.7	13.45571755	3.726651234	3.9	55	254	4.77	4.31	0.34	1.26	1.81	0.26984127	18.849207	100	58	49.83333333	0	127.1287978	3	3	1	1	0	0	0	0	1	0	0	1	0	6	0	0.34
1	107810274	1	23	0	54.68559056	-34.38737264	-2.174355527	9.846523425	46.7	25.9	20.5352077	2.566754195	4.9	42	255	4.19	4.09	0.34	1.72	1.9	0.197674419	21.239828	106	60	49.7	0	164.9402024	3	3	0	1	0	0	0	0	1	0	0	1	0	6	0	0.34
1	106240955	0	50	0	53	20	23	27	41.5	26.3	11.1	2.4	5.7	82	268	4.72	3.83	0.35	1.54	1.97	0.227272727	22.605246	119	73	44.1	0	75.59628954	0	0	3	1	0	0	0	0	1	0	0	0	0	0	6	0.35
1	100194159	0	38	0	30.41551008	-7.260214286	29.14221212	21.85361342	42.1	29.5	10.73739905	1.757373746	2.4	72	252	4.71	3.74	0.35	1.5	1.61	0.233333333	19.636587	102	58	44.23333333	0	96.26134788	1	1	1	1	0	0	0	0	1	0	0	0	0	2	4	0.35
1	100194468	0	45	0	53.86313009	21.18477735	11.66660955	12.8507876	43.8	27	15.41672213	3.059673385	4.2	61	231	4.69	3.76	0.35	1.15	2.05	0.304347826	20	108	66	48.86666667	0	110.5944782	2	2	2	1	0	0	0	0	1	0	0	1	0	4	2	0.35
1	104640402	1	54	0	46	10	12	21	44.8	31.2	16.2	6.7	5.5	57	234	3.56	3.01	0.35	0.92	1.61	0.380434783	22.375679	152	62	48.6	0	116.9799668	3	3	3	1	0	0	1	0	0	0	0	1	0	6	0	0.35
1	103902038	1	33	0	61	13	8	21	47	35.1	10.84784545	1.698430941	2.3	76	408	4.92	3.53	0.35	1.64	1.46	0.213414634	19.369835	112	67	49.66666667	0	120.4210794	3	3	1	1	0	0	0	0	1	0	0	1	0	6	0	0.35
1	114460099	1	29	0	57	15	18	27	44.4	28.6	27.4	4	4.9	76	199	4.68	3.77	0.35	1.87	1.74	0.187165775	19.39394	116	73	27.3	0	123.8527123	3	3	0	1	0	0	0	0	1	0	0	1	0	6	0	0.35
1	116190060	1	45	0	88.49285363	14.20159177	4.026477361	15.66452336	44.7	29	27.7	8.3	4.7	48	222	4.31	4.34	0.35	1.36	1.66	0.257352941	20.324438	106	57	49.23333333	0	133.7572428	3	3	2	1	0	0	0	0	1	0	0	1	0	6	0	0.35
1	116190051	1	44	0	75.15383464	11.46372614	18.20147408	25.69825036	39.6	38.3	16.3	4.8	3	46	210	4.35	4.15	0.35	1.12	1.87	0.3125	20.446741	117	74	49.23333333	0	137.0828808	3	3	2	1	0	0	0	0	1	0	0	1	0	6	0	0.35
1	112210397	1	40	0	58.3283407	-22.74199726	-4.290589501	6.035656875	45.4	32	15.5482512	2.575951659	4.5	47	179	5.23	4.83	0.35	1.13	2.17	0.309734513	19.56485	106	66	51.7	0	139.7455984	3	3	2	1	0	0	0	0	1	0	0	1	0	6	0	0.35
1	115261222	1	31	0	30.22465498	29.84174759	15.09334541	15.90367094	45.6	24.5	9.2	3.1	3.3	45	184	4.81	3.15	0.35	1.6	1.19	0.21875	20.446741	140	87	46.5	0	151.5568824	3	3	1	1	0	0	1	0	1	0	0	1	0	6	0	0.35
1	115470064	0	42	0	72.68075372	-19.03746688	9.961887797	13.51805245	42.8	24.3	7.152951648	2.239889434	4.9	66	181	4.1	4.31	0.36	1.46	1.67	0.246575342	19.027142	115	74	51.4	0	103.9855735	2	2	2	1	0	0	0	0	1	0	0	1	0	4	2	0.36
1	113440100	0	29	0	49.67593057	4.477186234	2.931489705	15.01244303	46.9	24.5	14.67970786	3.071627752	4.1	61	229	4.76	4.42	0.36	1.72	1.73	0.209302326	19.332111	111	72	44.73333333	0	123.7500741	3	3	0	1	0	0	0	0	1	0	0	1	0	6	0	0.36
1	100194308	0	27	0	55.59752083	22.46886209	31.23189429	32.93743647	46.8	29.1	19.29937971	4.347104975	3.3	61	219	4.24	4.61	0.36	0.97	2.25	0.371134021	20.585318	113	65	49.1	0	125.5009377	3	3	0	1	0	0	0	0	0	0	0	1	0	6	0	0.36
1	103912232	1	44	0	67	11	9	21	44.6	29.2	21.84600884	5.080720422	7.3	124	236	4.97	4.43	0.37	1.62	2.08	0.228395062	21.87755	117	67	48.43333333	0	63.93720397	0	0	2	1	0	0	0	0	1	0	0	0	0	0	6	0.37
1	108080185	1	53	0	46	14	12	23	40.83249271	29.57908794	18	1.3	4.3	69	134	5.27	3.71	0.37	1.96	1.49	0.18877551	20.507812	116	64	20.16666667	0	108.8872076	2	2	3	1	0	0	0	0	1	0	0	1	0	4	2	0.37
1	102126160	0	38	0	41.43920121	36.27920181	23.76368582	18.27386695	45.8	26.2	16.65756481	2.998706073	4.7	63	275	4.22	3.84	0.37	1.95	1.45	0.18974359	19.99496	103	60	46.46666667	0	113.1415683	2	2	1	1	0	0	0	0	1	0	0	1	0	4	2	0.37
1	100194253	0	38	0	62.50534688	46.59578929	18.84868474	21.92249784	45	29	18.38174172	3.57674078	5.1	63	268	4.98	4.8	0.37	1.42	2.55	0.26056338	17.785612	105	65	47.03333333	0	113.1415683	2	2	1	0	0	0	0	0	1	0	0	1	0	4	2	0.37
1	104492477	0	43	0	75.58218448	-15.38364954	-7.704881678	1.484668031	44.3	36.9	8.242258274	0.78667369	4.6	56	142	4.93	3.62	0.37	1.24	2.12	0.298387097	20.052597	125	75	46.8	0	115.3499631	2	2	2	1	0	0	0	0	1	0	0	1	0	4	2	0.37
1	102125561	1	37	0	75	15	12	17	46.9	26.7	13.42865582	1.785186702	6.6	60	293	4.72	3.75	0.37	1.65	1.78	0.224242424	21.609371	124	75	46.46666667	0	129.0614068	3	3	1	1	0	0	0	0	1	0	0	1	0	6	0	0.37
1	116490133	1	30	0	66.66122632	42.86737005	41.02902537	26.35994226	42.4	29.6	11.85034597	2.7806543	7.4	67	231	4.41	4.86	0.37	1.39	2.07	0.26618705	20.995275	105	63	44.46666667	0	129.5409721	3	3	1	1	0	0	0	0	1	1	0	1	0	6	0	0.37
1	100204027	1	24	0	93.20195372	33.38790893	31.38081691	22.48814509	43.7	24	11.70286727	1.798650148	2.9	66	191	5.08	4.37	0.37	1.38	2.1	0.268115942	18.834373	99	59	53.16666667	0	135.957252	3	3	0	1	0	0	0	0	1	0	0	1	0	6	0	0.37
1	116590008	1	23	0	45.46724403	-2.223730996	8.397809851	11.16756668	43.9	27.1	8.266411218	2.721318056	6.3	46	212	4.81	6.49	0.37	2.1	2.89	0.176190476	20.720585	115	73	39.4	0	158.8726005	3	3	0	1	0	0	0	0	1	0	0	1	0	6	0	0.37
1	104790418	0	61	0	70	12	11	27	49.3	30.8	25.8	5.2	8.2	80	342	5.6	4.06	0.38	1.9	2.02	0.2	22.902689	180	115	48.86666667	0	72.09714883	0	0	4	1	0	0	1	1	1	0	0	0	1	0	6	0.38
1	104050069	0	34	0	84	10	12	21	45.00390153	31.56686793	11.3	1.9	5.17	86.5	217	5.54	5.03	0.38	1.33	3.03	0.285714286	20.042677	132	84	11.36666667	0	79.29353419	0	0	1	1	0	0	0	0	1	0	0	0	0	0	6	0.38
1	111661048	0	33	0	32.44536446	18.28353974	25.48640673	24.93089487	48	26.7	11.87058878	3.024303098	5.4	80	276	4.6	5.19	0.38	1.77	2.56	0.214689266	20.435354	117	78	48.93333333	0	87.76859222	1	1	1	1	0	0	0	0	1	0	0	0	0	2	4	0.38
1	107590831	1	48	0	78	41	115	57	41.9	28.9	8.343878064	0.436113778	6.5	93	414	4.52	4.59	0.38	1.61	2.23	0.236024845	24.848507	123	73	47.66666667	0	88.04942122	1	1	2	2	0	0	0	0	1	1	0	0	0	2	4	0.38
1	101681536	0	48	0	34.61035827	-31.16339011	8.093164556	17.72481756	41	27	8.30326191	2.353600988	4.7	57	170	4.79	3.01	0.38	1.07	1.24	0.355140187	19.512014	112	58	51.93333333	0	110.7241672	2	2	2	1	0	0	0	0	1	0	0	1	0	4	2	0.38
1	101681270	1	42	0	73	12	21	39	43.4	30.2	9.038631621	2.730365984	6.7	73	290	5.09	2.72	0.38	1.28	1.35	0.296875	21.964592	105	63	48.03333333	0	114.9349031	2	2	2	1	0	0	0	0	1	0	0	1	0	4	2	0.38
1	115261244	1	45	0	32.12560202	43.54382455	30.45428738	26.12959058	43.4	20.1	12.2	2.3	5.8	67	242	4.29	4.69	0.38	2.04	1.94	0.18627451	21.385609	127	75	46.5	0	116.5858596	3	3	2	1	0	0	0	0	1	0	0	1	0	6	0	0.38
1	105370429	1	53	0	73.36853309	35.06494471	9.937816396	8.961507053	40.2	29.3	9.3	4.3	3	54	200	5.13	3.34	0.38	1.16	1.62	0.327586207	19.672462	103	67	46.73333333	0	120.4582243	3	3	3	1	0	0	0	0	1	0	0	1	0	6	0	0.38
1	115440005	1	46	0	41.34598924	-36.88951856	0.546138443	5.701142081	44.1	30.9	4.385733379	2.919799901	4.5	60	195	5.08	4.71	0.38	1.45	2.26	0.262068966	20.361887	121	73	50.03333333	0	121.1545227	3	3	2	1	0	0	0	0	1	0	0	1	0	6	0	0.38
1	107800388	1	50	0	54.31110494	-9.977163852	-4.160532913	17.66799355	42.9	28.7	11.59063318	1.563177293	8.2	53	212	4.24	5.06	0.38	1.93	2.47	0.196891192	19.86228	92	60	44.1	0	123.9747616	3	3	3	1	0	0	0	0	1	0	0	1	0	6	0	0.38
1	103940961	1	27	0	52.1914776	3.205543865	32.72433845	21.25113589	50	27.2	16.38416751	3.935363896	6.5	78	361	4.54	4.21	0.38	1.85	1.91	0.205405405	19.936176	119	69	46.23333333	0	124.2679828	3	3	0	1	0	0	0	0	1	0	0	1	0	6	0	0.38
1	115261162	1	44	0	60.50954386	23.0733229	6.510700831	14.31015635	42.5	30.8	8.5	2.5	6.2	51	332	4.28	3.49	0.38	1.72	1.49	0.220930233	18.984858	105	58	46.5	0	131.3773619	3	3	2	1	0	0	0	0	1	0	0	1	0	6	0	0.38
1	100081010	0	75	0	45	19	12	23	43.2	26.7	14.9	5	7.9	107	238	4.84	4.22	0.39	1.83	2.39	0.213114754	21.700264	134	72	46.6	1	45.96127656	0	0	5	1	0	0	0	0	1	0	0	0	0	0	6	0.39
1	103912385	0	24	0	41.3732875	5.86202971	22.31441059	14.3578073	42.1	22.9	4.213523898	-0.079297212	5.5	90	243	4.52	4.29	0.39	1.79	2.17	0.217877095	22.010582	104	65	48.73333333	0	81.07768575	0	0	0	1	0	0	0	0	1	0	0	0	0	0	6	0.39
1	111660776	1	33	0	81	19	18	23	45.4	25.5	12.79305781	2.253030183	6.9	107	414	4.71	3.69	0.39	1.97	1.53	0.197969543	20.244898	141	83	48.26666667	0	82.56534023	1	1	1	1	0	0	1	0	1	0	0	0	0	2	4	0.39
1	116270045	0	27	0	79.13452639	-15.7220717	7.901799114	18.83170593	48.6	26.7	21.3936915	4.531060713	4.8	80	172	5.37	3.56	0.39	1.9	1.47	0.205263158	18.699793	125	67	38.5	0	91.54689976	1	1	0	1	0	0	0	0	1	0	0	0	0	2	4	0.39
1	106480918	0	58	0	62	13	9	15	42.2	30.8	-2.994830625	-1.33651558	4.9	59	163	5.38	4.41	0.39	2.29	1.72	0.170305677	18.856562	93	60	38.36666667	0	102.0522068	2	2	3	1	0	0	0	0	1	0	0	0	0	4	2	0.39
1	102126166	0	38	0	111.6457196	13.58389107	42.57460744	40.03320975	44.3	27.9	21.7378124	5.042601762	7.6	66	279	4.38	4.84	0.39	2.1	1.87	0.185714286	19.425013	101	70	46.46666667	0	106.9488446	2	2	1	1	0	0	0	0	1	1	0	1	0	4	2	0.39
1	109121129	0	24	0	26.71252063	23.39516135	5.252281467	17.42957087	47	33.8	23.46933011	4.34731017	3.3	69	234	5.11	4.66	0.39	2.14	1.89	0.182242991	20.484428	110	66	48.9	0	111.8220322	2	2	0	1	0	0	0	0	1	0	0	1	0	4	2	0.39
1	106481297	1	40	0	81	14	13	23	45.5	24.4	12.38102567	2.435397887	6.7	75	256	4.63	4.09	0.39	1.01	2.01	0.386138614	19.277681	122	67	50	0	115.2702446	2	2	2	1	0	0	0	0	1	0	0	1	0	4	2	0.39
1	102700271	0	32	0	62	20	15	22	44.9	21.5	15.5	5.5	4.5	62	333	4.42	4.26	0.39	1.22	2.28	0.319672131	20.307413	143	76	51.83333333	0	120.3191691	3	3	1	1	0	0	1	0	1	0	0	1	0	6	0	0.39
1	116040008	1	46	0	93.20317942	94.20333583	56.43786797	45.95606074	45.7	26.5	22.71407214	4.441347727	5.4	60	206	5.4	5.15	0.39	1.12	2.64	0.348214286	22.290997	113	69	50.7	0	121.1545227	3	3	2	1	0	0	0	0	1	1	0	1	0	6	0	0.39
1	114080657	1	28	0	44	13	11	20	46.1	32.3	13.26063457	1.905597004	6.3	79	384	4.54	4.08	0.39	1.08	2.24	0.361111111	20.903172	91	58	48.7	0	122.7521512	3	3	0	1	0	0	0	0	1	0	0	1	0	6	0	0.39
1	100194503	0	35	0	84.60390385	-54.59519458	-6.347010889	2.993110085	42.4	33.1	12.47563883	2.47474454	4.1	53	306	4.68	4.86	0.39	1.1	2.44	0.354545455	20.258883	118	65	47.83333333	0	124.2414924	3	3	1	1	0	0	0	0	1	0	0	1	0	6	0	0.39
1	104100545	1	29	0	56.86346129	5.129115913	30.56173532	30.75249877	43.7	25.9	14.32702794	3.867423221	5.8	67	233	4.86	4.18	0.39	1.34	2.14	0.291044776	21.359306	99	60	46.7	0	130.4541511	3	3	0	1	0	0	0	0	1	0	0	1	0	6	0	0.39
1	116190073	1	47	0	75.12226713	7.56800032	2.676565399	14.27846093	40.7	27.6	5.5	1.8	2.3	49	193	4.67	3.78	0.39	0.94	1.66	0.414893617	20.661158	98	54	49.23333333	0	130.7755062	3	3	2	1	0	0	0	0	0	0	0	1	0	6	0	0.39
1	112581122	1	26	0	57.4589023	40.39334743	17.63896026	28.15006567	46.1	29	12.7263784	3.584217074	4.1	64	375	3.98	4.52	0.39	1.69	1.98	0.230769231	19.53713	120	76	48.7	0	135.7709407	3	3	0	1	0	0	0	0	1	0	0	1	0	6	0	0.39
1	114090706	1	27	0	7.381520286	-2.690280019	5.84264746	16.06486509	39.4	27.3	20.34267534	4.777387472	5.1	47	232	5.34	4.35	0.39	1.11	2.36	0.351351351	19.723866	95	55	48.93333333	0	153.1080084	3	3	0	1	0	0	0	0	1	0	0	1	0	6	0	0.39
1	104271145	1	73	0	106	82	26	36	45.7	29.3	11.38658825	1.13565747	6.8	89	352	6.03	4.11	0.4	1.5	1.98	0.266666667	19.923672	145	103	45.66666667	0	77.90407542	0	0	5	1	0	0	1	1	1	0	0	0	1	0	6	0.4
1	100066796	0	46	0	77.34159412	32.14673836	27.64177718	31.42181783	47.3	27.5	7.7	2	4	70	242	5.05	5.08	0.4	1.69	2.45	0.236686391	20.509789	110	62	51.9	0	94.1563509	1	1	2	1	0	0	0	0	1	0	0	0	0	2	4	0.4
1	101910084	0	41	0	74.52600124	-10.12511866	8.47295812	24.86494288	44.6	29.9	10.14786259	2.736841389	4.3	71	248	5.34	5.48	0.4	2.12	2.62	0.188679245	21.580042	103	68	54.63333333	0	95.86264391	1	1	2	1	0	0	0	0	1	0	0	0	0	2	4	0.4
1	100570921	0	36	0	51	24	20	20	46.7	29.3	20.3	3.2	2.8	63	181	4.78	4.58	0.4	1.96	1.95	0.204081633	20.128632	115	67	23.7	0	114.7423387	2	2	1	1	0	0	0	0	1	0	0	1	0	4	2	0.4
1	100194338	0	29	0	57.74412339	1.396237415	7.905799687	17.63821401	46.3	27.8	8.098437447	2.627505346	4.9	64	236	4.93	4.55	0.4	1.52	2.32	0.263157895	18.30636	98	61	44.8	0	118.2505731	3	3	0	0	0	0	0	0	1	0	0	1	0	6	0	0.4
1	102720122	0	31	0	42	12	9	20	43.3	28.3	10.3	1.079616852	4.1	62	193	4.5	4.08	0.4	2.27	1.48	0.176211454	17.925884	107	68	20.53333333	0	121.1673404	3	3	1	0	0	0	0	0	1	0	0	1	0	6	0	0.4
1	110400401	1	24	0	67	18	11	20	44.4	30.1	19.31046962	3.878448591	5.2	81	276	9.96	6	0.4	1.76	2.77	0.227272727	21.211073	134	91	51.1	0	123.180521	3	3	0	1	1	0	0	1	1	0	0	1	1	6	0	0.4
1	115261742	0	30	0	57.43257958	55.84940471	24.625564	14.25102944	47.4	28.7	4.6	1.3	5.4	56	242	4.75	5.33	0.4	2.25	2.06	0.177777778	21.475029	119	70	46.5	0	126.3796736	3	3	1	1	0	0	0	0	1	0	0	1	0	6	0	0.4
1	111660933	1	29	0	53.41079747	55.29694854	30.5223335	19.82436207	47.5	29.2	14.60113413	3.46888234	6.2	62	259	5	3.55	0.4	1.64	1.58	0.243902439	19.567833	94	60	48.73333333	0	134.6899978	3	3	0	1	0	0	0	0	1	0	0	1	0	6	0	0.4
1	116030228	1	26	0	60.18349914	17.2465128	18.28106518	31.12986805	44.3	32.7	20.70571158	4.194122014	5.8	59	234	4.84	4.24	0.4	1.05	1.99	0.380952381	19.160982	107	66	49.13333333	0	140.3983318	3	3	0	1	0	0	0	0	1	0	0	1	0	6	0	0.4
1	101550154	1	26	0	79.45232779	22.88111096	19.17985201	27.44530269	44.3	26	17.87843896	3.932835703	3.5	55	223	4.62	4.29	0.4	1.61	1.75	0.248447205	22.176498	106	60	46.23333333	0	144.5185343	3	3	0	1	0	0	0	0	1	0	0	1	0	6	0	0.4
1	104590315	1	21	0	61.58361653	-20.86937847	-13.13408669	3.342908587	42.1	31.7	13.4	4.4	4.8	54	261	5.49	5.01	0.4	1.78	2.43	0.224719101	21.526833	108	66	48.3	0	150.8205447	3	3	0	1	0	0	0	0	1	0	0	1	0	6	0	0.4
1	103940957	1	26	0	43.81786268	12.96265407	35.21676688	26.35753088	46.7	34.6	11.30530626	2.513321056	3	48	315	4.2	4.22	0.4	1.92	1.58	0.208333333	19.14783	120	70	46.23333333	0	152.8556818	3	3	0	1	0	0	0	0	1	0	0	1	0	6	0	0.4
1	108070723	0	33	0	67	19	34	35	46.7	28.1	16.38876946	2.521146012	6.1	81	695	5.02	4.17	0.41	1.22	2.03	0.336065574	21.09275	123	71	48.76666667	0	86.45918629	1	1	1	1	0	1	0	0	1	0	0	0	0	2	4	0.41
1	100325002	0	29	0	46	15	13	22	43	26.3	14.48065673	3.273281529	5.9	76	305	4.8	4.31	0.41	1.73	1.9	0.23699422	24.188116	109	67	53.86666667	0	96.04982459	1	1	0	2	0	0	0	0	1	0	0	0	0	2	4	0.41
1	105370405	1	80	0	53.34292648	3.067833134	8.133801113	18.12625325	44.2	30	12.4	3.7	4.7	55	247	5.12	2.67	0.41	1.08	1.27	0.37962963	19.93693	110	65	45.6	0	98.8969657	1	1	5	1	0	0	0	0	1	0	0	0	0	2	4	0.41
1	101550231	0	26	0	50	14	14	18	44.4	32.4	17.24670393	4.469816618	4.93	75	147	4.82	3.71	0.41	1.93	1.73	0.212435233	19.4217	108	69	34.56666667	0	99.68025689	2	2	0	1	0	0	0	0	1	0	0	0	0	4	2	0.41
1	103862350	0	23	0	129.2213412	45.74695085	14.35787932	22.13100474	45.4	30.3	16.80190326	4.023441222	6.5	73	315	4.52	5.61	0.41	1.78	2.68	0.230337079	20.538027	110	62	48.76666667	0	105.1876787	2	2	0	1	0	0	0	0	1	0	0	1	0	4	2	0.41
1	101550097	1	27	0	57	22	14	17	42	30.3	12.36240127	2.51548688	3.1	89	271	5.01	4.12	0.41	1.47	2.33	0.278911565	24.47483	123	83	34.56666667	0	107.6204359	2	2	0	2	0	0	0	0	1	0	0	1	0	4	2	0.41
1	100066712	0	33	0	57	17	27	17	42.9	26.2	8.8	1.8	4.82	67	194	4.95	4.09	0.41	2.15	1.56	0.190697674	20.2922	104	69	23.5	0	108.7746026	2	2	1	1	0	0	0	0	1	0	0	1	0	4	2	0.41
1	101380354	0	38	0	61.68059238	48.27970108	26.04289587	27.74193833	43.3	24	6.817383215	3.298583027	4.2	65	237	5.69	4.29	0.41	2.22	1.68	0.184684685	22.220043	107	58	47.4	0	108.9429416	2	2	1	1	0	0	0	0	1	0	0	1	1	4	2	0.41
1	100109069	1	58	0	71.33254334	83.57300226	11.34506195	27.36179423	43.7	27.6	6.1	1.5	3.3	63	231	4.6	4.01	0.41	1.57	1.71	0.261146497	19.048521	110	64	45.13333333	0	109.1441899	2	2	3	1	0	0	0	0	1	0	0	1	0	4	2	0.41
1	115261402	0	49	0	88.47669713	58.91971709	38.20403555	37.01211592	46.6	32.3	12.3	3.6	5.1	53	253	4.02	4.5	0.41	1.82	2.02	0.225274725	18.664652	116	73	46.5	0	112.6046016	2	2	2	1	0	0	0	0	1	0	0	1	0	4	2	0.41
1	113680858	0	48	0	52.43315792	-12.46259376	29.50132158	16.71178247	45.1	27.7	13.7	3.1	5.4	54	210	4.48	3.67	0.41	1.5	1.65	0.273333333	20.090292	131	79	46.73333333	0	112.7052695	2	2	2	1	0	0	0	0	1	0	0	1	0	4	2	0.41
1	115261824	0	44	0	20.64002078	12.88403005	10.59967262	20.17685346	45.2	30.4	9.7	3	3.7	54	193	4.57	5.51	0.41	2.18	2.59	0.188073394	18.80231	95	59	46.5	0	115.9170254	2	2	2	1	0	0	0	0	1	0	0	1	0	4	2	0.41
1	104492286	1	52	0	75.57576379	-22.67141821	15.2893845	21.7998233	45.9	23.2	17.97156875	3.42593466	4.1	50	193	5.23	3.87	0.41	1.27	1.97	0.322834646	17.825668	116	56	46.8	0	125.2154145	3	3	3	0	0	0	0	0	1	0	0	1	0	6	0	0.41
1	115261634	0	39	0	40.72500398	14.00747547	17.66364006	10.26019623	44.2	29.3	12.7	4.4	3.4	46	186	4.66	4	0.41	1.11	1.66	0.369369369	18.253254	112	60	55.33333333	0	126.5440034	3	3	1	0	0	0	0	0	1	0	0	1	0	6	0	0.41
1	112581178	1	38	0	70.34435292	34.49241122	17.80819668	23.63623448	45.8	26.8	7.04218545	-0.022066555	4.8	59	224	4.84	4.49	0.41	2.03	1.8	0.201970443	20.474989	110	71	48.7	0	129.0484907	3	3	1	1	0	0	0	0	1	0	0	1	0	6	0	0.41
1	112740060	0	25	0	59	14	10	18	44.8	28.3	16.34205182	3.811578592	4.4	51	198	4.15	4.52	0.41	2.35	1.68	0.174468085	20.260923	101	65	36	0	134.975095	3	3	0	1	0	0	0	0	1	0	0	1	0	6	0	0.41
1	116420120	0	34	0	38.53058615	-10.45989257	41.37122915	28.62313707	44.5	28.6	13.48527195	4.390933725	4.7	42	156	4.34	5.11	0.41	1.09	2.32	0.376146789	19.86861	115	72	48.56666667	0	135.0374191	3	3	1	1	0	0	0	0	1	1	0	1	0	6	0	0.41
1	113680842	1	24	0	88	26	16	21	47.2	28.8	10.8	3.213231461	3.6	64	171	4.66	3.66	0.41	1.61	1.63	0.254658385	19.055904	106	54	23.76666667	0	137.6918801	3	3	0	1	0	0	0	0	1	0	0	1	0	6	0	0.41
1	115261181	1	43	0	65.43704474	25.14475677	27.92966115	34.61162383	44.8	24.8	8.5	2.2	3.8	44	197	5.02	4.43	0.41	1.63	1.86	0.251533742	20.47871	128	78	46.5	0	140.6007697	3	3	2	1	0	0	0	0	1	0	0	1	0	6	0	0.41
1	106710416	1	25	0	42.77425652	9.635060191	12.79363158	24.81377123	46.2	31	22.01259883	4.464153792	4.3	48	192	4.46	4.69	0.41	1.46	2.54	0.280821918	17.885351	113	69	46.8	0	153.9332143	3	3	0	0	0	0	0	0	1	0	0	1	0	6	0	0.41
1	110440404	0	57	0	79	17	27	29	40.4	24.6	11.6	4.8	3.7	72	236	3.88	3.21	0.42	1.13	1.74	0.371681416	24.250679	150	80	6.7	0	84.23404568	1	1	3	2	0	0	1	0	1	0	0	0	0	2	4	0.42
1	110594090	0	56	0	71.17559532	20.0853796	26.12221652	28.58636535	45.3	25.2	17.70008629	1.732795473	4.3	72	192	4.63	4.24	0.42	2.51	1.37	0.167330677	18.256319	104	67	35.86666667	0	84.82784056	1	1	3	0	0	0	0	0	1	0	0	0	0	2	4	0.42
1	100150806	0	50	0	71	29	19	20	43.2	28.4	16.5	4.5	5.5	74	279	4.77	4.79	0.42	1.25	2.31	0.336	21.591696	106	69	49.7	0	85.59430309	1	1	3	1	0	0	0	0	1	0	0	0	0	2	4	0.42
1	104492158	1	50	0	45	17	21	20	43.7	32	9.696504515	2.352536388	4.9	93	379	4.65	3.86	0.42	1.48	2.09	0.283783784	23.999458	112	62	48.3	0	86.82104374	1	1	3	1	0	0	0	0	1	0	0	0	0	2	4	0.42
1	115261434	0	46	0	62.0352512	1.295677197	25.36954774	22.627374	48.2	23.2	10.1	1.8	3.4	72	203	4.59	4.88	0.42	1.88	2.01	0.223404255	17.783249	110	63	46.5	0	91.00095007	1	1	2	0	0	0	0	0	1	0	0	0	0	2	4	0.42
1	108920083	1	78	0	47.33745836	11.6175783	30.96022011	28.12833929	45.7	27.8	9.704319661	2.538968816	4	60	170	4.72	4.42	0.42	1.38	2.36	0.304347826	22.172745	99	64	51.6	0	96.76439441	1	1	5	1	0	0	0	0	1	0	0	0	0	2	4	0.42
1	106181015	0	39	0	64	11	16	24	46	28	14.8	5.4	7.1	70	280	5.66	3.86	0.42	1.06	1.86	0.396226415	22.352365	113	65	48.46666667	0	98.90195565	1	1	1	1	0	0	0	0	1	0	0	0	1	2	4	0.42
1	105490195	1	45	0	100	10	9	25	42.7	32.2	12.8	4.5	8.2	82	330	5.82	4.03	0.42	1.04	2.32	0.403846154	22.172745	135	55	47.06666667	0	104.7196945	2	2	2	1	0	0	0	0	1	0	0	1	1	4	2	0.42
1	111140312	1	61	0	54	13	13	19	46	32.8	7.8	1.50165079	3.5	65	256	4.8	3.86	0.42	1.59	1.94	0.264150943	19.975475	100	60	24.83333333	0	105.5009501	2	2	4	1	0	0	0	0	1	0	0	1	0	4	2	0.42
1	104492532	0	38	0	65.27178185	31.3656503	22.40330247	19.80351466	44.6	30.2	28.09043787	5.078151035	5.7	63	201	4.95	5.29	0.42	1.28	2.86	0.328125	21.043472	123	74	46.8	0	113.1415683	2	2	1	1	0	0	0	0	1	0	0	1	0	4	2	0.42
1	110400712	1	69	0	66.2218583	-20.77694777	19.17484121	15.23041451	40.8	27.2	6.930349543	1.125881992	3.7	47	211	5.14	4.79	0.42	1.84	2.02	0.22826087	22.151001	139	88	51.43333333	0	113.9898925	2	2	4	1	0	0	0	0	1	0	0	1	0	4	2	0.42
1	115261263	1	52	0	90.97134247	21.33558037	13.67035349	19.03976934	46.2	32.9	6.7	1.1	6.9	61	176	4.24	4.86	0.42	2.05	2.11	0.204878049	19.225985	123	76	46.5	0	115.365923	2	2	3	1	0	0	0	0	1	0	0	1	0	4	2	0.42
1	100319027	0	38	0	37	7	15	18	42.90895776	24.74122275	6.8	2.1	3.16	60	154	5.09	4.18	0.42	1.48	1.87	0.283783784	22.343195	115	66	12.13333333	0	116.8001176	3	3	1	1	0	0	0	0	1	0	0	1	0	6	0	0.42
1	105590213	1	47	0	50.38490089	20.1767986	37.98253797	30.54239128	46.3	27.9	18.7	5.9	4.8	62	258	4.84	4.11	0.42	1.11	2.27	0.378378378	19.668322	108	67	48.46666667	0	118.6921013	3	3	2	1	0	0	0	0	1	0	0	1	0	6	0	0.42
1	101720701	0	34	0	51.59868912	-9.038266281	6.048980911	20.11860527	45.9	25.3	13.58047935	2.050010106	6.4	60	156	4.33	4.61	0.42	2.88	1.89	0.145833333	20.078125	106	60	48.73333333	0	120.1285641	3	3	1	1	0	0	0	0	1	0	0	1	0	6	0	0.42
1	100193958	0	40	0	29.12560835	10.79325516	31.2264919	18.41001315	40.3	33	7.0169999	1.359050092	4.8	47	200	5.06	3.66	0.42	1.13	1.62	0.371681416	21.185795	109	62	49.63333333	0	124.774917	3	3	2	1	0	0	0	0	1	0	0	1	0	6	0	0.42
1	112980041	0	32	0	31.4066408	26.56357595	-24.68567289	2.966591301	43.3	26.2	9.2	1.7	4.2	53	211	4.42	4.9	0.42	2.03	1.97	0.206896552	19.523878	94	60	46.43333333	0	126.8875214	3	3	1	1	0	0	0	0	1	0	0	1	0	6	0	0.42
1	112210384	0	38	0	104.8899705	37.62519814	33.67090143	30.10411477	47.5	27	11.14677064	3.725420863	4.7	46	211	5.19	4.64	0.42	1.15	2.29	0.365217391	19.283747	109	68	51.4	0	127.4360558	3	3	1	1	0	0	0	0	1	0	0	1	0	6	0	0.42
1	114960030	0	32	0	79.04285762	38.92596417	26.73912092	25.61973549	46.6	24.6	15.01795641	2.276519994	5.6	51	248	4.67	4.67	0.42	1.95	1.67	0.215384615	21.470919	126	61	47.83333333	0	128.4985957	3	3	1	1	0	0	0	0	1	0	0	1	0	6	0	0.42
1	101880300	1	28	0	82.76010742	38.78077898	14.54872539	21.37570729	43.8	26.4	9.3	2.8	3.5	69	176	5.03	3.83	0.42	1.21	1.93	0.347107438	18.692942	114	76	48.6	0	129.7913196	3	3	0	1	0	0	0	0	1	0	0	1	0	6	0	0.42
1	100330048	1	39	0	76.54727857	41.10084112	17.25589003	26.4356893	42.9	30.5	9.463099064	2.225790544	3.6	56	242	4.39	3.62	0.42	1.8	1.44	0.233333333	19.45216	104	52	49.86666667	0	130.9301724	3	3	1	1	0	0	0	0	1	0	0	1	0	6	0	0.42
1	112210401	1	50	0	77.72230642	-29.43658356	20.71802994	14.70651254	45.2	32.4	14.3328193	4.034761617	4.9	46	250	4.71	3.81	0.42	1.2	1.58	0.35	19.600592	122	75	51.66666667	0	131.4252203	3	3	3	1	0	0	0	0	1	0	0	1	0	6	0	0.42
1	104570988	0	25	0	87.9088431	14.77485573	24.9070313	18.84115062	40.8	25.7	10.3	2.3	4.6	54	141	4.04	3.32	0.42	1.38	1.51	0.304347826	21.087137	105	65	47.53333333	0	132.4681608	3	3	0	1	0	0	0	0	1	0	0	1	0	6	0	0.42
1	104491912	1	28	0	65.11702637	-3.038022722	11.95348863	13.42179432	44.6	30.2	16.79220535	3.932380607	5.7	63	201	4.95	5.29	0.42	1.28	2.86	0.328125	21.043472	123	74	57.03333333	0	134.7482603	3	3	0	1	0	0	0	0	1	0	0	1	0	6	0	0.42
1	116190048	1	43	0	16.25775461	-10.36070604	25.94409775	11.60038819	42.9	26.3	15.6	5.7	4.7	48	254	4.41	3.59	0.42	0.99	1.72	0.424242424	21.215662	105	69	49	0	135.6496917	3	3	2	1	0	0	0	0	0	0	0	1	0	6	0	0.42
1	109120970	0	48	0	53	14	16	35	44.3	24.5	11.65430546	3.549193349	4	92	494	4.84	3.5	0.43	1.17	1.79	0.367521368	20.587515	113	61	48.9	0	66.70117325	0	0	2	1	0	1	0	0	1	0	0	0	0	0	6	0.43
1	110410261	0	39	0	69	20	11	19	45.1	27	19.43719695	4.473488545	9.5	96	282	4.92	5.08	0.43	1.71	2.29	0.251461988	22.23214	149	86	51.53333333	0	67.48780694	0	0	1	1	0	0	1	0	1	0	0	0	0	0	6	0.43
1	101880231	0	53	0	78.10313198	7.193423166	48.58055265	36.31462177	46.7	25.6	17.82528224	2.601876007	5.1	81	220	4.6	3.78	0.43	1.5	1.96	0.286666667	19.797508	115	76	48.76666667	0	75.12701159	0	0	3	1	0	0	0	0	1	1	0	0	0	0	6	0.43
1	104090064	0	36	0	45	23	27	27	50.88631668	28.03806262	14	2.7	4.25	84	326	4.9	3.82	0.43	1.22	1.95	0.352459016	24.748981	127	78	12.9	0	81.01171498	0	0	1	2	0	0	0	0	1	0	0	0	0	0	6	0.43
1	115261882	0	42	0	64.48305619	42.84073653	21.70720812	22.98869433	45.3	23.5	9.9	1.7	4.5	79	126	5.2	3.37	0.43	1.56	1.47	0.275641026	18.611496	99	59	46.5	0	83.65510964	1	1	2	1	0	0	0	0	1	0	0	0	0	2	4	0.43
1	106790503	1	28	0	73	13	28	23	40.7	25.3	15.7	2.7	5	96	309	4.95	3.37	0.43	1.42	1.63	0.302816901	19.660381	128	71	36.8	0	97.51192082	1	1	0	1	0	0	0	0	1	0	0	0	0	2	4	0.43
1	106020123	1	79	0	64.65363142	-19.4044633	29.37815112	31.69187245	42.3	31.6	19.1	6.7	4.6	54	222	4.77	3.76	0.43	1.25	2.02	0.344	20.317461	113	67	50.36666667	0	100.3498939	2	2	5	1	0	0	0	0	1	0	0	0	0	4	2	0.43
1	20102902	0	39	0	65	32	23	18	43.1	32.9	9.7	1	5.2	69	204	4.61	3.93	0.43	1.3	2.05	0.330769231	21.5096	96	64	11.8	0	100.6389525	2	2	1	1	0	0	0	0	1	0	0	0	0	4	2	0.43
1	100194272	0	26	0	92.07408304	15.2397338	13.89211594	24.60622235	42.6	29.6	8.921704914	2.774777754	7.1	74	229	4.63	4.58	0.43	1.7	2.17	0.252941176	19.141684	112	74	46.43333333	0	101.3124683	2	2	0	1	0	0	0	0	1	0	0	0	0	4	2	0.43
1	114590071	0	57	0	99	59	25	26	43.4	29.7	7.884730564	0.884052493	4.82	56	182	5.19	3.68	0.43	2.61	0.81	0.164750958	19.190304	111	66	41.96666667	0	104.5458839	2	2	3	1	0	0	0	0	1	0	0	1	0	4	2	0.43
1	110594370	0	51	0	42.83604763	2.029847865	0.204769875	17.47240526	41.7	25.2	12.9	3.3	4.8	58	295	3.93	4.45	0.43	1.95	1.98	0.220512821	21.256058	115	65	46.63333333	0	107.7985052	2	2	3	1	0	0	0	0	1	0	0	1	0	4	2	0.43
1	108940082	1	45	0	60	16	11	18	47.3	33.9	9.69530093	1.277863468	5.37	72	157	5.15	3.92	0.43	1.85	1.87	0.232432432	19.616568	106	70	36.7	0	113.1794839	2	2	2	1	0	0	0	0	1	0	0	1	0	4	2	0.43
1	114260681	1	47	0	63	24	9	14	47.89747774	29.86212984	8.9	1.9	4.86	66	252	4.36	3.49	0.43	1.42	1.71	0.302816901	22.11043	153	81	12.36666667	0	115.6738241	2	2	2	1	0	0	1	0	1	0	0	1	0	4	2	0.43
1	20101654	0	48	0	69	18	31	29	37.9	26.1	7.8	0.9	2.5	49	237	4.23	4.6	0.43	2.18	1.68	0.197247706	21.843645	92	60	11.73333333	0	116.3550028	3	3	2	1	0	0	0	0	1	0	0	1	0	6	0	0.43
1	105632210	0	41	0	82.00069717	-18.81929392	24.93017166	10.99574638	43.6	28.6	8.783203525	2.219961913	2.9	52	230	5.76	4.32	0.43	1.06	2.04	0.405660377	18.707693	112	73	51.3	0	119.8603493	3	3	2	1	0	0	0	0	1	0	0	1	1	6	0	0.43
1	114080908	1	58	0	77.09817367	62.96173211	11.95793076	21.94466581	45.6	30.5	16.67349882	3.597959268	5.2	48	237	4.34	3.96	0.43	1.25	2.15	0.344	19.992043	112	64	48.93333333	0	122.0836594	3	3	3	1	0	0	0	0	1	0	0	1	0	6	0	0.43
1	115261680	0	31	0	54.32051382	37.95238727	27.12343543	24.009856	45.9	28.8	10.5	2.7	3.8	57	232	4.36	4.14	0.43	1.55	1.85	0.277419355	22.131056	119	73	46.5	0	124.7685701	3	3	1	1	0	0	0	0	1	0	0	1	0	6	0	0.43
1	108270113	1	46	0	77.23444354	38.62024257	4.491369721	18.33987078	43.6	27.1	15.6	3.7	6	54	317	4.37	4.04	0.43	1.93	1.59	0.222797927	19.100092	101	60	47.4	0	126.5294783	3	3	2	1	0	0	0	0	1	0	0	1	0	6	0	0.43
1	112570331	1	26	0	36	11	9	20	41.12614802	27.14389523	15.5	3.2	3.65	74	227	4.1	4.63	0.43	1.43	2.25	0.300699301	19.570312	104	62	11.93333333	0	127.8879153	3	3	0	1	0	0	0	0	1	0	0	1	0	6	0	0.43
1	100770535	0	37	0	76.10565933	43.27194595	3.45357977	12.81550355	43.5	30.3	17.3	5	3.8	46	168	4.65	5.42	0.43	1.18	2.69	0.36440678	16.917274	101	51	50.06666667	0	128.3343966	3	3	1	0	0	0	0	0	1	0	0	1	0	6	0	0.43
1	115070063	0	22	0	64	12	13	16	43.3	24.6	8.7	1.6	2.87	62	17	4.68	4.49	0.43	1.55	2.51	0.277419355	19.706888	91	52	26.13333333	0	129.075061	3	3	0	1	0	0	0	0	1	0	0	1	0	6	0	0.43
1	114400983	0	33	0	95.08312829	-2.642348428	19.53713587	18.99840739	47.1	31.7	14.54337715	3.923020952	3.6	47	244	4.82	3.84	0.43	1.2	1.71	0.358333333	22.01236	115	76	48.26666667	0	131.0637381	3	3	1	1	0	0	0	0	1	0	0	1	0	6	0	0.43
1	100194405	0	27	0	60.65677434	29.27116645	6.384560073	14.56566951	44.8	29.2	10.75093471	1.262443027	4.5	53	304	5.34	4.12	0.43	1.78	2.38	0.241573034	18.089886	98	55	44.1	0	131.4233918	3	3	0	0	0	0	0	0	1	0	0	1	0	6	0	0.43
1	103941020	0	23	0	78.08968104	31.93299135	16.84256733	24.57107224	47.1	26.3	11.02603291	2.938384038	3.9	56	295	4.38	3.72	0.43	1.49	1.76	0.288590604	19.588207	104	61	46.23333333	0	132.7493765	3	3	0	1	0	0	0	0	1	0	0	1	0	6	0	0.43
1	104492573	0	27	0	55.94673969	-63.4352984	14.99265231	27.51172888	45.7	24.7	11.5	2.9	4.6	50	223	4.68	4.76	0.43	1.43	1.94	0.300699301	18.180288	130	82	40.66666667	0	133.9593388	3	3	0	0	0	0	0	0	1	0	0	1	0	6	0	0.43
1	115261223	1	32	0	55.86159183	0.547281845	-1.471785302	10.63029776	48	26.5	11.2	2.7	3.9	59	283	4.98	4.52	0.43	1.82	1.96	0.236263736	23.250689	117	75	46.5	0	134.6038365	3	3	1	1	0	0	0	0	1	0	0	1	0	6	0	0.43
1	116030196	1	29	0	91.19060797	45.37559316	8.919051539	24.33854872	43.2	25.7	12.6	3.7	5.4	59	256	5.03	5.46	0.43	1.46	2.94	0.294520548	22.534643	127	71	46.63333333	0	137.4705572	3	3	0	1	0	0	0	0	1	0	0	1	0	6	0	0.43
1	114730032	1	26	0	30.31959215	63.09825723	16.72602974	16.27411047	46.5	27.6	21.2	7.9	2.7	54	194	4.19	4.27	0.43	1.08	2.03	0.398148148	23.857988	94	58	48.36666667	0	145.6152122	3	3	0	1	0	0	0	0	1	0	0	1	0	6	0	0.43
1	112190737	1	65	0	84.28173306	8.44903988	10.45049128	17.34353798	44.4	28.9	11.57263852	2.49044644	5.1	82	251	4.81	3.72	0.44	1.69	1.6	0.26035503	20.263779	105	60	42.7	0	90.99412147	1	1	4	1	0	0	0	0	1	0	0	0	0	2	4	0.44
1	104570872	1	79	0	86.85093292	10.07901638	23.40849772	27.96668277	45.4	25.3	11.2	2.2	5.9	65	222	4.61	5.34	0.44	1.9	2.44	0.231578947	21.826443	150	90	50.26666667	0	92.97000272	1	1	5	1	0	0	1	1	1	0	0	0	0	2	4	0.44
1	105191155	1	76	0	49.60356648	4.40192737	33.78364753	33.78415401	44.9	23.5	16.4	3.9	5.9	58	188	4.61	5.92	0.44	1.97	2.82	0.223350254	20.904299	105	56	49.86666667	0	99.51374441	2	2	5	1	0	0	0	0	1	0	0	0	0	4	2	0.44
1	114270774	0	36	0	82	15	11	19	49	25.9	13.75713131	2.59287786	6.3	70	353	4.79	3.72	0.44	1.11	1.69	0.396396396	19.406939	136	96	50.43333333	0	101.0083167	2	2	1	1	0	0	0	1	1	0	0	0	0	4	2	0.44
1	114310256	1	53	0	37.22510296	57.05353404	17.4612552	24.29298868	42.3	28.6	10.43758282	1.989529675	4.4	78	173	5.59	3.7	0.44	1.82	1.42	0.241758242	20.716793	114	68	36.63333333	0	103.5236819	2	2	3	1	0	0	0	0	1	0	0	1	0	4	2	0.44
1	105370414	0	53	0	66.32249004	46.83499149	40.70358038	32.65295058	41.6	28	12.2	5	4.5	62	218	4.91	4.61	0.44	1.75	2.13	0.251428571	21.24125	112	68	47.5	0	103.8171356	2	2	3	1	0	0	0	0	1	1	0	1	0	4	2	0.44
1	115261585	0	50	0	70.24317211	31.02907974	23.17929968	22.73151262	44.3	32.1	12.0947978	2.706279565	4.9	62	100	4.64	4.1	0.44	1.35	2.23	0.325925926	19.392637	109	62	54.13333333	0	106.0281776	2	2	3	1	0	0	0	0	1	0	0	1	0	4	2	0.44
1	111990009	0	25	0	88.33159508	-7.477371578	-12.37614956	11.8523448	43.2	27.7	13.6	5.2	6.6	71	257	5.36	3.49	0.44	1.54	1.45	0.285714286	19.303034	108	68	49.33333333	0	107.2658372	2	2	0	1	0	0	0	0	1	0	0	1	0	4	2	0.44
1	111660901	1	44	0	66.68622677	12.35996274	2.253247731	12.09844566	46.3	26.6	13.92545742	2.26284467	6.9	78	264	4.9	4.84	0.44	2.05	2.19	0.214634146	23.702597	115	62	48.06666667	0	110.2799278	2	2	2	1	0	0	0	0	1	0	0	1	0	4	2	0.44
1	114400471	1	46	0	59	24	13	21	50.2865378	29.7160794	12.2	3.3	4.43	72	217	5.36	4.49	0.44	2.38	1.53	0.18487395	17.92713	107	69	19.36666667	0	112.3872275	2	2	2	0	0	0	0	0	1	0	0	1	0	4	2	0.44
1	113020094	0	47	0	39	19	8	13	42	34.5	12.17123007	1.462655946	3.6	55	202	5.14	3.79	0.44	1.49	1.9	0.295302013	22.11043	116	63	37.3	0	112.8187191	2	2	2	1	0	0	0	0	1	0	0	1	0	4	2	0.44
1	109080183	1	58	0	75.0480644	30.19598708	36.57190457	35.74991625	45	20.1	18.7	6.2	3.1	57	209	5.61	4.2	0.44	1.24	1.75	0.35483871	20.421366	126	71	49.16666667	0	113.7387596	2	2	3	1	0	0	0	0	1	0	0	1	1	4	2	0.44
1	108080179	1	56	0	69	12	9	19	42.71653483	36.78905867	9.6	1.4	3.1	57	183	4.97	3.23	0.44	1.59	1.3	0.27672956	20.726645	111	66	20.16666667	0	115.3479793	2	2	3	1	0	0	0	0	1	0	0	1	0	4	2	0.44
1	115261412	0	45	0	55	12	16	26	39.9	26.6	8.7	1.7	3.15	53	110	4.79	4.21	0.44	1.89	2.11	0.232804233	22.312624	136	76	34.96666667	0	115.8134887	2	2	2	1	0	0	0	0	1	0	0	1	0	4	2	0.44
1	114090715	1	49	0	66.73518073	-6.297612275	0.194144377	7.085444479	44.3	32.1	11.28439986	2.881546908	4.9	62	100	4.64	4.1	0.44	1.35	2.23	0.325925926	19.392637	109	62	48.56666667	0	117.0362278	3	3	2	1	0	0	0	0	1	0	0	1	0	6	0	0.44
1	100330021	0	37	0	39	19	8	13	42	34.5	18.97412282	3.952956665	3.6	55	202	5.14	3.79	0.44	1.49	1.9	0.295302013	22.11043	116	63	39.1	0	121.0287867	3	3	1	1	0	0	0	0	1	0	0	1	0	6	0	0.44
1	100194032	0	36	0	56.64722722	-15.85764356	6.678101156	13.26217673	43.4	37.3	15.88000752	4.191906041	6.5	55	217	4.72	4.51	0.44	1.06	2.24	0.41509434	18.789062	102	60	48.9	0	121.8819604	3	3	1	1	0	0	0	0	1	0	0	1	0	6	0	0.44
1	104290551	1	43	0	56.43440308	-23.72847283	9.215247075	17.13129603	48.5	24.9	10.3	1.9	5.3	62	214	5.42	5.77	0.44	1.98	2.6	0.222222222	19.007114	108	64	45.13333333	0	122.0744636	3	3	2	1	0	0	0	0	1	0	0	1	0	6	0	0.44
1	112190674	0	25	0	80.10732002	6.518978051	6.586439304	13.32372609	45.6	27.9	8.6	2.4	9	63	272	5.36	5.61	0.44	1.27	2.97	0.346456693	21.27063	132	86	49.73333333	0	123.9601131	3	3	0	1	0	0	0	0	1	0	0	1	0	6	0	0.44
1	112980055	1	39	0	74.59901789	-14.57794675	0.573670064	12.0102627	48.5	29.3	7.9	2.3	4.8	63	196	4.52	4.23	0.44	1.73	1.58	0.25433526	17.854551	116	74	46.43333333	0	124.7282705	3	3	1	0	0	0	0	0	1	0	0	1	0	6	0	0.44
1	116420067	0	35	0	104.3318946	56.07077101	-5.863623928	11.59260969	45.8	26.4	13.14140056	2.825937976	4.9	51	191	4.85	5.47	0.44	1.26	2.69	0.349206349	18.80774	130	66	48.56666667	0	125.8189704	3	3	1	1	0	0	0	0	1	0	0	1	0	6	0	0.44
1	105080836	1	58	0	36.24842178	3.103198144	11.11725208	22.19152722	46.1	25.8	12.4	3.3	7.2	44	171	4.83	6.24	0.44	1.27	2.87	0.346456693	20.260355	150	95	50.93333333	0	126.5395907	3	3	3	1	0	0	1	1	1	0	0	1	0	6	0	0.44
1	114590108	1	33	0	90.19974341	19.18015251	7.287598655	11.20249315	47.8	23.5	15	3.4	3.3	66	247	4.65	4.57	0.44	1.53	2.22	0.287581699	20.022375	105	65	53.96666667	0	127.6278974	3	3	1	1	0	0	0	0	1	0	0	1	0	6	0	0.44
1	114400663	1	28	0	108	13	15	18	42.1	31.9	9.3	1.686562057	5.45	68	190	4.78	3.55	0.44	1.6	1.45	0.275	18.44166	90	60	31.5	0	130.5743286	3	3	0	0	0	0	0	0	1	0	0	1	0	6	0	0.44
1	101550218	0	27	0	42.42329182	32.07637268	2.586920939	14.56509561	45.8	31.6	8.762080257	1.462197366	4	53	186	4.35	3.14	0.44	1.65	1.26	0.266666667	19.502958	131	75	46.23333333	0	131.4233918	3	3	0	1	0	0	0	0	1	0	0	1	0	6	0	0.44
1	113980039	1	30	0	72.27340419	-15.93889369	22.48786162	22.9318366	44.9	28.8	24.1	5.2	3.7	63	299	4.68	4.02	0.44	1.5	1.95	0.293333333	22.27097	111	62	48.7	0	132.8683874	3	3	1	1	0	0	0	0	1	0	0	1	0	6	0	0.44
1	106560154	1	29	0	77.43322868	33.82478911	20.12787423	11.42280139	45.9	26.8	12.76451743	2.232243929	4	57	208	4.9	3.86	0.44	1.15	1.6	0.382608696	17.321863	91	62	57.63333333	0	139.4377227	3	3	0	0	0	0	0	0	1	0	0	1	0	6	0	0.44
1	106790616	1	25	0	81.10836553	-10.4263207	22.83376467	19.47044866	48.2	26.7	13.6	3.3	3.9	60	174	4.33	3.77	0.44	1.74	1.65	0.252873563	20.74658	109	60	49.66666667	0	140.4123839	3	3	0	1	0	0	0	0	1	0	0	1	0	6	0	0.44
1	114400999	0	31	0	53.90521162	1.211514277	13.01101771	21.90447007	43.6	30.2	18.07546299	3.476494884	3.3	39	136	4.98	2.84	0.44	0.98	1.23	0.448979592	21.545092	131	83	48.26666667	0	141.3067668	3	3	1	1	0	0	0	0	0	0	0	1	0	6	0	0.44
1	101550169	1	28	0	44	20	20	26	40.9	28.4	13.62950084	4.088343814	4.6	56	221	4.73	3.79	0.44	1.51	1.78	0.291390728	19.35306	93	59	30.36666667	0	141.4483892	3	3	0	1	0	0	0	0	1	0	0	1	0	6	0	0.44
1	106660793	1	32	0	42.82935351	7.501029283	24.22070659	21.84568863	42.3	31.6	13.13046563	3.801359158	3.5	51	152	4.76	3.79	0.44	1.61	1.85	0.273291925	17.310205	108	75	46.86666667	0	142.9320277	3	3	1	0	0	0	0	0	1	0	0	1	0	6	0	0.44
1	114400658	1	40	0	69.24431116	-15.47486555	27.32188328	21.18563734	43.6	30.2	12.4296391	2.62991424	3.3	39	136	4.98	2.84	0.44	0.98	1.23	0.448979592	21.545092	131	83	58.63333333	0	150.9120217	3	3	2	1	0	0	0	0	0	0	0	1	0	6	0	0.44
1	111660925	1	30	0	60.64975301	21.61600908	30.00489187	13.87188103	47	27.8	7.438638599	1.760524603	3.9	44	181	4.1	4.22	0.44	1.87	1.84	0.235294118	16.46869	100	63	48.73333333	0	154.0449507	3	3	1	0	0	0	0	0	1	0	0	1	0	6	0	0.44
1	113210179	1	29	0	11.25124463	20.76978059	-4.005267882	16.99279794	43	26.9	8	2.2	3	43	235	4.6	4.85	0.44	1.89	2.01	0.232804233	20.046972	134	65	46	0	156.6071976	3	3	0	1	0	0	0	0	1	0	0	1	0	6	0	0.44
1	104330087	0	64	0	75	21	16	21	41.1	30.2	8.9	2.7	6.1	87	300	11.23	3.93	0.45	1.59	2.28	0.283018868	22.675737	150	60	49.23333333	0	63.78028043	0	0	4	1	1	0	1	0	1	0	0	0	1	0	6	0.45
1	115260708	1	45	0	66	16	17	22	44.1	19.9	12.3	3.2	5.4	96	450	5.01	4.67	0.45	1.68	1.83	0.267857143	24.25305	136	60	46.53333333	0	86.53562522	1	1	2	2	0	1	0	0	1	0	0	0	0	2	4	0.45
1	106170295	1	86	0	82.26987368	52.72163167	37.87677537	26.81055127	44.6	30.2	15.59980176	3.108194218	4.2	62	218	5.47	4.55	0.45	1.6	2.24	0.28125	22.74532	134	71	43.26666667	0	90.24902319	1	1	5	1	0	0	0	0	1	0	0	0	0	2	4	0.45
1	114960019	0	42	0	50.5679111	55.51792148	36.92930807	32.48283822	47.1	27.7	8.788258771	1.915344626	4.3	74	314	4.28	4.55	0.45	1.87	1.9	0.240641711	18.775654	102	55	47.83333333	0	90.54216446	1	1	2	1	0	0	0	0	1	0	0	0	0	2	4	0.45
1	103912188	1	37	0	85	11	95	54	41.7	23	25.8	4.7	4.61	91	222	4.89	2.9	0.45	1.25	1.54	0.36	23.423557	120	62	19.86666667	0	97.65827642	1	1	1	1	0	0	0	0	1	1	0	0	0	2	4	0.45
1	106481036	0	42	0	68	11	19	29	43.30777832	31.43737499	9.8	1.7	3.5	69	220	4.99	4.43	0.45	1.68	1.93	0.267857143	20.956608	107	64	13.7	0	98.54029393	1	1	2	1	0	0	0	0	1	0	0	0	0	2	4	0.45
1	115262351	1	73	0	79.30178056	-23.95152819	2.24564703	20.39406188	44.5	30.2	14.6	2.3	5	62	235	5.26	6.35	0.45	2.31	3.05	0.194805195	22.382511	115	62	46.9	0	98.87859337	1	1	5	1	0	0	0	0	1	0	0	0	0	2	4	0.45
1	115261657	0	32	0	89.34159299	59.25580518	12.63988103	16.52773231	41.6	28.3	11.6	3.2	4	69	249	4.69	3.96	0.45	1.73	1.57	0.260115607	19.349962	94	62	46.5	0	105.711289	2	2	1	1	0	0	0	0	1	0	0	1	0	4	2	0.45
1	105370428	1	53	0	87.48044815	48.14351541	36.98418163	29.72872546	40.5	26.1	9.9	1.6	4.3	68	315	5.04	4.87	0.45	1.67	2.2	0.269461078	21.317179	108	69	47.06666667	0	109.5441056	2	2	3	1	0	0	0	0	1	0	0	1	0	4	2	0.45
1	115260440	1	46	0	40	11	25	33	46.5	27.6	12.6	3.3	5.4	74	294	4.64	4.56	0.45	1.74	2.01	0.25862069	18.257845	116	75	46.53333333	0	111.1256918	2	2	2	0	0	0	0	0	1	0	0	1	0	4	2	0.45
1	100570829	1	50	0	47	13	8	13	43.74853986	29.13028767	11.1	2.3	3.7	69	193	4.83	3.59	0.45	1.09	1.88	0.412844037	21.501362	100	64	11.36666667	0	111.2062292	2	2	3	1	0	0	0	0	1	0	0	1	0	4	2	0.45
1	111260054	1	58	0	61.6512442	12.21111921	1.566715891	18.32268673	47.6	30.4	9.641329341	2.583591363	4.5	53	273	4.12	4.14	0.45	1.88	1.71	0.239361702	21.644121	99	69	48.5	0	117.1999078	3	3	3	1	0	0	0	0	1	0	0	1	0	6	0	0.45
1	101720684	0	35	0	40	13	12	18	43.6	28.4	5.9	1.3	4.1	62	202	4.81	4.24	0.45	1.92	1.81	0.234375	17.465149	95	60	23.96666667	0	117.8101122	3	3	1	0	0	0	0	0	1	0	0	1	0	6	0	0.45
1	100194249	0	42	0	97.37034419	45.02977435	9.037781939	29.60534441	42.9	36	18.54076592	3.40886821	2.8	52	161	3.46	3.78	0.45	1.25	1.87	0.36	22.313278	116	69	47.03333333	0	119.0213268	3	3	2	1	0	0	0	0	1	0	0	1	0	6	0	0.45
1	116420105	1	47	0	40.29718479	4.403466393	3.671431992	23.93374954	46	25.1	10.24530071	2.857582658	3.9	57	262	4.68	3.82	0.45	1.87	1.44	0.240641711	20.260355	112	69	39.56666667	0	122.875912	3	3	2	1	0	0	0	0	1	0	0	1	0	6	0	0.45
1	104241935	1	39	0	35.20775704	29.85424435	0.278961473	19.67384584	43	25.7	17.51255246	4.262328674	4.6	64	219	4.85	5.12	0.45	1.82	2.29	0.247252747	21.169231	120	73	46.7	0	123.921613	3	3	1	1	0	0	0	0	1	0	0	1	0	6	0	0.45
1	116070123	1	29	0	71	27	42	28	50.3	32.7	10.9	2.1	4.61	74	325	4.7	3.87	0.45	1.88	1.7	0.239361702	21.420408	135	78	13.83333333	0	125.2210247	3	3	0	1	0	0	0	0	1	1	0	1	0	6	0	0.45
1	114260946	0	31	0	79	14	15	17	43.39932792	28.82180848	7	1.4	2.6	56	245	4.56	3.96	0.45	1.72	1.88	0.261627907	19.600592	105	56	12.36666667	0	125.4950159	3	3	1	1	0	0	0	0	1	0	0	1	0	6	0	0.45
1	103912326	1	26	0	53.65282472	74.16065392	9.346960867	15.88444211	42.7	29.3	8.034672513	0.376587127	3.1	75	312	4.61	3.87	0.45	1.49	2.04	0.302013423	22.265625	103	55	48.43333333	0	127.1826108	3	3	0	1	0	0	0	0	1	0	0	1	0	6	0	0.45
1	116560001	1	40	0	21.8568657	-2.039503631	18.53185167	19.1564259	44.9	25.2	7.34146362	2.598352106	3.6	56	207	5.11	4.39	0.45	1.22	1.89	0.368852459	18.709703	94	60	48.66666667	0	130.0136612	3	3	2	1	0	0	0	0	1	0	0	1	0	6	0	0.45
1	104492337	1	33	0	70	12	15	23	42.5	28.5	13.4	1.5	2.8	54	194	4.73	4.51	0.45	1.69	2.13	0.266272189	22.4448	120	73	12.76666667	0	138.6281689	3	3	1	1	0	0	0	0	1	0	0	1	0	6	0	0.45
1	104890021	0	66	0	60.70897942	14.24909556	17.15751766	17.34062481	46.9	30.6	-0.817000876	1.06042291	4.1	90	314	4.88	4.37	0.46	1.77	2.11	0.259887006	18.591776	111	74	47.3	0	60.36285613	0	0	4	1	0	0	0	0	1	0	0	0	0	0	6	0.46
1	20100805	1	61	0	84	25	12	22	43.1	24.9	8.2	1.1	4.9	101	312	4.27	4.92	0.46	2.03	1.95	0.226600985	23.243408	120	86	12.43333333	0	72.72809992	0	0	4	1	0	0	0	0	1	0	0	0	0	0	6	0.46
1	115570008	0	28	0	79	15	16	41	44.6	28.8	6.686054066	1.723001888	5.6	96	414	4.74	4	0.46	1.35	1.99	0.340740741	21.04889	121	71	48.46666667	0	72.90940974	0	0	0	1	0	0	0	0	1	0	0	0	0	0	6	0.46
1	111780118	0	31	0	82	20	9	19	50.3	22.1	14.2	3.811197538	4.3	88	241	5.29	3.53	0.46	1.35	1.72	0.340740741	22.045788	120	74	19.33333333	0	79.31502883	0	0	1	1	0	0	0	0	1	0	0	0	0	0	6	0.46
1	103862026	1	28	0	59	17	24	30	45.5	32	12.07505579	3.86667577	5	109	337	5.58	5.17	0.46	2.13	2.44	0.215962441	19.61335	104	61	48.76666667	0	83.62186338	1	1	0	1	0	0	0	0	1	0	0	0	0	2	4	0.46
1	116080382	0	35	0	53	16	8	18	41.3	27.1	19.99300287	3.891565835	3.88	82	210	5.19	2.92	0.46	1.29	1.53	0.356589147	18.76769	102	66	35.83333333	0	83.99660874	1	1	1	1	0	0	0	0	1	0	0	0	0	2	4	0.46
1	106480950	0	45	0	54	9	33	20	43.5	31	18.38218587	3.474350338	3.2	74	162	4.62	3.08	0.46	1.36	1.43	0.338235294	20.050688	131	60	38.1	0	88.65405764	1	1	2	1	0	0	0	0	1	0	0	0	0	2	4	0.46
1	109680115	0	42	0	58	12	14	18	43.6	22.4	10.2	2	6.2	75	153	5.11	5.48	0.46	2.09	2.83	0.220095694	21.27884	120	75	35.4	0	89.0834698	1	1	2	1	0	0	0	0	1	0	0	0	0	2	4	0.46
1	105790153	1	80	0	52.5721935	23.37193334	13.26633697	26.45061857	41.9	29.6	9	3.4	5.3	64	269	5.14	4.28	0.46	1.06	2.08	0.433962264	24.427423	106	61	48.5	0	92.9108099	1	1	5	2	0	0	0	0	1	0	0	0	0	2	4	0.46
1	114900009	0	24	0	102	16	11	20	43.28757587	29.01467389	8.9	2.5	2.66	80	316	4.92	3.09	0.46	1.34	1.45	0.343283582	18.979532	105	64	15.8	0	93.49661678	1	1	0	1	0	0	0	0	1	0	0	0	0	2	4	0.46
1	100111009	0	42	0	53	10	11	22	41.56127563	32.46515182	8.3	1.3	5.33	71.3	217	4.97	3.94	0.46	1.58	1.62	0.291139241	18.532652	114	67	12.16666667	0	94.70718366	1	1	2	1	0	0	0	0	1	0	0	0	0	2	4	0.46
1	104720788	0	55	0	61	13	17	24	43.3	29.2	3.7	1.1	5.39	65	161	4.84	3.13	0.46	1.82	1.11	0.252747253	20.651974	129	79	20.86666667	0	96.67992884	1	1	3	1	0	0	0	0	1	0	0	0	0	2	4	0.46
1	112190830	0	25	0	60.85016678	21.41787773	-9.66306252	14.06651737	43	32.8	13.4	5.1	4.4	77	227	4.89	4.75	0.46	1.65	2.34	0.278787879	20.010817	111	64	46.1	0	97.23670893	1	1	0	1	0	0	0	0	1	0	0	0	0	2	4	0.46
1	115261832	0	31	0	24.00746796	47.71583648	15.64517402	23.86894854	44.3	26.8	23.8	2.6	4.3	70	204	4.47	4.1	0.46	1.84	1.69	0.25	20.195093	105	64	46.5	0	104.6190787	2	2	1	1	0	0	0	0	1	0	0	1	0	4	2	0.46
1	112190683	1	72	0	67.07479149	-16.26672207	15.98065745	29.63721456	45.5	30.5	12.7	2.8	7.2	52	189	5.25	5.33	0.46	1.11	2.6	0.414414414	17.843616	135	77	49.73333333	0	107.0594553	2	2	5	0	0	0	0	0	1	0	0	1	0	4	2	0.46
1	100066780	0	43	0	59	13	18	22	44	36.7	6.1	1.2	4.38	64	220	5.11	4.56	0.46	1.69	2.33	0.272189349	21.118382	101	62	23.5	0	107.1748127	2	2	2	1	0	0	0	0	1	0	0	1	0	4	2	0.46
1	112190748	1	69	0	70.75573895	42.1787155	13.93640582	21.77373346	47.4	28.1	11.7	3.1	3.9	52	274	5.02	5.22	0.46	0.96	2.69	0.479166667	21.123709	106	60	49.2	0	109.3395505	2	2	4	1	0	0	0	0	0	0	0	1	0	4	2	0.46
1	115261447	0	38	0	39	13	17	21	38.8	29.2	4.7	1.1	3.6	64	185	5.12	4.04	0.46	1.37	2.1	0.335766423	21.4322	110	65	22.2	0	111.0060095	2	2	1	1	0	0	0	0	1	0	0	1	0	4	2	0.46
1	103902309	1	50	0	74.60046857	-7.943152636	3.91219201	18.25090688	45.5	26.8	4.517390324	1.183552503	6.4	67	219	5.25	4.09	0.46	2.04	1.53	0.225490196	19.888231	124	80	37.7	0	112.5620831	2	2	3	1	0	0	0	0	1	0	0	1	0	4	2	0.46
1	114540039	0	25	0	55	19	42	35	45.8	28.4	11.59208476	3.071930903	4.2	68	170	4.41	4.04	0.46	1.87	1.67	0.245989305	18.450033	108	61	36.56666667	0	113.0181631	2	2	0	0	0	0	0	0	1	1	0	1	0	4	2	0.46
1	105280148	0	52	0	66.52559894	8.996819186	34.64974715	35.11357843	42.7	27.5	10.9	4	3.8	47	199	4.79	3.63	0.46	0.91	1.94	0.505494505	23.476814	101	57	49.6	0	114.6880772	2	2	3	1	0	0	0	0	0	0	0	1	0	4	2	0.46
1	115261614	0	26	0	83.3790216	15.90428986	3.151971646	19.9479746	44.5	25.6	19.8	3.9	4.6	65	299	4.21	4.43	0.46	1.93	1.87	0.238341969	19.47894	118	69	46.5	0	118.5244956	3	3	0	1	0	0	0	0	1	0	0	1	0	6	0	0.46
1	108080202	1	56	0	68	19	9	16	42.00048978	20.73482791	11.1	2.1	2.84	52	122	4.7	3.89	0.46	1.38	2.08	0.333333333	19.753086	113	72	20.2	0	119.7945481	3	3	3	1	0	0	0	0	1	0	0	1	0	6	0	0.46
1	112190684	0	45	0	40.42933139	-8.43981653	29.09169467	21.52087558	41.7	29.8	15.4	4.6	5.2	47	190	4.41	4.26	0.46	1.16	1.98	0.396551724	20.771633	113	63	49.73333333	0	120.4685082	3	3	2	1	0	0	0	0	1	0	0	1	0	6	0	0.46
1	100193934	1	54	0	48.07499641	-9.218247767	27.71675313	20.15343991	41.5	28.2	16.33547144	2.812371498	3.6	52	208	5.01	3.97	0.46	1.2	1.78	0.383333333	19.023438	114	68	48.33333333	0	121.4894474	3	3	3	1	0	0	0	0	1	0	0	1	0	6	0	0.46
1	114090782	0	34	0	35.8467656	1.800211568	1.839671648	21.65091882	43.8	28.1	13.28396557	3.033909112	4.7	54	162	4.83	3.63	0.46	1.24	1.39	0.370967742	17.920881	110	71	48.23333333	0	124.3525636	3	3	1	0	0	0	0	0	1	0	0	1	0	6	0	0.46
1	103120246	1	41	0	117	15	24	23	47	27.8	4.220125378	1.433515704	5.26	61	196	4.92	3.57	0.46	1.78	1.72	0.258426966	20.963993	105	67	40.6	0	124.6337929	3	3	2	1	0	0	0	0	1	0	0	1	0	6	0	0.46
1	109121079	1	23	0	15.02896787	-21.35258685	7.966695395	17.24996504	46.1	35.9	13.73799746	3.300843104	4.6	74	269	5.05	3.58	0.46	1.27	1.72	0.362204724	18.145086	113	62	48.9	0	130.6116038	3	3	0	0	0	0	0	0	1	0	0	1	0	6	0	0.46
1	116490029	0	21	1	60.22213728	12.66243312	37.96705231	30.39538023	46.2	32.7	14.95119247	3.428104314	5.4	58	478	4.48	3.36	0.46	1.6	1.91	0.2875	22.401342	131	84	45.43333333	0	133.0868923	3	3	0	1	0	1	0	0	1	0	0	1	0	6	0	0.46
1	110110110	1	34	0	87.12711951	13.00014585	25.44767115	34.13768715	41.8	33.6	8.4	2.9	4.5	56	124	4.95	4.21	0.46	1.67	2.38	0.275449102	19.173643	94	63	48.1	0	135.6105562	3	3	1	1	0	0	0	0	1	0	0	1	0	6	0	0.46
1	115020049	1	37	0	54	17	13	17	41.49871257	32.36197418	6	0.9	3.2	50	170	5.13	5.19	0.46	1.74	2.74	0.264367816	24.282293	140	87	20.4	0	139.1294499	3	3	1	2	0	0	1	0	1	0	0	1	0	6	0	0.46
1	102700297	0	24	0	99.30743513	33.94238127	19.74363709	21.17879862	45.2	27.7	6.5	2.1	4.7	47	211	4.73	3.79	0.46	1.14	2.05	0.403508772	20.603539	135	82	51.36666667	0	139.6173253	3	3	0	1	0	0	0	0	1	0	0	1	0	6	0	0.46
1	111140342	1	29	0	57	12	8	13	44.9	28.6	17.7	4.10085726	6.3	51	233	4.75	4.08	0.46	1.89	1.7	0.243386243	19.436226	111	62	24.83333333	0	145.9761177	3	3	0	1	0	0	0	0	1	0	0	1	0	6	0	0.46
1	104271079	0	42	0	68	15	16	25	42.9	34.4	18.98584596	4.976314718	5.2	88	220	5.17	4.36	0.47	1.36	2.17	0.345588235	19.340431	138	87	47.13333333	0	73.41709901	0	0	2	1	0	0	0	0	1	0	0	0	0	0	6	0.47
1	20106709	0	42	0	78	25	23	29	43.1	28.4	6.356394292	0.918886174	6.6	79	266	5.16	5.83	0.47	2.53	2.6	0.185770751	21.964497	93	60	29.4	0	83.65510964	1	1	2	1	0	0	0	0	1	0	0	0	0	2	4	0.47
1	105080733	0	54	0	75	25	20	28	42.7	27.3	21.6	5.7	5.5	70	392	5.94	5.23	0.47	0.99	2.78	0.474747475	24.789843	117	74	49.5	0	89.01098494	1	1	3	2	0	0	0	0	0	0	0	0	1	2	4	0.47
1	103550109	1	52	0	60	27	15	22	45.4	22.5	13.6	4	9.4	89	404	5.67	4.15	0.47	1.65	1.88	0.284848485	21.160086	134	78	47.43333333	0	90.2871531	1	1	3	1	0	0	0	0	1	0	0	0	1	2	4	0.47
1	102672738	0	68	0	43	10	8	15	43.1	32.2	8.2	2.3	3.23	63	261	4.85	3.24	0.47	1.53	1.56	0.307189542	20.512608	90	60	23.36666667	0	91.64307418	1	1	4	1	0	0	0	0	1	0	0	0	0	2	4	0.47
1	20106604	1	41	0	75	19	12	22	46.4	27.1	7.900296303	1.139324165	6.3	93	371	4.95	4.38	0.47	1.9	1.94	0.247368421	24.251598	130	77	40.83333333	0	92.48722863	1	1	2	2	0	0	0	0	1	0	0	0	0	2	4	0.47
1	112610021	0	32	0	70	14	11	16	45.1	31.9	8.6	2.3	5.3	76	221	4.84	3.49	0.47	1.32	1.72	0.356060606	19.33373	104	68	24.46666667	0	94.04686465	1	1	1	1	0	0	0	0	1	0	0	0	0	2	4	0.47
1	103941058	0	34	0	60.20790108	35.55487619	-1.530423364	15.86322692	44.9	25.7	16.65261606	3.48460645	5	74	208	4.42	4.89	0.47	1.94	2.18	0.242268041	19.959902	107	64	46.23333333	0	95.77604172	1	1	1	1	0	0	0	0	1	0	0	0	0	2	4	0.47
1	115930018	0	46	0	50	15	16	19	44.1	33.4	8.475772563	1.955390339	2.6	68	227	5.37	5.45	0.47	2.26	2.38	0.207964602	18.749815	101	66	33.8	0	97.5174784	1	1	2	1	0	0	0	0	1	0	0	0	0	2	4	0.47
1	115261719	0	27	0	66.21360187	32.06198974	35.11471193	32.40921925	41.2	29.3	9.6	2	5.5	73	198	4.95	4.59	0.47	2.01	2.01	0.233830846	22.546576	109	60	46.5	0	102.2732048	2	2	0	1	0	0	0	0	1	0	0	0	0	4	2	0.47
1	20106141	0	29	0	31	14	19	20	38.7	29.3	7.779888958	1.118717979	4.3	69	235	4.76	3.1	0.47	1.7	1.08	0.276470588	19.118217	114	60	25.6	0	107.9626716	2	2	0	1	0	0	0	0	1	0	0	1	0	4	2	0.47
1	112980037	0	51	0	77.36752069	38.72664502	67.53990337	57.86955038	42.7	26.7	8.5	2.1	3.3	57	230	5.02	4.72	0.47	1.64	2.09	0.286585366	22.641287	119	67	46.43333333	0	108.4151982	2	2	3	1	0	0	0	0	1	1	0	1	0	4	2	0.47
1	102126035	1	58	0	35	9	8	18	41.6	27.9	10.9	0.74643557	3.3	64	181	4.21	4.73	0.47	2.01	2.09	0.233830846	19.86669	97	55	25.16666667	0	108.4383196	2	2	3	1	0	0	0	0	1	0	0	1	0	4	2	0.47
1	107960379	0	49	0	75	19	8	17	43.9	27.6	18.3	2.4	3.9	55	242	4.03	3.46	0.47	1.71	1.39	0.274853801	20.492495	100	60	23.53333333	0	111.2447851	2	2	2	1	0	0	0	0	1	0	0	1	0	4	2	0.47
1	105370417	0	48	0	55.40569709	11.99835121	3.577914604	24.48837564	40.7	33.3	9.5	3.2	8.2	53	265	4.62	4.47	0.47	1.44	2.3	0.326388889	21.89444	105	68	46.06666667	0	113.3983903	2	2	2	1	0	0	0	0	1	0	0	1	0	4	2	0.47
1	103902034	1	32	0	60	15	10	16	45.3	28.8	13.57359378	2.117204296	3.6	81	286	4.95	4.36	0.47	1.13	2.42	0.415929204	18.427696	112	64	50.03333333	0	116.44907	3	3	1	0	0	0	0	0	1	0	0	1	0	6	0	0.47
1	100570838	1	45	0	78	15	6	18	44.1	24.5	5.6	1.2	3.41	67	206	4.82	3.58	0.47	1.76	1.66	0.267045455	19.366537	101	59	35.53333333	0	116.5858596	3	3	2	1	0	0	0	0	1	0	0	1	0	6	0	0.47
1	104090101	0	29	0	35	9	8	18	41.6	27.9	10.9	2.745025722	3.3	64	181	4.21	4.73	0.47	2.01	2.09	0.233830846	19.86669	97	55	30.3	0	118.2505731	3	3	0	1	0	0	0	0	1	0	0	1	0	6	0	0.47
1	115620030	0	36	0	34.78293283	0.763880281	2.920569089	12.7747692	46.7	31.9	18.83989981	4.937133322	3.7	57	339	4.44	3.74	0.47	1.69	1.63	0.278106509	21.077196	114	69	44.03333333	0	120.4623803	3	3	1	1	0	0	0	0	1	0	0	1	0	6	0	0.47
1	115261751	0	36	0	46.90740325	0.616870859	33.65468553	31.84323871	47.7	25.5	15.2	3.9	5.5	53	221	4.05	4.39	0.47	1.68	1.74	0.279761905	18.031582	108	67	46.5	0	123.3718019	3	3	1	0	0	0	0	0	1	0	0	1	0	6	0	0.47
1	116080589	1	32	0	36.39054254	5.27178152	14.34336625	24.15493585	40.2	27.7	20.06447297	3.555838454	4.7	71	198	5.06	3.6	0.47	1.77	1.4	0.265536723	19.23787	103	67	34.6	0	124.7182555	3	3	1	1	0	0	0	0	1	0	0	1	0	6	0	0.47
1	115261376	0	30	0	61.57345176	21.02083543	15.20934832	19.52874121	43.7	32.5	14.2	3.5	5	55	266	4.63	4.99	0.47	1.76	2.08	0.267045455	21.964785	104	54	46.5	0	127.1287978	3	3	1	1	0	0	0	0	1	0	0	1	0	6	0	0.47
1	116070141	1	30	0	49.07493747	73.11269034	-10.54767014	15.86900165	43.6	23.2	13.86147155	1.507089824	2.8	70	304	4.19	3.99	0.47	1.74	1.79	0.270114943	20.822914	109	71	39.26666667	0	127.2241558	3	3	1	1	0	0	0	0	1	0	0	1	0	6	0	0.47
1	106480980	0	43	0	70.56913305	37.01393766	26.82161229	16.26267478	40.7	32.7	1.712932026	1.177608059	2.9	41	173	5.07	3.67	0.47	1	1.63	0.47	19.829481	110	60	57.86666667	0	127.7703333	3	3	2	1	0	0	0	0	1	0	0	1	0	6	0	0.47
1	113210111	0	24	0	30.52232984	-26.56710543	30.23391292	22.42425851	46.3	23.8	11.39436397	1.789985154	4.8	60	232	4.65	4.02	0.47	1.93	1.6	0.243523316	24.755648	94	60	46.23333333	0	128.8705853	3	3	0	2	0	0	0	0	1	0	0	1	0	6	0	0.47
1	102700282	1	32	0	83	18	9	19	39.5	32.4	12.7	4	6.9	64	284	5	4.29	0.47	1.09	2.01	0.431192661	24.449999	145	72	51.33333333	0	130.1674263	3	3	1	2	0	0	1	0	1	0	0	1	0	6	0	0.47
1	100131187	0	32	0	45	21	12	16	40.6	36.2	6.4	1.4	3.9	48	176	4.71	5.84	0.47	2.34	2.8	0.200854701	22.26345	110	63	36.43333333	0	131.0793483	3	3	1	1	0	0	0	0	1	0	0	1	0	6	0	0.47
1	100122020	0	26	0	11.85369536	-14.95790923	20.29511755	22.32335228	43.7	24.1	2.342115809	0.712953816	4.2	53	302	5.01	5	0.47	1.93	2.43	0.243523316	22.719902	107	63	53.53333333	0	132.3498407	3	3	0	1	0	0	0	0	1	0	0	1	0	6	0	0.47
1	105360368	0	39	0	81	25	9	18	40.7	22	10.7	3	9.6	147	400	5.04	3.54	0.48	1.01	1.72	0.475247525	18.087355	156	74	46.7	1	40.30134429	0	0	1	0	0	0	1	0	1	0	0	0	0	0	6	0.48
1	104250243	0	59	0	48	21	19	21	47.5	25.9	23.5	5.1	4.5	85	375	4.78	3.72	0.48	1.54	1.68	0.311688312	19.362473	121	75	46.76666667	0	67.94563746	0	0	3	1	0	0	0	0	1	0	0	0	0	0	6	0.48
1	100520402	0	33	0	67	13	8	16	41.9	27.3	8.3	1.9	4.1	88	283	4.54	4.19	0.48	1.51	1.99	0.317880795	17.750105	112	66	48.3	0	78.20850486	0	0	1	0	0	0	0	0	1	0	0	0	0	0	6	0.48
1	114940009	1	60	0	80	15	14	16	46.39091063	24.31171782	12.9	1.8	5.2	95	300	5.1	3.29	0.48	1.18	1.5	0.406779661	22.386314	117	63	12.6	0	78.87444073	0	0	4	1	0	0	0	0	1	0	0	0	0	0	6	0.48
1	113790048	0	55	0	69	15	12	23	44.7	24.1	16.2	6.1	6.3	76	379	4.74	3.63	0.48	1.14	1.59	0.421052632	18.765247	121	76	50.06666667	0	80.0160368	0	0	3	1	0	0	0	0	1	0	0	0	0	0	6	0.48
1	103902110	1	25	0	59	31	16	21	45.5	31.4	15.18370993	3.012426509	4.8	112	380	4.98	4.49	0.48	1.39	2.37	0.345323741	22.927866	102	64	49.8	0	82.64267202	1	1	0	1	0	0	0	0	1	0	0	0	0	2	4	0.48
1	104570837	0	53	0	66	10	20	24	43.3	26.1	9.4	1.7	4.69	73	215	5.26	5.03	0.48	1.63	2.64	0.294478528	23.688889	127	81	11.1	0	85.20053579	1	1	3	1	0	0	0	0	1	0	0	0	0	2	4	0.48
1	114960032	1	58	0	99.55215428	-41.85357348	2.217777958	19.60070491	44.6	30.6	14.53872377	1.707850919	5.4	89	197	4.9	4.75	0.48	2.34	1.9	0.205128205	18.284697	100	72	47.83333333	0	86.5608376	1	1	3	0	0	0	0	0	1	0	0	0	0	2	4	0.48
1	104000103	0	29	0	73.07541426	33.71046121	12.56703733	28.3937761	44.9	35.3	12.65105992	3.357584431	6.2	81	280	4.69	4.61	0.48	1.58	2.35	0.303797468	20.022375	102	60	50.66666667	0	88.92300897	1	1	0	1	0	0	0	0	1	0	0	0	0	2	4	0.48
1	107110100	0	38	0	51	22	14	23	43	31	10.1	2.2	3.8	75	253	4.87	4.83	0.48	2.77	1.42	0.173285199	20.292133	106	66	12.6	0	91.62207654	1	1	1	1	0	0	0	0	1	0	0	0	0	2	4	0.48
1	110400655	1	75	0	55	14	9	22	42.6	27	13.86184387	3.526359869	4.7	71	418	4.65	5.1	0.48	1.71	2.23	0.280701754	23.9635	138	77	51.46666667	0	92.20356496	1	1	5	1	0	0	0	0	1	0	0	0	0	2	4	0.48
1	100065549	1	27	0	101	24	24	25	42.1	22.3	13.7	1.8	4.56	101	330	3.88	4.54	0.48	1.67	2.38	0.28742515	19.880384	110	58	23.5	0	92.34806344	1	1	0	1	0	0	0	0	1	0	0	0	0	2	4	0.48
1	103390053	0	41	0	80	14	11	29	44.3	27.9	13.3	2.9	5.6	72	268	5.04	4.82	0.48	1.7	2.35	0.282352941	21.750446	160	88	49.5	0	94.25397698	1	1	2	1	0	0	1	0	1	0	0	0	0	2	4	0.48
1	103912337	1	75	0	101	24	34	27	42.2	31.1	18.28537944	3.325618341	5.48	59	305	4.79	3.6	0.48	1.6	1.71	0.3	17.364819	91	60	35.5	0	99.51192416	2	2	5	0	0	0	0	0	1	0	0	0	0	4	2	0.48
1	104571011	0	40	0	101.881686	10.68490745	21.73847485	29.40466823	43.1	30.3	13.8	3.5	4.6	69	251	4.44	4.1	0.48	1.3	1.64	0.369230769	20.499924	95	62	47.53333333	0	99.93447986	2	2	2	1	0	0	0	0	1	0	0	0	0	4	2	0.48
1	114920012	0	47	0	70.88422571	46.07353233	-4.485159079	10.12350354	44.1	26.5	15.2638848	3.188139891	5.4	66	230	4.51	5.14	0.48	1.79	2.22	0.268156425	21.09349	100	60	49.3	0	100.3966759	2	2	2	1	0	0	0	0	1	0	0	0	0	4	2	0.48
1	104050115	0	32	0	68.95808821	10.8200376	13.4984843	18.20416487	45.8	28.6	12.4	2.7	3.4	72	233	5.13	3.12	0.48	1.67	1.1	0.28742515	18.61865	114	66	45.43333333	0	100.4052559	2	2	1	1	0	0	0	0	1	0	0	0	0	4	2	0.48
1	106790651	1	73	0	83.20961041	92.97585573	49.66647098	41.08532676	44.1	32.8	5.5	1.4	3.9	58	210	4.06	4.11	0.48	1.54	1.97	0.311688312	18.86311	117	61	49.66666667	0	101.633135	2	2	5	1	0	0	0	0	1	1	0	0	0	4	2	0.48
1	114790093	0	34	0	58	17	11	17	45.98732529	36.07187599	7.4	1.3	3.86	70	204	5.29	4.4	0.48	1.74	2.23	0.275862069	19.39389	120	80	16.8	0	102.4374212	2	2	1	1	0	0	0	0	1	0	0	0	0	4	2	0.48
1	108590237	0	28	0	65.28264084	25.28026469	-7.079901716	10.4396472	47.4	29.9	6.546299728	3.262837286	5.8	71	227	4.62	5.77	0.48	1.9	2.33	0.252631579	20.911745	95	65	56.16666667	0	105.0289859	2	2	0	1	0	0	0	0	1	0	0	1	0	4	2	0.48
1	114240020	0	29	0	63.27263688	29.02556361	-3.231210979	27.01835009	48.1	27.4	9.6	2.3	6.3	69	213	4.7	5.13	0.48	2.06	2.52	0.233009709	19.713745	116	74	44.76666667	0	107.9626716	2	2	0	1	0	0	0	0	1	0	0	1	0	4	2	0.48
1	107591067	1	50	0	72	14	12	24	43.2	31.9	9.6	1.9	7.17	71	217	5.14	4.54	0.48	1.67	2.17	0.28742515	20.71006	124	80	24.7	0	109.9047596	2	2	3	1	0	0	0	0	1	0	0	1	0	4	2	0.48
1	111180144	0	31	0	72.14242381	-22.18565786	12.11364055	22.00907978	39.5	39.3	8.076599131	1.453323359	4.7	67	179	4.34	3.67	0.48	1.86	1.36	0.258064516	19.007114	112	69	48.5	0	110.3135875	2	2	1	1	0	0	0	0	1	0	0	1	0	4	2	0.48
1	100193928	1	51	0	60.95130573	-44.16567022	-1.547752724	3.620000372	43.1	29	12.63862935	2.071663564	4.5	67	169	4.83	3.55	0.48	1.1	1.91	0.436363636	19.512014	101	67	47	0	111.7741485	2	2	3	1	0	0	0	0	1	0	0	1	0	4	2	0.48
1	20102498	1	48	0	60	20	12	18	39.59612256	37.57142416	8.1	1.2	3.34	69	147	5.82	5.79	0.48	1.68	2.91	0.285714286	22.010582	135	86	7.166666667	0	112.7796176	2	2	2	1	0	0	0	0	1	0	0	1	1	4	2	0.48
1	100194039	0	33	0	57	12	18	19	42.58641462	31.75231235	8.5	2	3.23	65	216	4.95	3.97	0.48	1.46	2.21	0.328767123	19.551083	101	54	13.1	0	112.837344	2	2	1	1	0	0	0	0	1	0	0	1	0	4	2	0.48
1	104492370	0	25	0	21.29022866	10.49099319	21.98846846	24.58542961	45.2	31.1	18.24995444	4.300081652	4.8	68	257	4.9	5.73	0.48	1.86	2.93	0.258064516	18.253738	124	61	46.8	0	113.0181631	2	2	0	0	0	0	0	0	1	0	0	1	0	4	2	0.48
1	110230041	1	45	0	55.77391653	60.39221341	25.45389675	37.96847109	45.6	29.9	13.05300803	2.236505374	6.3	69	258	4.23	3.35	0.48	2.03	1.07	0.236453202	18.710999	92	60	49.46666667	0	115.1815378	2	2	2	1	0	0	0	0	1	0	0	1	0	4	2	0.48
1	104492412	0	23	0	42.65820913	30.6715862	16.09439566	17.14765094	42.3	29.2	9.811546631	2.127000468	4.4	67	163	4.75	3.45	0.48	1.7	1.4	0.282352941	17.985064	99	63	36.66666667	0	116.690371	3	3	0	0	0	0	0	0	1	0	0	1	0	6	0	0.48
1	100066699	0	32	0	44.23364661	44.5079147	3.413192007	17.17883968	45.2	29.9	17.3	2.9	4.1	63	256	5.09	5.15	0.48	2.04	2.6	0.235294118	19.60932	118	77	51.9	0	118.0121448	3	3	1	1	0	0	0	0	1	0	0	1	0	6	0	0.48
1	106481010	0	28	0	80.72441875	-1.371504939	18.38374279	25.91588102	45.6	24.6	17.37017363	3.908668237	4	64	269	5.01	5.06	0.48	1.84	1.95	0.260869565	17.660618	121	72	50.46666667	0	119.0841622	3	3	0	0	0	0	0	0	1	0	0	1	0	6	0	0.48
1	100066703	0	32	0	85.51652237	64.68256501	3.582172315	26.22178058	45.6	28.6	11.3	3.1	4.5	60	268	5.33	4.9	0.48	1.92	2.23	0.25	19.896194	114	75	51.9	0	121.8281892	3	3	1	1	0	0	0	0	1	0	0	1	0	6	0	0.48
1	110970321	1	42	0	96.12342115	32.92628741	34.77678369	26.75834446	39.8	29.7	11.97077739	3.343961168	4.59	63	172	5.53	5.15	0.48	2.11	2.29	0.227488152	19.854319	101	60	36.56666667	0	122.1272691	3	3	2	1	0	0	0	0	1	0	0	1	0	6	0	0.48
1	111660938	1	28	0	33.82958878	4.543839897	0.522599902	25.83412945	45.2	30.9	6.18752543	1.748760948	4.1	77	227	4.39	4.39	0.48	2.19	1.69	0.219178082	19.99496	126	71	48.13333333	0	124.0558631	3	3	0	1	0	0	0	0	1	0	0	1	0	6	0	0.48
1	116490135	1	31	0	64.69344118	10.91897388	31.35034075	27.91877349	47.4	29.9	16.48323092	3.506637685	5.8	71	227	4.62	5.77	0.48	1.9	2.33	0.252631579	20.911745	95	65	44.53333333	0	125.5974376	3	3	1	1	0	0	0	0	1	0	0	1	0	6	0	0.48
1	104570981	0	27	0	71	16	9	27	43.7	34.7	6.4	1.3	4.82	58	96	5.02	4.42	0.48	1.6	2.2	0.3	21.435352	113	68	8.366666667	0	127.5941534	3	3	0	1	0	0	0	0	1	0	0	1	0	6	0	0.48
1	103630830	1	47	0	59	15	13	17	45.3	26.6	7.8	1.4	4	52	128	4.64	3.55	0.48	1.55	1.67	0.309677419	19.464817	86	55	23.36666667	0	127.6126764	3	3	2	1	0	0	0	0	1	0	0	1	0	6	0	0.48
1	110200137	0	23	0	36	10	11	15	44.24705116	23.63370965	13.2	1.7	4	61	175	5.2	5.03	0.48	1.36	2.6	0.352941176	20.653324	80	56	11.8	0	129.077331	3	3	0	1	0	0	0	0	1	0	0	1	0	6	0	0.48
1	112210340	0	30	0	44.50096694	2.963756549	7.707188102	8.356472412	44	25.7	17.17941968	3.877266334	6.3	52	243	4.88	4.05	0.48	1.07	1.84	0.448598131	18.61865	114	71	52.2	0	129.4892768	3	3	1	1	0	0	0	0	1	0	0	1	0	6	0	0.48
1	115440015	1	41	0	74.01591854	56.71883504	51.40550434	25.62840706	45.4	27.3	6.1	1.6	4.9	55	312	4.64	4.38	0.48	1.37	2.13	0.350364964	22.375679	105	68	48.6	0	130.0655482	3	3	2	1	0	0	0	0	1	1	0	1	0	6	0	0.48
1	112210330	0	32	0	54.45086232	-10.03309991	-2.729517844	16.30494437	44.2	24.4	19.23871606	4.301874492	2.9	49	218	4.72	4.56	0.48	1.05	2.2	0.457142857	22.206331	99	60	52.2	0	130.1958331	3	3	1	1	0	0	0	0	1	0	0	1	0	6	0	0.48
1	114260795	1	33	0	67.27100228	-21.44718193	24.69518507	8.728411933	45.3	24.5	15.59461621	2.152100322	7.6	60	304	3.91	4.85	0.48	1.76	2.37	0.272727273	22.127115	97	61	44.03333333	0	132.7392626	3	3	1	1	0	0	0	0	1	0	0	1	0	6	0	0.48
1	100194102	0	35	0	41.95491778	-1.744747271	17.07721711	24.96066408	41.1	27.6	8.550817239	0.772001249	4.4	42	192	4.74	4.93	0.48	1.28	2.63	0.375	20.619173	116	70	47.8	0	134.0921572	3	3	1	1	0	0	0	0	1	0	0	1	0	6	0	0.48
1	112581154	1	32	0	51	21	14	18	46.3	27.4	8.602171362	1.237980475	3.27	58	166	4.92	5.02	0.48	2.49	1.97	0.192771084	18.920069	120	77	36.63333333	0	135.555185	3	3	1	1	0	0	0	0	1	0	0	1	0	6	0	0.48
1	104492303	1	28	0	110.6325227	12.03907257	8.602307022	12.98922495	45.7	31.7	14.67727162	2.870224766	3.9	62	242	4.63	3.76	0.48	1.05	2.02	0.457142857	19.361826	118	70	46.8	0	135.6394741	3	3	0	1	0	0	0	0	1	0	0	1	0	6	0	0.48
1	103940902	1	26	0	56	15	9	17	48.24875802	26.44111613	7.5	0.9	5.1	61	284	4.69	4.16	0.48	1.88	1.65	0.255319149	17.642128	87	51	10.8	0	138.4831981	3	3	0	0	0	0	0	0	1	0	0	1	0	6	0	0.48
1	100066785	0	44	0	39	11	17	20	41.8	28.8	10	1.5	3.86	87	163	4.61	4.69	0.49	2.17	2.17	0.225806452	18.986591	110	60	23.5	0	73.40091174	0	0	2	1	0	0	0	0	1	0	0	0	0	0	6	0.49
1	114090511	0	44	0	69	15	18	22	42.6	27.6	14.44159101	2.099497486	5.7	87	282	5.24	3.44	0.49	1.02	1.84	0.480392157	22.641287	130	78	48.66666667	0	73.40091174	0	0	2	1	0	0	0	0	1	0	0	0	0	0	6	0.49
1	104100498	0	23	0	52	32	9	18	45.3	28.4	12.75753112	2.920043705	5.3	90	452	4.57	3.89	0.49	1.35	1.78	0.362962963	24.38635	116	68	46.46666667	0	81.64923036	0	0	0	2	0	1	0	0	1	0	0	0	0	0	6	0.49
1	102672998	0	36	0	43	12	14	20	44.9	30.9	11.3	2.5	3.65	80	239	4.68	3.67	0.49	1.78	1.72	0.275280899	20.234375	119	72	23.23333333	0	85.93832366	1	1	1	1	0	0	0	0	1	0	0	0	0	2	4	0.49
1	100066639	1	78	0	43	15	29	28	44.9	24.8	6.9	1.8	4.4	78	254	4.63	4.09	0.49	1.85	1.85	0.264864865	21.384083	104	60	23.5	0	86.85021978	1	1	5	1	0	0	0	0	1	0	0	0	0	2	4	0.49
1	104492039	0	32	0	70	22	31	29	42.6	35.1	10.41060253	2.418677152	5.3	80	258	4.91	4.28	0.49	1.21	2.32	0.404958678	20.807657	127	67	46.8	0	88.38730334	1	1	1	1	0	0	0	0	1	0	0	0	0	2	4	0.49
1	115260190	0	26	0	91	19	15	22	45.6	23.9	20.7	4.3	6.2	82	327	5.25	4.87	0.49	2.16	2.01	0.226851852	24.353064	136	92	46.53333333	0	89.47846308	1	1	0	2	0	0	0	1	1	0	0	0	0	2	4	0.49
1	114260444	0	30	0	62	15	12	17	43.90631367	29.6236752	3.8	1.1	3.92	80	269	5.43	4.04	0.49	1.59	1.88	0.308176101	22.931105	113	65	12.36666667	0	89.63784086	1	1	1	1	0	0	0	0	1	0	0	0	0	2	4	0.49
1	100020483	0	79	0	51.63887437	-37.88519831	13.25431475	16.51687624	44.9	24.5	11.5	3.5	5.3	55	211	3.97	4.43	0.49	1.24	1.87	0.39516129	18.76348	125	71	51.26666667	0	90.10670656	1	1	5	1	0	0	0	0	1	0	0	0	0	2	4	0.49
1	112570330	0	47	0	49	9	12	23	43.4	35.9	12.8	2.4	4.65	72	138	4.38	4.39	0.49	1.9	2.04	0.257894737	18.6712	115	68	24.16666667	0	90.36394342	1	1	2	1	0	0	0	0	1	0	0	0	0	2	4	0.49
1	20106992	0	44	0	63	18	29	26	43.2	30.1	12.3	4.1	5.1	73	403	4.63	3.97	0.49	1.34	2.18	0.365671642	23.555029	118	82	46.26666667	0	90.76096179	1	1	2	1	0	0	0	0	1	0	0	0	0	2	4	0.49
1	115261096	1	27	0	68	22	20	24	44.9	31.4	18.5	3.3	4.54	102	330	4.78	4.85	0.49	1.69	2.9	0.289940828	19.741753	100	69	34.83333333	0	91.25369255	1	1	0	1	0	0	0	0	1	0	0	0	0	2	4	0.49
1	108270222	0	43	0	51	19	9	16	45.2	25.8	10.1	1.7	3.5	73	319	5.8	4.21	0.49	1.9	1.79	0.257894737	18.518518	104	58	21.6	0	91.40076716	1	1	2	1	0	0	0	0	1	0	0	0	1	2	4	0.49
1	108270065	1	57	0	62.5296653	20.49986547	0.222367947	22.44880128	44.3	23.8	8.2	1.9	4.8	85	204	5.06	3.96	0.49	1.45	2.03	0.337931034	21.688082	109	63	48.63333333	0	92.15888455	1	1	3	1	0	0	0	0	1	0	0	0	0	2	4	0.49
1	104530047	0	40	0	64	16	13	21	44.7	28.4	7.3	1.7	4.23	70	168	4.79	4.63	0.49	2.13	2.1	0.230046948	19.642025	106	68	26.73333333	0	98.20964197	1	1	2	1	0	0	0	0	1	0	0	0	0	2	4	0.49
1	108940109	1	71	0	52	21	14	17	41.9	29.9	10.25766159	0.987134998	3.66	63	171	4.72	4.87	0.49	2.26	2.41	0.216814159	19.929323	111	70	37.13333333	0	99.61869594	2	2	5	1	0	0	0	0	1	0	0	0	0	4	2	0.49
1	110594359	0	39	0	61.17902801	31.18441804	18.47591586	27.0084226	37.2	31	13.9661254	2.418466032	3.3	69	323	5.19	3.85	0.49	2.12	1.36	0.231132075	22.759544	124	70	35.86666667	0	100.6389525	2	2	1	1	0	0	0	0	1	0	0	0	0	4	2	0.49
1	113020093	0	46	0	60	16	11	18	42.7	29.3	13.30803073	2.117496152	4.01	66	180	5.09	3.3	0.49	1.74	1.28	0.281609195	17.773438	102	76	37.33333333	0	101.1044067	2	2	2	0	0	0	0	0	1	0	0	0	0	4	2	0.49
1	105142291	0	46	0	79.27681788	8.030015202	23.36965538	22.82505128	48	30.8	17.1	3.3	4.7	65	291	5.85	5.3	0.49	1.85	2.38	0.264864865	20.054586	120	72	49.96666667	0	102.9895322	2	2	2	1	0	0	0	0	1	0	0	0	1	4	2	0.49
1	115261514	0	38	0	70.43067133	-6.584899198	27.97451449	19.26815391	40.6	25.2	6.7	1.1	4.4	67	274	4.85	4.62	0.49	1.94	2.43	0.25257732	23.167744	113	65	46.5	0	105.0204193	2	2	1	1	0	0	0	0	1	0	0	1	0	4	2	0.49
1	103862331	1	49	0	69.53744891	19.25079913	-2.313915975	11.41633109	44	29.5	2.818554319	0.927011786	4.2	76	166	5.5	3.97	0.49	1.67	1.92	0.293413174	18.517803	108	60	48.76666667	0	107.6193815	2	2	2	1	0	0	0	0	1	0	0	1	0	4	2	0.49
1	115261820	0	52	0	59.70498773	63.34083697	-8.011422247	13.06360893	44.6	28.4	10.4	2.7	4.7	57	265	4.64	4.36	0.49	2.08	1.89	0.235576923	22.574955	102	60	46.5	0	107.6562918	2	2	3	1	0	0	0	0	1	0	0	1	0	4	2	0.49
1	115261461	0	52	0	29.11668245	31.13806232	30.85019701	23.70891827	48.7	27	11.1	2.9	5	55	283	4.96	3.97	0.49	2.13	1.33	0.230046948	18.071625	106	66	46.5	0	108.9249595	2	2	3	0	0	0	0	0	1	0	0	1	0	4	2	0.49
1	106790672	1	61	0	59	19	27	24	44.3	31.8	5.6	1.6	3.58	60	144	5.23	4.51	0.49	2.06	2.15	0.237864078	18.745275	113	58	23.83333333	0	109.0381209	2	2	4	1	0	0	0	0	1	0	0	1	0	4	2	0.49
1	100570867	0	27	0	63	22	12	21	42.2	28.8	8.9	1.7	5.5	68	187	4.97	4.41	0.49	2.01	1.82	0.243781095	24.968319	103	62	35.76666667	0	111.4414467	2	2	0	2	0	0	0	0	1	0	0	1	0	4	2	0.49
1	100066690	0	32	0	31	17	10	17	43	29	9.8	2.5	4.7	66	172	4.86	5.14	0.49	2.17	2.26	0.225806452	17.102915	109	64	23.5	0	111.5528335	2	2	1	0	0	0	0	0	1	0	0	1	0	4	2	0.49
1	104954225	0	46	0	80.18357732	-15.42097321	-0.892001038	12.76671279	40.4	31.3	11.1	2.9	5.1	58	254	4.13	5.16	0.49	1.97	2.34	0.248730964	21.043472	100	51	40.4	0	111.6519973	2	2	2	1	0	0	0	0	1	0	0	1	0	4	2	0.49
1	106790613	1	28	0	58	17	13	20	39.8	31	14.3	2.3	3.43	85	269	4.31	4.17	0.49	1.58	2.25	0.310126582	24.337627	98	63	23.83333333	0	112.9819336	2	2	0	2	0	0	0	0	1	0	0	1	0	4	2	0.49
1	113680904	0	42	0	87	10	10	15	43.9	30	6.5	1.371217177	3.71	59	223	4.71	3.53	0.49	1.51	1.81	0.324503311	22.745836	104	60	24.26666667	0	114.19167	2	2	2	1	0	0	0	0	1	0	0	1	0	4	2	0.49
1	106030242	1	52	0	92.50202848	11.15208461	27.27003081	24.06629662	40.4	29.5	6.7	1.6	4.4	62	197	4.73	4.91	0.49	1.56	2.48	0.314102564	19.817844	97	64	49.6	0	114.5956312	2	2	3	1	0	0	0	0	1	0	0	1	0	4	2	0.49
1	103902324	1	54	0	72.0124533	37.19738377	19.16460096	28.40216472	40.7	31.6	8.217831087	2.731742342	3.8	56	178	5.17	4.35	0.49	1.26	2.45	0.388888889	18.199507	107	63	50.06666667	0	117.836129	3	3	3	0	0	0	0	0	1	0	0	1	0	6	0	0.49
1	115261818	0	38	0	81.3829941	40.61353217	11.75500598	30.0051024	40.4	31.3	11.1	2.9	5.1	58	254	4.13	5.16	0.49	1.97	2.34	0.248730964	21.043472	100	51	46.5	0	118.1061488	3	3	1	1	0	0	0	0	1	0	0	1	0	6	0	0.49
1	106660835	0	36	0	65.70101963	0.255333367	1.446389981	3.247800292	41	34.8	9.801503136	1.278176203	3.4	60	203	4.87	4.68	0.49	1.97	1.98	0.248730964	19.93592	126	78	47.06666667	0	118.4526505	3	3	1	1	0	0	0	0	1	0	0	1	0	6	0	0.49
1	106660407	1	33	0	66	14	22	25	40.8	28.2	11.87533291	3.168466057	4.79	74	173	4.93	4.12	0.49	1.88	1.85	0.260638298	21.777262	110	60	51.16666667	0	121.7514795	3	3	1	1	0	0	0	0	1	0	0	1	0	6	0	0.49
1	107280406	1	31	0	57.200883	34.03517068	12.00388166	21.91975159	45.2	28.6	12.86926621	3.494867277	7.9	76	320	4	5.12	0.49	1.86	2.5	0.26344086	22.398798	119	72	53.26666667	0	122.1248431	3	3	1	1	0	0	0	0	1	0	0	1	0	6	0	0.49
1	116080651	1	34	0	91.42575353	33.07177172	13.50973967	23.42901438	45.4	33.5	6.298744632	3.014640515	4.2	72	218	5.02	4.49	0.49	1.8	2.17	0.272222222	20.777534	108	68	34.6	0	122.2717071	3	3	1	1	0	0	0	0	1	0	0	1	0	6	0	0.49
1	105632297	0	34	0	23.87849248	-32.2577447	1.515823468	12.14434866	43.1	36.7	14.75159938	3.577299923	3.2	56	152	5.02	3.86	0.49	2.05	1.44	0.23902439	20.471252	133	74	39.43333333	0	122.8780253	3	3	1	1	0	0	0	0	1	0	0	1	0	6	0	0.49
1	111240069	1	30	0	60.61110166	55.55123127	32.15697637	37.64171677	35.5	30.8	10.41119843	1.305850922	7.1	75	238	4.76	4.44	0.49	2.47	1.56	0.198380567	24.577045	120	65	43.53333333	0	123.6587152	3	3	1	2	0	0	0	0	1	0	0	1	0	6	0	0.49
1	115261677	0	33	0	37	15	8	13	47.8	24.2	12.1	2.3	3.5	55	114	4.71	3.37	0.49	1.46	1.52	0.335616438	21.201693	110	70	35.16666667	0	124.4777374	3	3	1	1	0	0	0	0	1	0	0	1	0	6	0	0.49
1	116080607	1	33	0	83.57897974	52.57450601	15.24311176	16.24953427	40	26.4	7.947853296	1.777644623	2.7	70	179	5.06	4.73	0.49	1.88	2.22	0.260638298	20.361435	114	71	35.76666667	0	124.5711069	3	3	1	1	0	0	0	0	1	0	0	1	0	6	0	0.49
1	20103553	1	42	0	42	12	14	25	42.8	34.6	16.5364996	2.487036413	4.5	60	216	4.42	3.74	0.49	1.7	1.7	0.288235294	21.191818	105	62	31.8	0	124.6070565	3	3	2	1	0	0	0	0	1	0	0	1	0	6	0	0.49
1	112210363	0	32	0	62.28794984	29.38902412	47.27538276	28.20981987	45	24.6	10.41657869	1.934564105	4	55	213	5.03	3.75	0.49	1.19	1.48	0.411764706	22.6723	110	70	51.5	0	125.3552239	3	3	1	1	0	0	0	0	1	1	0	1	0	6	0	0.49
1	113990107	0	28	0	73.68088783	-5.312884156	12.28639534	23.20528255	42.5	34.2	14.64277723	2.584670135	3.3	58	194	4.26	4.05	0.49	1.18	2.19	0.415254237	18.123028	113	65	47.4	0	126.7009944	3	3	0	0	0	0	0	0	1	0	0	1	0	6	0	0.49
1	1000066	0	25	0	74.6563527	42.0329393	-22.29063132	-3.750877015	44.5	29.4	15.41495285	1.747696112	4.4	61	220	4.47	4.01	0.49	1.94	1.48	0.25257732	21.149548	111	62	39.33333333	0	127.2765732	3	3	0	1	0	0	0	0	1	0	0	1	0	6	0	0.49
1	102672914	0	27	0	54	25	11	19	42.5	27.6	13.7	2.7	3.22	58	159	4.52	3.47	0.49	1.79	1.39	0.273743017	17.636515	99	57	23.36666667	0	127.5941534	3	3	0	0	0	0	0	0	1	0	0	1	0	6	0	0.49
1	100194089	0	32	0	98.64317991	22.46129523	50.76276341	27.11549474	46	28.9	9.550967645	1.676834953	3.1	44	164	5.05	3.55	0.49	1.26	1.9	0.388888889	21.171875	119	75	48.53333333	0	134.8742123	3	3	1	1	0	0	0	0	1	1	0	1	0	6	0	0.49
1	105114004	1	34	0	39	19	16	18	43.4	26.3	9.8	2.6	2.83	56	185	5.06	3.65	0.49	1.72	1.5	0.284883721	18.591036	98	55	12.13333333	0	135.6105562	3	3	1	1	0	0	0	0	1	0	0	1	0	6	0	0.49
1	104492298	1	25	0	58.58590891	-8.224180139	19.90453437	16.11294838	41.6	34.7	8.047880719	1.715645767	5.08	62	208	4.72	3.58	0.49	1.68	1.52	0.291666667	20.806139	131	70	36.66666667	0	138.5282512	3	3	0	1	0	0	0	0	1	0	0	1	0	6	0	0.49
1	100193650	1	24	0	93	16	19	27	45.6	32	10.76291768	1.930209807	4.8	63	461	4.67	3.76	0.49	1.16	2.04	0.422413793	22.410269	125	74	46.5	0	138.5881741	3	3	0	1	0	1	0	0	1	0	0	1	0	6	0	0.49
1	115820083	1	29	0	60.44691029	-3.470829177	9.244432399	24.7412094	43.3	30.3	18.8210616	2.654619962	4.7	56	253	4.5	4.15	0.49	1.77	2.16	0.276836158	21.123709	115	74	46.26666667	0	140.4582505	3	3	0	1	0	0	0	0	1	0	0	1	0	6	0	0.49
1	102125166	0	54	0	63	13	16	23	45.99919444	23.46477092	21.7	2.6	4	99	355	4.74	3.72	0.5	1.38	1.65	0.362318841	23.570213	133	70	13.33333333	1	58.51856256	0	0	3	1	0	0	0	0	1	0	0	0	0	0	6	0.5
1	107590875	0	47	0	78	27	22	24	45.4	32.1	8.5	2.1	3.79	86	439	4.9	3.45	0.5	1.92	1.27	0.260416667	21.06589	118	69	24.76666667	0	72.882686	0	0	2	1	0	1	0	0	1	0	0	0	0	0	6	0.5
1	112980040	0	48	0	43	23	13	18	46.5	25.8	17.9	3.4	5.92	82	236	4.94	3.93	0.5	1.5	2.07	0.333333333	21.622461	104	55	34.7	0	76.66585489	0	0	2	1	0	0	0	0	1	0	0	0	0	0	6	0.5
1	20102893	1	35	0	87	13	8	19	41.2	29	9.581532655	2.321410725	7.4	109	252	4.92	5.24	0.5	1.88	2.57	0.265957447	19.642698	131	73	48.93333333	0	79.60944209	0	0	1	1	0	0	0	0	1	0	0	0	0	0	6	0.5
1	107110099	0	45	0	48	12	11	17	44.6	29.3	6.7	0.3	7.35	74	159	5.07	3.87	0.5	1.64	1.6	0.304878049	21.757591	95	45	12.6	0	88.65405764	1	1	2	1	0	0	0	0	1	0	0	0	0	2	4	0.5
1	100570851	0	27	0	60	19	14	23	43.6	28.4	13.7	2.1	3.34	82	191	4.59	5.19	0.5	1.85	2.77	0.27027027	18.103806	114	64	24	0	88.85211384	1	1	0	0	0	0	0	0	1	0	0	0	0	2	4	0.5
1	110400716	1	66	0	77	12	12	19	43.30527565	30.68242057	9.7	2.8	3.9	76	229	5.79	4.91	0.5	1.51	2.47	0.331125828	20.976011	113	66	14.26666667	0	95.50535345	1	1	4	1	0	0	0	0	1	0	0	0	1	2	4	0.5
1	115260291	1	45	0	76	21	14	19	41.4	30.1	6.8	1.5	3.94	88	205	5.16	4.62	0.5	1.78	2.66	0.280898876	19.923672	119	76	35.56666667	0	96.14331546	1	1	2	1	0	0	0	0	1	0	0	0	0	2	4	0.5
1	112460154	1	72	0	38	14	7	16	41.79420564	33.54557722	2.9	1	5.56	66	154	4.9	3.09	0.5	1.14	1.47	0.438596491	19.27085	111	73	13.8	0	97.04346742	1	1	5	1	0	0	0	0	1	0	0	0	0	2	4	0.5
1	110930167	1	64	0	77	11	16	24	44.7	24.2	12.3	2.1	4.04	75	165	5.01	3.61	0.5	1.55	1.75	0.322580645	18.740622	101	60	21.3	0	97.38659436	1	1	4	1	0	0	0	0	1	0	0	0	0	2	4	0.5
1	115390015	0	72	0	99.91262718	-22.7127093	10.50350551	25.69949054	47.9	28	5.273479987	1.941317981	4.8	50	198	4.86	5.3	0.5	1.17	2.57	0.427350427	20.12856	120	69	55.1	0	97.65380673	1	1	5	1	0	0	0	0	1	0	0	0	0	2	4	0.5
1	108940106	1	73	0	44.42279665	38.29539267	3.577930304	9.132111069	48.4	30	16.68638563	2.955862973	4.2	60	272	4.89	4.41	0.5	1.92	1.74	0.260416667	22.639568	114	72	49.06666667	0	100.2234482	2	2	5	1	0	0	0	0	1	0	0	0	0	4	2	0.5
1	100194467	0	36	0	62.57618452	23.29083669	3.141132753	11.79939556	45.5	28.9	13.50988931	3.00331094	5.5	70	202	4.89	4.13	0.5	1.27	2.23	0.393700787	19.259369	116	65	46.66666667	0	101.0083167	2	2	1	1	0	0	0	0	1	0	0	0	0	4	2	0.5
1	100194079	0	27	0	64.36429438	1.217982781	41.73071042	35.7894563	42.6	27.2	9.940787559	4.234805342	5.3	73	161	4.51	4.12	0.5	1.14	2.26	0.438596491	21.210337	102	54	46.13333333	0	102.2732048	2	2	0	1	0	0	0	0	1	1	0	0	0	4	2	0.5
1	107960319	1	58	0	68.28087576	-15.05181353	4.656272826	18.0353556	48	25.4	13	3.2	4.2	73	279	4.49	3.97	0.5	1.63	1.94	0.306748466	19.392267	113	59	48.36666667	0	102.7164284	2	2	3	1	0	0	0	0	1	0	0	0	0	4	2	0.5
1	115261901	0	53	0	54	17	18	20	45	37.2	10	1.9	2.5	61	162	5.38	4.56	0.5	1.74	2.31	0.287356322	24.41823	95	58	34.8	0	104.5508172	2	2	3	2	0	0	0	0	1	0	0	1	0	4	2	0.5
1	112980064	0	59	0	90.12501443	49.60205685	27.38913997	19.59463048	43.6	29.5	9	2.7	6.6	53	177	7.29	4.15	0.5	1.31	1.94	0.381679389	24.860289	129	73	46.43333333	0	104.9659941	2	2	3	2	1	0	0	0	1	0	0	1	1	4	2	0.5
1	109170312	0	27	0	42	11	7	15	47.3	25.5	7.231390545	0.573803	3.5	71	250	5.65	4.86	0.5	1.72	2.14	0.290697674	21.64898	148	99	41.56666667	0	105.7693715	2	2	0	1	0	0	1	1	1	0	0	1	1	4	2	0.5
1	107960363	0	43	0	84.95969195	23.4729748	33.80320552	28.73606343	45.3	26.6	10.6	2	4.33	64	142	5.05	4.4	0.5	1.8	2.03	0.277777778	21.381578	112	77	38	0	107.1748127	2	2	2	1	0	0	0	0	1	0	0	1	0	4	2	0.5
1	102672860	0	29	0	52	15	8	16	42	28.9	7.2	0.9	5.18	69	263	5.23	4.17	0.5	1.68	2.12	0.297619048	22.304688	110	52	23.36666667	0	107.9626716	2	2	0	1	0	0	0	0	1	0	0	1	0	4	2	0.5
1	108800084	0	32	0	43.31777388	7.346791563	-3.290128336	10.31161572	44.7	26.4	12.25106794	3.523113031	6.3	67	304	3.78	4.84	0.5	1.69	2.36	0.295857988	19.467402	109	62	49.3	0	109.5413924	2	2	1	1	0	0	0	0	1	0	0	1	0	4	2	0.5
1	114090689	1	53	0	37.15928979	7.734343329	17.5962726	25.23609371	44.4	31	14.76940716	3.086230556	5.1	68	296	5.11	4.4	0.5	1.33	2.35	0.37593985	16.737457	108	71	48.7	0	109.5441056	2	2	3	0	0	0	0	0	1	0	0	1	0	4	2	0.5
1	100066748	0	37	0	51.25419722	37.7275017	48.78757882	40.63522657	40.3	35.1	6.4	1.5	4.4	65	297	5.06	4.62	0.5	1.4	2.1	0.357142857	19.35306	115	70	52.53333333	0	109.710918	2	2	1	1	0	0	0	0	1	1	0	1	0	4	2	0.5
1	105632307	0	41	0	39	40	54	34	41.1	26.1	9.8	1.752234346	4.85	63	147	4.44	3.53	0.5	1.89	1.34	0.264550265	19.27841	105	60	25.93333333	0	110.7821884	2	2	2	1	0	0	0	0	1	1	0	1	0	4	2	0.5
1	108270132	0	30	0	73.34239961	21.83302892	-7.809763485	7.146796629	46.2	29.6	7.2	2.3	5	67	240	4.76	4.24	0.5	1.55	2.16	0.322580645	21.311905	121	77	48.63333333	0	111.0912261	2	2	1	1	0	0	0	0	1	0	0	1	0	4	2	0.5
1	100066701	0	32	0	53.26542956	-46.78956723	-3.035691452	4.663924808	45.2	28.8	23.1	4	3.1	66	200	4.62	2.35	0.5	1.25	1.08	0.4	18.99465	102	58	51.9	0	111.5528335	2	2	1	1	0	0	0	0	1	0	0	1	0	4	2	0.5
1	113820071	1	43	0	89.06199719	73.35814549	38.46572975	29.82689234	47.2	29.5	12.3	3	3.3	76	228	5.33	3.89	0.5	1.47	1.87	0.340136054	18.590124	102	70	49.76666667	0	112.252236	2	2	2	1	0	0	0	0	1	0	0	1	0	4	2	0.5
1	112210392	1	58	0	68.80886364	21.74530111	18.45577549	19.02248194	44.9	33	9.653091326	3.302840161	4.1	56	203	5.23	4.16	0.5	1.1	2.01	0.454545455	18.404907	150	94	52.2	0	114.5711998	2	2	3	0	0	0	1	1	1	0	0	1	0	4	2	0.5
1	110850055	0	49	0	80.03230607	35.98678174	39.92832571	23.16388375	45.8	28.8	7.151987811	0.787925053	6.3	50	334	4.4	3.55	0.5	2.02	1.4	0.247524752	19.879103	115	66	41.1	0	114.777421	2	2	2	1	0	0	0	0	1	0	0	1	0	4	2	0.5
1	20102514	0	42	0	86	9	16	17	41.67630843	29.68238122	10.3	2	3.87	57	185	4.6	3.98	0.5	1.62	1.9	0.308641975	20.82094	98	60	12.66666667	0	115.4906781	2	2	2	1	0	0	0	0	1	0	0	1	0	4	2	0.5
1	113550091	0	41	0	64.48795861	53.73855023	8.378517542	18.1439877	48.8	26.9	11.25316288	2.000524173	4.9	57	183	4.93	3.94	0.5	2.27	1.34	0.220264317	19.414062	112	74	43.63333333	0	116.3048118	2	2	2	1	0	0	0	0	1	0	0	1	0	4	2	0.5
1	100194471	0	34	0	64.66762009	21.00150795	17.57263021	22.38359643	42.6	29.8	12.11470315	3.370995474	4.3	63	274	4.8	4.44	0.5	1.36	2.05	0.367647059	16.537107	102	59	44.8	0	116.3657573	3	3	1	0	0	0	0	0	1	0	0	1	0	6	0	0.5
1	100194012	0	28	0	8.097598662	-16.42234899	-14.78254008	1.8402916	43.1	30.3	9.793373	2.904763359	6.2	65	236	4.85	5.2	0.5	1.51	2.76	0.331125828	19.646202	85	50	46.46666667	0	116.8709603	3	3	0	1	0	0	0	0	1	0	0	1	0	6	0	0.5
1	116490144	1	41	0	79.60570996	100.7825349	14.42534428	21.64243384	44.7	27.8	13.82731042	2.365954579	4.9	69	239	4.73	4.75	0.5	2.13	2.03	0.234741784	19.479708	111	63	44.53333333	0	118.4638597	3	3	2	1	0	0	0	0	1	0	0	1	0	6	0	0.5
1	109790027	1	59	0	28.15641334	25.6792681	14.34568524	27.41619356	43.7	22.4	19.71476038	4.706932462	4	50	194	4.83	4.52	0.5	1.9	1.87	0.263157895	18.787855	98	64	50.56666667	0	119.2072131	3	3	3	1	0	0	0	0	1	0	0	1	0	6	0	0.5
1	112190753	1	57	0	46.57066914	-28.52697815	8.987312883	15.67538973	48.9	27.7	23.1	6.7	3.7	51	294	4.61	3.83	0.5	1.13	1.72	0.442477876	19.86025	113	68	49.2	0	119.9114811	3	3	3	1	0	0	0	0	1	0	0	1	0	6	0	0.5
1	112570357	1	44	0	51	11	12	16	42.3	26.7	4	1.1	2.57	63	136	4.99	4.23	0.5	1.93	1.94	0.259067358	19.628685	127	64	24.16666667	0	120.4234716	3	3	2	1	0	0	0	0	1	0	0	1	0	6	0	0.5
1	105113994	1	40	0	26.84085483	-25.73730107	-4.491397253	1.899344439	41.6	27.9	13	4	5.8	67	151	4.75	3.53	0.5	1.37	1.52	0.364963504	22.00692	104	52	44.7	0	120.7534747	3	3	2	1	0	0	0	0	1	0	0	1	0	6	0	0.5
1	102126226	0	32	0	85.16244606	27.01477144	29.68826228	36.41777337	44.3	29.3	7.549100359	2.149617504	5.2	61	215	4.49	4.31	0.5	1.83	1.87	0.273224044	18.251791	116	62	46.46666667	0	121.1694714	3	3	1	0	0	0	0	0	1	0	0	1	0	6	0	0.5
1	100194519	0	33	0	21.78966492	-19.3193541	7.679297382	11.57353675	42.2	27.8	15.86030791	3.226103303	5.4	59	278	4.42	4.43	0.5	1.22	2.37	0.409836066	15.561728	99	61	44.9	0	121.6441387	3	3	1	0	0	0	0	0	1	0	0	1	0	6	0	0.5
1	106660742	0	26	0	97.46148959	48.60973215	27.24195164	29.34191388	44.6	35.1	-2.117203336	-0.160349184	5.2	63	266	5.3	4.08	0.5	1.4	1.98	0.357142857	19.208466	97	63	52.2	0	123.0923923	3	3	0	1	0	0	0	0	1	0	0	1	0	6	0	0.5
1	103941022	0	28	0	78.23428582	69.39277027	36.04734235	32.18242058	40	34.2	5.17258994	1.265412508	4.2	62	162	4.91	3.85	0.5	1.74	1.68	0.287356322	20.942013	137	64	46.23333333	0	123.7478978	3	3	0	1	0	0	0	0	1	0	0	1	0	6	0	0.5
1	106790638	1	23	0	56	20	14	21	43.4	25.7	8.1	1.6	4.83	79	221	4.71	3.21	0.5	1.64	1.38	0.304878049	24.973986	112	68	36.8	0	127.1401939	3	3	0	2	0	0	0	0	1	0	0	1	0	6	0	0.5
1	108730276	1	32	0	28	17	15	22	42	34	3.7	0.8	3.22	67	168	5.01	4.79	0.5	2	2.02	0.25	23.313498	124	67	22.13333333	0	127.733746	3	3	1	1	0	0	0	0	1	0	0	1	0	6	0	0.5
1	20102798	1	32	0	54	17	12	21	48.6	31.1	19.8	3.285390302	4.57	65	171	4.48	3.99	0.5	2.07	1.71	0.241545894	18.60056	110	77	22.63333333	0	129.3386026	3	3	1	1	0	0	0	0	1	0	0	1	0	6	0	0.5
1	114530020	1	55	0	28.97677238	-2.926779203	16.86621186	20.81441955	42.6	26.2	19.04143027	4.049881273	4.6	43	161	4.65	3.87	0.5	0.98	1.91	0.510204082	22.523363	122	64	59.66666667	0	130.4644474	3	3	3	1	0	0	0	0	0	0	0	1	0	6	0	0.5
1	111140339	1	32	0	62	31	19	23	41.8	27.2	10	1.788541183	2.5	63	168	5.51	3.7	0.5	1.66	1.56	0.301204819	17.585234	102	61	24.83333333	0	131.0147405	3	3	1	0	0	0	0	0	1	0	0	1	0	6	0	0.5
1	100304025	1	36	0	43	18	6	14	41.5	26.6	7.9	1.4	4.3	58	62	5.06	3.78	0.5	1.75	1.66	0.285714286	18.181818	94	64	36.33333333	0	131.7993074	3	3	1	0	0	0	0	0	1	0	0	1	0	6	0	0.5
1	103862359	0	26	0	28.14268187	-5.698593048	37.53158704	21.29244814	43.7	30.3	7.185151491	2.519511619	2.5	50	107	4.55	3.21	0.5	1.27	1.55	0.393700787	17.985899	102	57	48.76666667	0	134.9036645	3	3	0	0	0	0	0	0	1	0	0	1	0	6	0	0.5
1	114870006	1	30	0	51.97773541	-2.502662067	25.01670796	27.27814265	48.1	29.3	23.43765342	2.879863411	4.9	56	219	4.65	4.49	0.5	1.6	2.11	0.3125	18.813206	105	69	54.26666667	0	139.4750428	3	3	1	1	0	0	0	0	1	0	0	1	0	6	0	0.5
1	104241947	1	37	0	48	11	22	19	34.3	30.9	14.3	3.464334103	5.7	37	196	4.6	4.29	0.5	2.04	1.78	0.245098039	19.305595	97	61	26.76666667	0	157.505455	3	3	1	1	0	0	0	0	1	0	0	1	0	6	0	0.5
1	104480807	0	55	0	54	11	13	17	42.2	33.7	13.58541154	3.380788342	4.3	112	342	5.13	4.61	0.51	1.31	2.47	0.389312977	20.297665	101	60	48.8	1	50.05041423	0	0	3	1	0	0	0	0	1	0	0	0	0	0	6	0.51
1	104480746	0	32	1	94	18	15	19	42.3	36.6	9.829389259	1.586987813	5.3	121	365	4.82	3.77	0.51	1.3	1.88	0.392307692	20.59659	131	80	37.03333333	1	53.57454239	0	0	1	1	0	0	0	0	1	0	0	0	0	0	6	0.51
1	110592969	0	31	0	70	27	25	27	49.3	27.1	24.16857048	5.470975881	5.4	113	454	5.19	3.66	0.51	1.77	1.48	0.288135593	19.178825	111	74	35.86666667	1	58.60768986	0	0	1	1	0	1	0	0	1	0	0	0	0	0	6	0.51
1	104720738	1	68	0	76	19	21	26	40.4	33	12.7	2.2	3.6	100	180	5.19	3.82	0.51	1.36	1.97	0.375	23.860533	132	80	20.86666667	0	70.07705515	0	0	4	1	0	0	0	0	1	0	0	0	0	0	6	0.51
1	103911983	0	46	0	65	25	13	17	42.6	26.5	7.751745416	0.3917743	3.8	89	259	4.83	5	0.51	1.78	2.55	0.286516854	20.357279	106	66	35.5	0	70.413566	0	0	2	1	0	0	0	0	1	0	0	0	0	0	6	0.51
1	100520418	1	79	0	58.06680917	-1.986581865	17.32346787	27.05090197	46.3	27.2	13	2.1	6.7	87	264	5.13	5.32	0.51	1.38	2.35	0.369565217	19.039764	127	86	48.3	0	76.77136827	0	0	5	1	0	0	0	0	1	0	0	0	0	0	6	0.51
1	103630863	0	45	0	47	17	14	18	45.4	25.3	6	0.6	3.64	81	139	5.66	5.66	0.51	1.77	2.93	0.288135593	20.013279	111	67	23.36666667	0	79.46980106	0	0	2	1	0	0	0	0	1	0	0	0	1	0	6	0.51
1	107060339	0	53	0	48	14	18	20	44.4	25.3	14.8	3.2	5.36	76	289	5.2	5.16	0.51	1.91	2.65	0.267015707	20.263779	116	61	35.83333333	0	81.14813443	0	0	3	1	0	0	0	0	1	0	0	0	0	0	6	0.51
1	101681402	1	29	0	60.520757	35.40818742	25.27247645	23.84650801	44.3	25.4	13.02294776	3.864599515	5.6	110	256	5.24	4.95	0.51	1.74	2.51	0.293103448	20.813606	107	71	49	0	82.1239827	0	0	0	1	0	0	0	0	1	0	0	0	0	0	6	0.51
1	115261543	0	44	0	54	15	9	15	41	38.2	11.1	2	4.1	78	189	4.74	3.95	0.51	1.61	1.94	0.316770186	24.339922	124	73	34.8	0	83.7693761	1	1	2	2	0	0	0	0	1	0	0	0	0	2	4	0.51
1	110594132	0	55	0	63	19	28	19	47.2	25.7	4.08584474	0.828658117	4	72	153	5.43	3.8	0.51	1.4	1.85	0.364285714	23.183392	102	71	35.86666667	0	85.42582131	1	1	3	1	0	0	0	0	1	0	0	0	0	2	4	0.51
1	106660678	1	26	0	72	16	15	32	49.2	26.4	23.19843222	4.967475081	5.8	107	579	4.71	4.35	0.51	1.84	1.84	0.277173913	22.27597	125	69	48.36666667	0	86.7267427	1	1	0	1	0	1	0	0	1	0	0	0	0	2	4	0.51
1	100052438	1	80	0	84	11	6	22	39.8	33.8	17.2	3.8	5.5	73	245	4.02	4.49	0.51	1.54	2.02	0.331168831	21.227888	127	66	49.63333333	0	88.00824826	1	1	5	1	0	0	0	0	1	0	0	0	0	2	4	0.51
1	106790648	1	83	0	77	9	9	20	42.2	29	13.4	2.6	4.1	69	184	5.07	3.33	0.51	1.91	1.18	0.267015707	17.865726	123	75	37.1	0	88.197102	1	1	5	0	0	0	0	0	1	0	0	0	0	2	4	0.51
1	104571002	0	42	0	111.1138852	-33.88740782	-10.12442647	6.797631537	46.7	29.4	9.1	1.9	6	75	356	5.22	4.5	0.51	1.74	2.01	0.293103448	18.025301	102	67	47.53333333	0	89.0834698	1	1	2	0	0	0	0	0	1	0	0	0	0	2	4	0.51
1	106370249	1	54	0	76.84500135	62.48221714	12.08924703	18.55673237	41	28.8	27.6	4.3	5	86	213	5.11	4.26	0.51	1.79	1.9	0.284916201	21.453573	104	62	36.9	0	92.7989876	1	1	3	1	0	0	0	0	1	0	0	0	0	2	4	0.51
1	115261471	0	53	0	28	11	14	19	47.4	19.5	10.5	2	5.8	68	163	4.85	4.52	0.51	1.85	2.13	0.275675676	20.341417	115	73	34.8	0	92.8383049	1	1	3	1	0	0	0	0	1	0	0	0	0	2	4	0.51
1	100066717	0	33	0	71	10	11	17	45.8	34.3	9.2	1.5	5.12	74	183	5.29	5.1	0.51	1.87	2.7	0.272727273	20.99354	109	66	23.5	0	96.45120012	1	1	1	1	0	0	0	0	1	0	0	0	0	2	4	0.51
1	107100124	1	65	0	59	22	11	21	43.7	32.3	11	2.2	5.27	75	263	5.07	3.9	0.51	1.81	1.83	0.281767956	18.625315	98	68	24.7	0	96.7048882	1	1	4	1	0	0	0	0	1	0	0	0	0	2	4	0.51
1	115261673	0	28	0	47	14	15	19	44.2	29.7	11	2.1	4.2	75	172	5.29	3.64	0.51	1.68	1.53	0.303571429	17.304688	115	76	34.8	0	98.28961763	1	1	0	0	0	0	0	0	1	0	0	0	0	2	4	0.51
1	114690006	0	43	0	59	13	12	17	45	32.8	11.7	3.2	3.42	68	124	5.17	4.21	0.51	1.92	2.01	0.265625	20.577938	117	69	24	0	99.59435361	2	2	2	1	0	0	0	0	1	0	0	0	0	4	2	0.51
1	116030292	1	83	0	106.2932556	37.21205995	27.74530788	29.43594993	45.8	33.4	14.00675867	3.274385762	2.9	45	211	4.83	3.24	0.51	1.02	1.46	0.5	18.554688	121	78	49.4	0	105.1808279	2	2	5	1	0	0	0	0	1	0	0	1	0	4	2	0.51
1	114590070	0	51	0	57	16	17	19	41.3	31.8	1.958864877	0.485049905	4.4	62	165	4.85	4.07	0.51	1.94	1.65	0.262886598	19.752325	105	67	42	0	105.2859804	2	2	3	1	0	0	0	0	1	0	0	1	0	4	2	0.51
1	105632197	1	51	0	51.7205217	60.37446247	22.50505949	21.20193266	43.1	34.2	16.52989424	2.214894516	4.92	76	200	4.72	4.33	0.51	2.07	1.72	0.246376812	18.903591	90	60	36.83333333	0	106.1179835	2	2	3	1	0	0	0	0	1	0	0	1	0	4	2	0.51
1	100052504	0	62	0	61.7079745	11.22716267	35.83735798	26.75026086	46.1	26.6	11.1	2.3	4.5	48	183	6.96	5.84	0.51	2.11	2.46	0.241706161	20.544193	160	95	47.96666667	0	106.1724229	2	2	4	1	1	0	1	1	1	0	0	1	1	4	2	0.51
1	108800097	0	39	0	47.47144991	53.8166067	1.785732661	12.22064788	47.6	28.1	10.80127561	1.632083215	4.8	66	197	4.84	4.62	0.51	1.56	2.24	0.326923077	17.20768	98	66	49.3	0	106.2002027	2	2	1	0	0	0	0	0	1	0	0	1	0	4	2	0.51
1	105632238	0	41	0	31.01970477	-28.4734248	31.5845019	36.16425008	43.3	35	19.19318223	4.908616223	6.2	65	310	4.35	4.18	0.51	1.97	1.46	0.258883249	20.55476	96	58	38.26666667	0	106.6711171	2	2	2	1	0	0	0	0	1	0	0	1	0	4	2	0.51
1	104492504	0	41	0	79.81293295	42.13066069	24.02699917	20.85036046	41.6	27.7	10.32096148	1.72576096	4.3	65	231	5.4	3.69	0.51	1.6	1.55	0.31875	22.939896	97	55	46.8	0	106.6711171	2	2	2	1	0	0	0	0	1	0	0	1	0	4	2	0.51
1	103941032	0	23	0	37	16	9	15	43.6	29	19.9	4.344963028	4.35	72	199	4.92	2.67	0.51	1.52	0.95	0.335526316	20.926643	96	60	24.23333333	0	106.9579846	2	2	0	1	0	0	0	0	1	0	0	1	0	4	2	0.51
1	109910405	1	58	0	63.07269646	-13.35571029	13.9308971	21.74713695	39.4	32	13.69609898	1.972970098	4.7	65	219	5.41	4.94	0.51	1.85	2.24	0.275675676	18.62259	102	67	55.6	0	107.747853	2	2	3	1	0	0	0	0	1	0	0	1	0	4	2	0.51
1	20100547	0	57	0	105	10	13	22	40.5	30.5	10.8	1.1	5.3	51	170	4.6	4.7	0.51	1.69	2.14	0.301775148	22.200966	116	69	9.7	0	107.802689	2	2	3	1	0	0	0	0	1	0	0	1	0	4	2	0.51
1	115260328	1	47	0	112	26	67	48	36.5	32.3	14.7	4.1	5.2	76	249	4.38	3.64	0.51	1.48	1.52	0.344594595	18.253109	122	68	46.53333333	0	109.1420218	2	2	2	0	0	0	0	0	1	1	0	1	0	4	2	0.51
1	102673003	0	48	0	56	15	10	16	43.4	32.5	8.8	2.3	3.1	59	189	4.87	4.01	0.51	1.44	1.9	0.354166667	21.244646	100	75	23.23333333	0	109.4787715	2	2	2	1	0	0	0	0	1	0	0	1	0	4	2	0.51
1	105632383	0	47	0	81.23389087	15.93742521	0.946005458	16.18121873	43.9	28.7	8.033870398	2.145294134	3.8	60	169	5.31	3.56	0.51	1.69	1.54	0.301775148	18.476562	102	60	39.5	0	109.6444154	2	2	2	0	0	0	0	0	1	0	0	1	0	4	2	0.51
1	107960387	0	48	0	52.80159804	35.79865025	24.1701866	30.39088154	45.3	28.8	12	3.7	5.3	57	239	4.47	3.67	0.51	1.38	1.56	0.369565217	21.926126	115	60	40.26666667	0	110.7241672	2	2	2	1	0	0	0	0	1	0	0	1	0	4	2	0.51
1	104290491	0	33	0	31.41936713	-20.89130336	4.71517903	19.00494126	44.8	26.9	14.2	2.7	4.8	66	220	4.11	4.15	0.51	1.56	1.91	0.326923077	19.910421	100	63	45.13333333	0	110.7719637	2	2	1	1	0	0	0	0	1	0	0	1	0	4	2	0.51
1	104492366	0	22	0	62.51095895	-16.20584396	-19.95532299	1.27181926	47	34.8	14.59846659	2.783631384	6.2	70	277	4.99	4.69	0.51	1.81	2.24	0.281767956	21.359915	98	61	46.8	0	111.4468133	2	2	0	1	0	0	0	0	1	0	0	1	0	4	2	0.51
1	108090133	1	53	0	55	16	12	19	46.8	32	20.33338753	2.935290577	4.1	64	222	4.96	5.39	0.51	2.05	2.64	0.248780488	17.662872	110	60	28.23333333	0	112.3146832	2	2	3	0	0	0	0	0	1	0	0	1	0	4	2	0.51
1	115980069	0	51	0	68.29442808	-11.12620044	27.02264462	29.77948314	43.2	29.9	12.3	2.5	7.5	51	276	4.01	5.66	0.51	0.99	3.03	0.515151515	20.775623	114	74	50.53333333	0	112.4434346	2	2	3	1	0	0	0	0	0	0	0	1	0	4	2	0.51
1	104953874	1	39	0	57	25	13	19	46	24.9	10.6	2.7	7.6	80	288	5.44	5.1	0.51	1.89	2.34	0.26984127	22.948116	128	76	40.8	0	112.5404773	2	2	1	1	0	0	0	0	1	0	0	1	0	4	2	0.51
1	102150562	1	41	0	32	14	9	15	41.2	30.4	10.8	2.202405647	5.29	78	112	5.07	4.38	0.51	1.56	2.51	0.326923077	20.236835	108	62	24.3	0	112.6286108	2	2	2	1	0	0	0	0	1	0	0	1	0	4	2	0.51
1	100571011	0	27	0	65.4138118	45.6403191	19.86419699	18.14654064	46.9	27.1	15.5	3.4	3.7	67	262	4.1	4.43	0.51	1.68	1.86	0.303571429	18.390072	98	78	47.36666667	0	113.4571877	2	2	0	0	0	0	0	0	1	0	0	1	0	4	2	0.51
1	102672708	0	45	0	66	13	8	17	40.9	29.7	2.3	1.1	3.83	55	200	5.13	4.58	0.51	1.84	2.3	0.277173913	21.578001	114	68	23.36666667	0	114.4149216	2	2	2	1	0	0	0	0	1	0	0	1	0	4	2	0.51
1	104953714	1	41	0	71	17	22	23	49.2	29.7	12.7	2.2	7.7	75	355	4.5	3.92	0.51	2.29	1.54	0.222707424	24.099077	138	90	42.03333333	0	114.4633529	2	2	2	2	0	0	0	1	1	0	0	1	0	4	2	0.51
1	105900035	1	48	0	67.37589167	-21.03935012	20.3328362	18.81485177	44.3	30.4	9.3	2.9	3.9	66	178	4.81	3.53	0.51	1.29	2	0.395348837	20.195093	113	69	47.8	0	114.8641073	2	2	2	1	0	0	0	0	1	0	0	1	0	4	2	0.51
1	109910548	0	29	0	102.7894307	55.42092966	33.02630943	35.52848886	39.4	32	8.375519602	1.214171283	4.7	65	219	5.41	4.94	0.51	1.85	2.24	0.275675676	18.62259	102	67	45.5	0	116.0528636	2	2	0	1	0	0	0	0	1	0	0	1	0	4	2	0.51
1	113990112	0	25	0	104.0281624	-8.382395606	1.612680334	19.39654623	45.2	33.9	10.40776732	3.41382129	4	66	179	4.75	5.28	0.51	1.71	2.82	0.298245614	19.921875	129	76	47.4	0	117.1752441	3	3	0	1	0	0	0	0	1	0	0	1	0	6	0	0.51
1	116190061	1	45	0	48.78910433	-2.948227159	19.02081043	23.74320977	44.1	32.8	9.3	2.7	4.3	65	255	4.45	5.02	0.51	1.03	2.25	0.495145631	19.390274	134	79	49	0	118.0506533	3	3	2	1	0	0	0	0	1	0	0	1	0	6	0	0.51
1	112980049	0	26	0	53	15	28	32	43.5	31.6	9.1	1.8	3.14	65	178	5.27	4.68	0.51	2.55	1.82	0.2	19.970415	98	63	35.03333333	0	118.5244956	3	3	0	1	0	0	0	0	1	0	0	1	0	6	0	0.51
1	102126099	0	41	0	58.63971385	33.69810981	26.56712663	31.13507674	47.4	22.3	18.53111573	3.757380241	4.2	53	211	4.38	6.16	0.51	2.24	2.74	0.227678571	19.683798	120	77	46.46666667	0	119.1138194	3	3	2	1	0	0	0	0	1	0	0	1	0	6	0	0.51
1	116420119	0	38	0	70.43954717	7.382371677	15.10108343	7.379072103	41.4	25.6	11.1011533	1.558476181	4.3	56	212	4.59	4.28	0.51	0.99	2.04	0.515151515	20.59532	94	51	48.56666667	0	119.4733984	3	3	1	1	0	0	0	0	0	0	0	1	0	6	0	0.51
1	100193906	1	46	0	80	34	7	21	40.6	34.8	9.181906006	1.481264567	5.5	61	343	4.95	5.82	0.51	2.39	2.55	0.213389121	21.903732	139	83	43.93333333	0	120.3322547	3	3	2	1	0	0	0	0	1	0	0	1	0	6	0	0.51
1	112190731	1	60	0	95.99495161	44.37126255	11.94478013	23.92005779	46.8	28.1	9.1	3.2	2.6	48	177	5.3	3.27	0.51	0.8	1.51	0.6375	20.635038	110	58	49.2	0	120.3804702	3	3	4	1	0	0	0	0	0	0	0	1	0	6	0	0.51
1	114090577	1	34	0	78	16	15	24	43.7	31	8.727643699	2.430804708	5.6	74	238	5.15	4.61	0.51	1.13	2.35	0.451327434	23.2072	102	60	49.13333333	0	120.8992191	3	3	1	1	0	0	0	0	1	0	0	1	0	6	0	0.51
1	106710403	1	45	0	108.5061623	-0.270932634	-3.157162461	7.833118029	38.9	28.6	6.556859944	0.091348026	3.5	61	178	4.66	4.04	0.51	2.25	1.31	0.226666667	21.230572	108	60	37.8	0	121.1805183	3	3	2	1	0	0	0	0	1	0	0	1	0	6	0	0.51
1	110760065	1	44	0	83.51254929	39.74400733	26.90379285	27.47057097	45.4	30	15.24472999	1.381339927	5.1	61	204	5.05	4.77	0.51	1.72	2.22	0.296511628	16.974653	110	62	46.6	0	122.0347617	3	3	2	0	0	0	0	0	1	0	0	1	0	6	0	0.51
1	114540042	0	24	0	55	16	12	19	46.8	32	13.30591374	1.551298399	4.1	64	222	4.96	5.39	0.51	2.05	2.64	0.248780488	17.662872	110	60	36.66666667	0	122.4776971	3	3	0	0	0	0	0	0	1	0	0	1	0	6	0	0.51
1	115261287	1	40	0	58	10	10	16	45.4	30.4	9.7	2.1	3.9	63	181	5.01	3.65	0.51	1.86	1.39	0.274193548	21.402025	101	63	34.8	0	123.8551726	3	3	2	1	0	0	0	0	1	0	0	1	0	6	0	0.51
1	115261199	1	32	0	21.58138333	48.68013362	38.7818494	42.02904242	47.1	26.3	11.8	2.6	3.9	72	159	4.74	4.41	0.51	1.89	1.98	0.26984127	18.278122	91	51	46.5	0	124.0016542	3	3	1	0	0	0	0	0	1	0	0	1	0	6	0	0.51
1	100570885	0	35	0	71.45877644	35.09834057	10.3933103	17.20142566	45.6	24.3	14.38798896	3.20582622	4.3	51	242	5.26	3.32	0.51	1.9	1.36	0.268421053	21.338211	117	61	49.66666667	0	125.8189704	3	3	1	1	0	0	0	0	1	0	0	1	0	6	0	0.51
1	103660218	0	29	0	5.818903627	27.15083266	0.092825228	18.95538425	43.1	33.2	12.6	4.3	2.8	57	207	4.53	5.38	0.51	1.53	2.92	0.333333333	19.190361	121	77	48.8	0	126.5338438	3	3	0	1	0	0	0	0	1	0	0	1	0	6	0	0.51
1	116420111	1	36	0	59.78612366	34.39343398	-5.71874414	14.57964786	44.4	28.4	9.895298054	3.350184877	5.7	63	301	5.08	6.1	0.51	1.43	2.61	0.356643357	17.404358	113	73	48.56666667	0	127.3846667	3	3	1	0	0	0	0	0	1	0	0	1	0	6	0	0.51
1	113170247	1	33	0	76	19	13	21	41.1	26.9	18.2	1.7	4.7	65	184	4.46	5.5	0.51	1.98	2.43	0.257575758	23.085938	110	80	12.16666667	0	128.4332324	3	3	1	1	0	0	0	0	1	0	0	1	0	6	0	0.51
1	114510014	0	28	0	71.26918047	-15.61479199	35.53509312	27.08233492	43.6	28.9	11.42793998	1.323165986	4.1	54	252	5.04	3.65	0.51	1.04	1.66	0.490384615	23.380999	118	53	60	0	129.7057568	3	3	0	1	0	0	0	0	1	0	0	1	0	6	0	0.51
1	105060258	0	31	0	60.12273685	10.35158364	-9.569513565	3.731111117	41.7	35.3	10.01094416	3.58827972	4.5	50	232	4.68	4.41	0.51	0.96	2.13	0.53125	21.23819	125	85	48.63333333	0	130.2476779	3	3	1	1	0	0	0	0	0	0	0	1	0	6	0	0.51
1	103940978	0	24	0	85.05709802	0.616577461	10.29266359	16.34537059	45.1	26.2	15.47587923	2.483228634	4.4	56	179	4.48	3.5	0.51	1.56	1.56	0.326923077	17.363176	110	70	46.23333333	0	131.8201308	3	3	0	0	0	0	0	0	1	0	0	1	0	6	0	0.51
1	106660674	1	23	0	50.33184002	2.715922319	30.158063	31.18771412	44.6	31.1	9.620496558	2.702302147	2.68	71	166	5.05	4.32	0.51	1.75	2.18	0.291428571	18.24996	138	68	41.93333333	0	132.8577188	3	3	0	0	0	0	0	0	1	0	0	1	0	6	0	0.51
1	115261273	1	33	0	80.11184984	5.153130533	5.505919398	11.69882945	42.6	24.9	8.6	1.5	4.2	58	230	4.73	4.68	0.51	1.77	2.23	0.288135593	24.187452	117	75	46.5	0	134.6062987	3	3	1	2	0	0	0	0	1	0	0	1	0	6	0	0.51
1	107100110	1	44	0	88.15093832	11.94714864	28.68811572	37.33090451	44.9	27.3	25.9	8.2	5.4	47	229	4.66	5.24	0.51	1.21	2.84	0.421487603	18.775654	113	66	55.33333333	0	135.8736155	3	3	2	1	0	0	0	0	1	0	0	1	0	6	0	0.51
1	112210406	1	39	0	92.88486519	6.694803373	9.594670585	26.23684094	41.7	35.3	9.631726875	1.075578438	4.5	50	232	4.68	4.41	0.51	0.96	2.13	0.53125	21.23819	125	85	50.93333333	0	137.188455	3	3	1	1	0	0	0	0	0	0	0	1	0	6	0	0.51
1	116190042	1	42	0	64.52355725	36.33650502	3.742731668	24.30225609	41.7	27	14.1	4.5	4.1	47	215	4.92	3.7	0.51	1.08	1.57	0.472222222	18.989899	103	65	49.23333333	0	137.7960076	3	3	2	1	0	0	0	0	1	0	0	1	0	6	0	0.51
1	116420113	1	28	0	32.5989442	-5.072501936	9.259793312	14.03119897	41.7	23.5	0.756184168	1.905677801	4.9	57	220	4.49	3.31	0.51	1.13	1.42	0.451327434	22.314026	102	70	48.56666667	0	140.4206674	3	3	0	1	0	0	0	0	1	0	0	1	0	6	0	0.51
1	108100120	1	26	0	57.14509356	-36.59967737	13.57031523	16.09943837	40.6	32	14.33263449	2.982947448	4.9	58	106	5.12	4.25	0.51	1.56	2.12	0.326923077	18.734547	100	64	36.23333333	0	141.3906344	3	3	0	1	0	0	0	0	1	0	0	1	0	6	0	0.51
1	112310109	1	31	0	66.39687859	1.754993834	32.43020724	28.08157275	48.1	31.6	24.95384178	5.819810897	5.1	53	388	4.2	3.89	0.51	1.13	1.61	0.451327434	19.171423	113	73	51.3	0	141.6764156	3	3	1	1	0	0	0	0	1	0	0	1	0	6	0	0.51
1	107960351	1	46	0	55.83781145	8.741081849	21.61042184	28.96501654	46.8	30.6	10.6	2.4	5.6	38	234	4.65	3.99	0.51	1.53	0.48	0.333333333	20.619173	98	60	46.06666667	0	146.2403118	3	3	2	1	0	0	0	0	1	0	0	1	0	6	0	0.51
1	101880234	0	51	0	51.56729199	-43.21707212	37.5282272	20.15831079	47.3	25.2	12.33412972	4.502141871	4.3	84	178	4.82	4.4	0.52	1.48	2.24	0.351351351	20.3125	124	59	48.76666667	0	72.90990855	0	0	3	1	0	0	0	0	1	0	0	0	0	0	6	0.52
1	106780231	0	38	0	93	64	82	76	42.3	26.5	8.5	2.8	4.4	87	283	5.18	4.23	0.52	1.63	2.02	0.319018405	21.068975	148	70	35.9	0	76.56071198	0	0	1	1	0	0	1	0	1	1	0	0	0	0	6	0.52
1	102910101	0	68	0	39	13	10	21	39.7	36.3	5	1.1	5.2	69	196	5.15	4.38	0.52	1.42	2.21	0.366197183	18.366863	106	63	22.66666667	0	82.09076716	0	0	4	0	0	0	0	0	1	0	0	0	0	0	6	0.52
1	105930054	0	52	0	52	21	14	22	43.4	27.7	12.4	4.7	4.7	75	257	4.75	3.78	0.52	1.64	2.05	0.317073171	16.899393	144	81	49.76666667	0	83.04043384	1	1	3	0	0	0	1	0	1	0	0	0	0	2	4	0.52
1	108420284	0	76	0	67.54950261	92.59442528	-10.48242622	12.9759688	45.5	25.3	13.37071644	2.837315163	3.7	64	271	4.2	4.41	0.52	1.43	1.94	0.363636364	17.674856	119	72	47.33333333	0	84.99980581	1	1	5	0	0	0	0	0	1	0	0	0	0	2	4	0.52
1	104290490	0	47	0	95.31984811	14.4936908	33.40168498	29.89534046	44.7	31.8	15.7	3.8	3.5	74	270	4.42	4.44	0.52	1.75	2.03	0.297142857	20.013279	107	65	45.13333333	0	87.41724489	1	1	2	1	0	0	0	0	1	0	0	0	0	2	4	0.52
1	102672894	0	77	0	37	13	13	17	44.8	31.5	8	2	2.96	62	246	4.78	3.62	0.52	1.6	1.72	0.325	20.041382	80	50	23.36666667	0	87.71038276	1	1	5	1	0	0	0	0	1	0	0	0	0	2	4	0.52
1	110110117	1	75	0	66.26003863	59.1315038	25.82393117	23.93969552	44.8	30.8	18.2	5.4	5.4	75	386	4.69	4.77	0.52	1.64	2.73	0.317073171	19.120028	126	77	48.1	0	90.14484828	1	1	5	1	0	0	0	0	1	0	0	0	0	2	4	0.52
1	114450041	0	34	0	57	20	26	21	45	26.4	14.953959	4.462969299	4.27	77	208	5.03	3.73	0.52	1.8	1.79	0.288888889	19.504622	120	63	35.86666667	0	91.27954945	1	1	1	1	0	0	0	0	1	0	0	0	0	2	4	0.52
1	103912336	1	77	0	49	13	12	19	42.3	28.6	18	3.010147374	3.1	66	220	4.26	3.49	0.52	1.59	1.55	0.327044025	17.865726	92	60	25.4	0	93.69416566	1	1	5	0	0	0	0	0	1	0	0	0	0	2	4	0.52
1	103862372	0	29	0	79	14	12	18	46.1	32.3	9	1.565365118	5.9	76	261	5.27	4.12	0.52	2.03	1.69	0.256157635	22.507433	152	74	24.5	0	96.04982459	1	1	0	1	0	0	1	0	1	0	0	0	0	2	4	0.52
1	101550224	0	30	0	67	15	4	15	41.1	25.1	10.52985578	1.875469891	4.8	75	200	4.12	2.93	0.52	1.77	0.98	0.293785311	16.980965	105	66	34.56666667	0	96.91837917	1	1	1	0	0	0	0	0	1	0	0	0	0	2	4	0.52
1	102672616	1	75	0	113	16	10	16	43.7	36.4	15.8	2.2	3.93	62	345	4.37	3.89	0.52	1.56	2.17	0.333333333	20.277147	92	66	23.36666667	0	97.49913811	1	1	5	1	0	0	0	0	1	0	0	0	0	2	4	0.52
1	111630212	0	37	0	49	13	9	24	45.68673464	31.52496064	6.4	1.8	3.36	69	209	4.57	3.7	0.52	1.45	2.2	0.35862069	23.679264	122	85	10.5	0	102.0628311	2	2	1	1	0	0	0	0	1	0	0	0	0	4	2	0.52
1	110593681	1	66	0	16.72728611	-40.49663032	31.30049559	34.81651764	41.1	27.9	6.626705109	0.455543566	4.9	64	126	4.74	4.31	0.52	2.21	1.55	0.235294118	21.359306	100	60	39.5	0	102.5124863	2	2	4	1	0	0	0	0	1	0	0	0	0	4	2	0.52
1	104492473	0	42	0	66.96697623	9.743099453	31.45358007	30.35398566	46	29.8	20.8627799	4.575254573	3.9	66	221	5.07	2.91	0.52	1.08	1.37	0.481481481	18.740622	106	63	46.8	0	103.9855735	2	2	2	1	0	0	0	0	1	0	0	1	0	4	2	0.52
1	104480942	1	74	0	74.63138397	-11.57859926	24.01053985	29.53937739	44	29.6	19.6499074	4.128317141	4.7	53	249	4.76	5.03	0.52	1.24	2.43	0.419354839	19.777699	114	67	49.26666667	0	104.7406455	2	2	5	1	0	0	0	0	1	0	0	1	0	4	2	0.52
1	105161717	1	52	0	66	13	15	24	42.7	32.4	16.4	4.9	7.6	77	209	5.63	3.79	0.52	0.96	1.85	0.541666667	24.09796	134	85	48.96666667	0	104.8091644	2	2	3	2	0	0	0	0	0	0	0	1	1	4	2	0.52
1	115261392	0	34	0	32.04481591	47.82618142	18.73204192	17.54820624	40.7	33.7	15.7	2.3	3	68	265	4.77	6.34	0.52	2.29	2.96	0.227074236	18.527517	121	77	46.5	0	106.0941605	2	2	1	1	0	0	0	0	1	0	0	1	0	4	2	0.52
1	100109028	0	32	0	58	19	20	27	39.1	33.8	10.2	1.8	4.7	68	249	4.64	4.77	0.52	1.84	2.34	0.282608696	21.14116	115	69	34	0	107.5952215	2	2	1	1	0	0	0	0	1	0	0	1	0	4	2	0.52
1	104953712	1	39	0	49	16	13	22	44.2	31.8	16.7	2.7	5	83	333	4.94	4.24	0.52	2.02	1.95	0.257425743	23.878647	153	95	40.4	0	107.6373867	2	2	1	1	0	0	1	1	1	0	0	1	0	4	2	0.52
1	107280420	0	24	0	81.5471838	-1.168276444	11.16947556	8.094148875	43.1	23.7	14.72322653	2.727366773	7	71	307	4.39	5.38	0.52	1.5	2.59	0.346666667	22.518429	100	60	53.26666667	0	108.0219912	2	2	0	1	0	0	0	0	1	0	0	1	0	4	2	0.52
1	100194106	0	46	0	45.72843426	-26.22119413	-5.788396717	7.09582158	41.2	32.7	10.12830926	1.517605259	4.8	62	238	4.63	3.59	0.52	1.26	2.05	0.412698413	17.96875	110	61	45.36666667	0	109.0496567	2	2	2	0	0	0	0	0	1	0	0	1	0	4	2	0.52
1	115261632	0	46	0	33.396042	6.497225256	20.75797401	18.43696351	48.8	26.1	19.1	4.8	5.1	62	179	4.8	3.92	0.52	1.78	1.78	0.292134831	20.579367	119	71	46.5	0	109.0496567	2	2	2	1	0	0	0	0	1	0	0	1	0	4	2	0.52
1	104571003	0	42	0	74.6429341	71.94734165	14.40683472	28.98657355	46	27.3	11.4	2.8	3.2	63	234	4.85	4.78	0.52	1.87	1.72	0.278074866	17.183876	113	72	47.53333333	0	110.006713	2	2	2	0	0	0	0	0	1	0	0	1	0	4	2	0.52
1	115260361	1	34	0	49	16	13	22	44.2	31.8	16.7	2.7	5	83	333	4.94	4.24	0.52	2.02	1.95	0.257425743	23.878647	153	95	46.53333333	0	111.4851192	2	2	1	1	0	0	1	1	1	0	0	1	0	4	2	0.52
1	105080817	0	47	0	28.52400966	10.05134921	-8.451343061	4.878130136	44.9	27.6	8.2	1.9	6.7	55	233	5.33	5.8	0.52	1.34	2.71	0.388059701	21.125479	118	70	50.06666667	0	112.8187191	2	2	2	1	0	0	0	0	1	0	0	1	0	4	2	0.52
1	112380035	0	30	0	76.99983508	4.113926488	34.91031721	23.49024973	39.2	30.7	9.208312231	0.916673583	3	66	203	4.79	4.37	0.52	1.7	2.09	0.305882353	22.660229	142	79	40.33333333	0	113.1311259	2	2	1	1	0	0	1	0	1	0	0	1	0	4	2	0.52
1	102126263	0	38	0	35.43868552	46.61903843	12.78320551	22.25876954	47.2	29.1	10.26396989	1.565789171	4.8	63	215	4.46	4.3	0.52	1.92	1.95	0.270833333	21.52873	109	63	46.46666667	0	113.1415683	2	2	1	1	0	0	0	0	1	0	0	1	0	4	2	0.52
1	103902277	1	45	0	76	11	10	17	45.7	30.7	10.6	2.708109093	2.41	72	169	4.6	3.6	0.52	1.97	1.26	0.263959391	19.438107	121	70	25.5	0	113.1794839	2	2	2	1	0	0	0	0	1	0	0	1	0	4	2	0.52
1	100194149	0	43	0	64.73311229	24.75211967	-3.254354446	13.72842348	43.4	25.7	12.45446799	3.215929418	4.6	58	256	4.73	3.81	0.52	1.25	1.57	0.416	20.429895	106	60	49.76666667	0	114.0299019	2	2	2	1	0	0	0	0	1	0	0	1	0	4	2	0.52
1	20105902	0	33	0	66.26102016	64.6436386	19.06843978	28.84454271	43.5	30.6	7.851674317	0.71801653	4.7	64	299	4.47	4.38	0.52	1.91	1.87	0.272251309	21.531887	109	64	42.13333333	0	114.9741608	2	2	1	1	0	0	0	0	1	0	0	1	0	4	2	0.52
1	113790170	1	47	0	73.28332599	-0.591647874	46.79632404	32.61769435	42	28.7	20.59790819	4.120116039	5.7	65	221	4.35	5.33	0.52	1.18	2.73	0.440677966	21.853943	96	61	50.1	0	116.4037286	3	3	2	1	0	0	0	0	1	1	0	1	0	6	0	0.52
1	114090394	1	36	0	82	18	3	18	46.9	30.9	18.59301095	2.712323614	5.6	76	271	4.55	5.35	0.52	1.38	2.31	0.376811594	17.739538	105	68	49.16666667	0	117.9098974	3	3	1	0	0	0	0	0	1	0	0	1	0	6	0	0.52
1	105510339	1	58	0	40.62397061	37.86497668	4.793342795	13.36092772	50.7	25	16.6	5.3	5.6	50	313	4.16	4.06	0.52	1.43	2.35	0.363636364	21.452522	102	59	46.16666667	0	120.0475459	3	3	3	1	0	0	0	0	1	0	0	1	0	6	0	0.52
1	114790114	0	34	0	44	14	9	16	49.23783511	29.73019233	11.3	2	2.9	60	161	4.74	3.42	0.52	1.58	1.52	0.329113924	18.471476	108	76	16.8	0	120.1285641	3	3	1	0	0	0	0	0	1	0	0	1	0	6	0	0.52
1	116080640	1	33	0	67.33751014	-10.07384223	22.06125914	26.63436163	42.2	30.1	17.33188479	2.52024202	3.5	76	166	4.07	4.72	0.52	1.8	2.4	0.288888889	23.381205	133	84	35.76666667	0	120.4210794	3	3	1	1	0	0	0	0	1	0	0	1	0	6	0	0.52
1	100570899	0	34	0	40.44322607	66.72356838	35.39883055	30.62089056	48	28.5	9.1	2.2	5	58	233	4.17	5.5	0.52	2.3	2.23	0.226086957	20.82094	107	65	47.53333333	0	121.4718132	3	3	1	1	0	0	0	0	1	0	0	1	0	6	0	0.52
1	111200155	0	40	0	47.52814058	-2.389803264	6.614203168	25.74596023	42.1	34.3	6.433277447	1.596528697	3.65	50	152	4.99	3.79	0.52	1.74	1.73	0.298850575	22.12225	115	62	36.16666667	0	122.2681175	3	3	2	1	0	0	0	0	1	0	0	1	0	6	0	0.52
1	111240074	0	33	0	91.75810205	22.33426419	37.09897031	27.47038473	39.7	29.2	6.314046866	1.806825632	4.4	56	170	5.18	3.79	0.52	1.99	1.42	0.261306533	19.33373	135	63	35.9	0	123.7442349	3	3	1	1	0	0	0	0	1	0	0	1	0	6	0	0.52
1	100570850	0	30	0	44	12	16	22	42.72841343	25.51941133	8	2.2	4.08	59	208	4.79	3.76	0.52	1.3	1.84	0.4	21.604939	107	61	11.6	0	124.2348507	3	3	1	1	0	0	0	0	1	0	0	1	0	6	0	0.52
1	106880064	0	37	0	67.34763546	-14.75049912	25.77826286	19.14963195	47.2	26.6	9.6	3.2	4.7	50	168	4.34	4.31	0.52	1.3	1.82	0.4	19.15429	124	64	48.03333333	0	124.8721186	3	3	1	1	0	0	0	0	1	0	0	1	0	6	0	0.52
1	103720228	1	36	0	72.41143791	-35.80091189	5.781484676	11.27793173	39.2	30.7	1.975552051	0.562265645	3	66	203	4.79	4.37	0.52	1.7	2.09	0.305882353	22.660229	142	79	46.46666667	0	124.966429	3	3	1	1	0	0	1	0	1	0	0	1	0	6	0	0.52
1	20106417	1	39	0	61	13	14	22	40.1	33.2	9	2.475848803	5.05	60	211	4.6	2.9	0.52	1.29	1.27	0.403100775	22.30815	80	50	20.26666667	0	127.2608711	3	3	1	1	0	0	0	0	1	0	0	1	0	6	0	0.52
1	115020024	1	45	0	57	15	43	39	47.80092676	26.8123587	10.7	1.2	3.8	54	159	4.89	4.51	0.52	2.03	1.85	0.256157635	18.39326	102	64	20.4	0	127.4214283	3	3	2	0	0	0	0	0	1	1	0	1	0	6	0	0.52
1	100571015	0	25	0	52	18	15	21	42.9	22.9	7	1.3	5.07	60	143	4.64	4.32	0.52	1.7	2.04	0.305882353	16.731112	107	59	35.26666667	0	127.9684912	3	3	0	0	0	0	0	0	1	0	0	1	0	6	0	0.52
1	100111011	0	32	0	60.59186419	39.49823162	36.59070006	26.34975339	44.7	25.1	10.6722848	2.480080908	2.7	50	196	4.57	4.4	0.52	1.89	1.74	0.275132275	22.357517	101	62	50.56666667	0	129.3359442	3	3	1	1	0	0	0	0	1	0	0	1	0	6	0	0.52
1	116420051	0	23	0	1.42965873	-13.43135418	28.48328589	25.91190757	46.2	27.8	11.28663517	2.049920139	4.4	60	264	4.66	3.85	0.52	1.56	1.56	0.333333333	19.553528	110	72	39.83333333	0	129.7790386	3	3	0	1	0	0	0	0	1	0	0	1	0	6	0	0.52
1	110930151	1	40	0	52.27005757	-5.963950989	8.015342068	14.57747154	46.9	28.4	13.50114087	1.93788391	4.5	56	302	4.15	4.11	0.52	1.69	1.97	0.307692308	18.79619	120	67	46.23333333	0	130.0136612	3	3	2	1	0	0	0	0	1	0	0	1	0	6	0	0.52
1	116070144	1	33	0	58	14	11	19	46.8	27.2	8.2	0.9	5	63	170	5.19	4.98	0.52	2.23	2.17	0.233183857	19.43472	130	82	13.63333333	0	130.0976373	3	3	1	1	0	0	0	0	1	0	0	1	0	6	0	0.52
1	116400016	1	41	0	61.24235909	67.17875202	24.91541648	26.94880677	41.9	28.7	21.54801557	3.626728204	3.5	54	196	5	4.18	0.52	1.84	1.81	0.282608696	19.521633	103	67	36.2	0	131.0525497	3	3	2	1	0	0	0	0	1	0	0	1	0	6	0	0.52
1	109330135	0	31	0	36.42883209	21.60564869	13.31634947	19.84120309	43.9	26.2	7.529780424	1.161566311	3.2	48	207	4.57	3.91	0.52	1.35	1.74	0.385185185	22.211386	106	61	47.63333333	0	132.0033719	3	3	1	1	0	0	0	0	1	0	0	1	0	6	0	0.52
1	110530143	1	27	0	52	8	9	18	44.77321152	32.66905706	15.4	2.6	4.55	66	197	5.13	4.11	0.52	1.18	2.13	0.440677966	17.371674	90	55	11.7	0	133.1220888	3	3	0	0	0	0	0	0	1	0	0	1	0	6	0	0.52
1	116190067	1	46	0	101.3881774	4.2813257	3.250275019	12.29990779	44.6	33.5	8.50997809	2.217886538	4.3	47	202	5.13	3.32	0.52	1.02	1.44	0.509803922	22.333082	133	80	49.26666667	0	133.9780427	3	3	2	1	0	0	0	0	1	0	0	1	0	6	0	0.52
1	109910378	1	27	0	57.4177762	22.48417684	18.41122608	23.22169721	46.6	32.4	22.21151434	5.387230924	4.1	62	236	5.79	5.05	0.52	1.98	2.28	0.262626263	17.939123	92	55	55.6	0	136.5956436	3	3	0	0	0	0	0	0	1	0	0	1	1	6	0	0.52
1	109870066	1	30	0	48.53678771	-75.91144497	26.13597032	23.26439095	46.3	28.9	16.89271178	2.781383382	6.5	58	215	4.39	4.24	0.52	0.91	2.07	0.571428571	18.78559	116	60	58.6	0	137.4730718	3	3	1	1	0	0	0	0	0	0	0	1	0	6	0	0.52
1	102700300	0	27	0	43.79049067	12.58529594	30.86391841	28.09504778	44	30.1	17	4.7	4.9	45	202	4.73	5.18	0.52	1.21	2.75	0.429752066	19.064278	130	84	51.36666667	0	138.6696605	3	3	0	1	0	0	0	0	1	0	0	1	0	6	0	0.52
1	111660907	1	37	0	38.69269727	-24.6531858	13.57040937	10.41122985	45.6	26.1	10.49088696	1.284579211	3.2	50	208	5.02	4.43	0.52	1.9	1.87	0.273684211	18.442604	103	68	48.53333333	0	139.1294499	3	3	1	0	0	0	0	0	1	0	0	1	0	6	0	0.52
1	100308084	1	27	0	59	19	17	19	44.9	28.1	9.1	1.5	6.3	59	119	4.81	6.02	0.52	2.11	2.99	0.246445498	23.82358	110	68	25.3	0	139.4155435	3	3	0	1	0	0	0	0	1	0	0	1	0	6	0	0.52
1	112210349	0	36	0	94.2682965	57.80219444	26.04774972	36.26050026	41.5	32.4	10.30571534	2.715407921	4.9	36	180	4.99	3.43	0.52	0.93	1.65	0.559139785	17.77515	102	61	52.2	0	140.0590489	3	3	1	0	0	0	0	0	0	0	0	1	0	6	0	0.52
1	115261141	1	36	0	56.2130295	41.88132444	21.26280174	29.62325071	45.9	27.4	9.8	2.4	4.9	50	166	5.83	5.86	0.52	1.87	2.72	0.278074866	20.822914	120	77	46.5	0	140.1102215	3	3	1	1	0	0	0	0	1	0	0	1	1	6	0	0.52
1	115090008	1	33	0	34	15	8	10	49.0702544	29.66140081	8.7	2	6.37	52	242	5.13	5.13	0.52	1.93	2.53	0.269430052	19.771225	122	70	20.5	0	140.8005458	3	3	1	1	0	0	0	0	1	0	0	1	0	6	0	0.52
1	104890016	0	74	0	61	17	11	17	44.15382056	27.67179624	9.1	2	5.27	92	282	5.27	2.99	0.53	1.25	1.3	0.424	19.998505	117	75	11.26666667	1	55.56661406	0	0	5	1	0	0	0	0	1	0	0	0	0	0	6	0.53
1	104380113	0	60	1	71	20	18	35	46.6	31.8	11	2.5	6.99	95	349	4.76	3.4	0.53	1.43	1.82	0.370629371	22.922447	112	64	37.06666667	1	58.97421431	0	0	4	1	0	0	0	0	1	0	0	0	0	0	6	0.53
1	103912276	1	47	0	88	26	17	42	47.2	26.8	16.20354541	6.11801045	7.5	116	437	6.14	4	0.53	1.81	2	0.29281768	18.772112	160	83	49.2	0	67.86525071	0	0	2	1	1	1	1	0	1	0	0	0	1	0	6	0.53
1	116080070	0	51	0	84	35	24	29	49.4	26.3	36.4	5.9	5.3	87	340	5.64	4.81	0.53	1.64	2.5	0.323170732	17.893877	125	78	44.06666667	0	69.87892157	0	0	3	0	0	0	0	0	1	0	0	0	1	0	6	0.53
1	113210077	0	43	0	97	14	34	29	48.8	27.6	16.4	3.7	4.84	90	278	5.32	3.94	0.53	1.61	1.96	0.329192547	22.153233	133	79	21.76666667	0	70.94749487	0	0	2	1	0	0	0	0	1	0	0	0	0	0	6	0.53
1	104570930	0	81	0	61	17	12	20	50.3	28.4	8.5	1.9	3.67	67	167	4.71	4.38	0.53	1.81	1.99	0.29281768	18.072124	105	65	8.366666667	0	77.64105593	0	0	5	0	0	0	0	0	1	0	0	0	0	0	6	0.53
1	114900003	0	36	0	77	19	20	25	44.61368905	34.65817661	18.5	3.7	5.83	87	314	5.53	3.48	0.53	1.11	1.92	0.477477477	21.877756	103	71	15.76666667	0	77.64392234	0	0	1	1	0	0	0	0	1	0	0	0	0	0	6	0.53
1	115260563	1	58	0	100	15	12	13	47	25.2	12.5	2.1	3.87	97	266	5.65	3.7	0.53	1.45	1.88	0.365517241	24.427423	116	85	35.4	0	77.99909429	0	0	3	2	0	0	0	0	1	0	0	0	1	0	6	0.53
1	110594309	0	48	0	55	24	8	15	35.8	30.5	10.16249615	1.755636146	5.9	80	196	4.99	3.49	0.53	1.52	1.53	0.348684211	20.609356	111	70	35.86666667	0	78.99104511	0	0	2	1	0	0	0	0	1	0	0	0	0	0	6	0.53
1	112210321	0	33	0	64.01535947	16.32054432	-6.121871784	4.983385888	41	25	9.585699411	1.512082801	4.75	80	238	4.7	4.95	0.53	2.04	2.3	0.259803922	16.814201	110	77	40.83333333	0	87.76859222	1	1	1	0	0	0	0	0	1	0	0	0	0	2	4	0.53
1	100066640	1	78	0	46	17	9	16	39.05296181	29.38498612	9.6	1.9	2.8	75	343	4.93	4.36	0.53	1.55	1.93	0.341935484	20.312544	106	70	12.16666667	0	88.26502684	1	1	5	1	0	0	0	0	1	0	0	0	0	2	4	0.53
1	101530570	0	30	0	56	28	14	25	43.4	29.5	16	3.6	7.3	80	350	5.15	4.61	0.53	3.05	1.59	0.173770492	23.461828	138	80	48.66666667	0	89.63784086	1	1	1	1	0	0	0	0	1	0	0	0	0	2	4	0.53
1	105370391	1	48	0	56	15	3	23	42.6	23.7	35	10.1	7.4	91	267	4.52	4.92	0.53	1.71	2.33	0.30994152	23.410799	116	69	47.5	0	90.39632785	1	1	2	1	0	0	0	0	1	0	0	0	0	2	4	0.53
1	100066150	1	42	0	72	23	65	42	42.9	26.2	15.9	2.7	2.97	94	318	5.06	4.93	0.53	1.99	2.32	0.266331658	22.596048	119	83	23.5	0	90.65894888	1	1	2	1	0	0	0	0	1	1	0	0	0	2	4	0.53
1	111660857	0	51	0	52	16	11	18	46.6	32.6	23.188463	2.866782078	5.5	70	458	4.79	4.27	0.53	1.47	2.58	0.360544218	21.557093	92	55	48.3	0	90.9066934	1	1	3	1	0	1	0	0	1	0	0	0	0	2	4	0.53
1	104491797	0	47	0	63.17359942	-13.83603812	7.901795585	16.64123118	39.7	33.5	12.86686117	2.503493371	3.7	71	222	4.53	4.06	0.53	1.21	2.19	0.438016529	20.504602	91	60	58.5	0	91.90621773	1	1	2	1	0	0	0	0	1	0	0	0	0	2	4	0.53
1	108420303	0	66	0	69	14	16	18	43.3	28.3	7.4	1.763947131	3.7	63	229	5.29	4.79	0.53	2.45	1.84	0.216326531	22.493607	120	75	22.83333333	0	92.93967559	1	1	4	1	0	0	0	0	1	0	0	0	0	2	4	0.53
1	106790657	1	70	0	50	17	9	18	43.4	31	11	2.1	3.14	74	249	4.83	3.69	0.53	1.66	1.88	0.319277108	20.462175	100	62	36.86666667	0	93.88504994	1	1	5	1	0	0	0	0	1	0	0	0	0	2	4	0.53
1	100065505	1	24	0	70	18	12	15	50.1	26.6	29.4	5	4.1	101	248	5.08	3.87	0.53	1.5	2.01	0.353333333	21.937716	138	87	51.9	0	94.31484321	1	1	0	1	0	0	0	0	1	0	0	0	0	2	4	0.53
1	105760400	0	61	1	83.53165278	36.81929992	12.37979265	21.0899725	40.7	36.1	10.4	3.5	4.1	64	187	4.5	5.15	0.53	1.49	2.77	0.355704698	21.428364	103	58	48.33333333	0	94.44505113	1	1	4	1	0	0	0	0	1	0	0	0	0	2	4	0.53
1	116000014	1	70	0	20.69023252	37.28120776	13.67860181	29.26169498	41.6	25.8	8.313790261	2.704916432	7.46	72	228	4.69	5.56	0.53	2.51	2.51	0.211155378	20.039062	110	68	33.96666667	0	94.95086415	1	1	5	1	0	0	0	0	1	0	0	0	0	2	4	0.53
1	105632403	0	49	0	44	14	19	23	44.6	25.9	7.1	3.092577174	3.99	68	186	5.12	3.24	0.53	1.55	1.45	0.341935484	20.919853	99	65	25.2	0	95.48391297	1	1	2	1	0	0	0	0	1	0	0	0	0	2	4	0.53
1	105142224	1	76	0	73	17	15	20	40.5	26.7	7.1	1.7	6	64	209	5.02	3.25	0.53	1.34	1.7	0.395522388	20.024927	102	60	23.73333333	0	95.55848414	1	1	5	1	0	0	0	0	1	0	0	0	0	2	4	0.53
1	20101368	0	39	0	41	13	9	17	42.3	30.2	9.3	0.551347036	3.6	72	153	4.95	4.61	0.53	2.03	2.08	0.261083744	17.71989	90	55	27.23333333	0	95.58751845	1	1	1	0	0	0	0	0	1	0	0	0	0	2	4	0.53
1	113680537	1	62	0	66	19	25	26	45.7	30	4.522723715	-0.096449694	4.9	74	309	4.55	5.36	0.53	1.77	2.39	0.299435028	20.372732	134	86	43	0	99.31216593	1	1	4	1	0	0	0	0	1	0	0	0	0	2	4	0.53
1	100570936	0	39	0	51	17	12	18	44.6	31.1	9.8	1.8	4.1	69	206	4.25	4.28	0.53	1.61	2.53	0.329192547	18.031824	115	72	35.76666667	0	100.6389525	2	2	1	0	0	0	0	0	1	0	0	0	0	4	2	0.53
1	109590139	0	34	0	48.43741281	1.796741921	2.008601669	24.46639261	43.4	34.3	17.7	5.8	5.8	70	263	4.14	3.76	0.53	1.53	1.61	0.346405229	18.489653	105	61	49.36666667	0	102.4374212	2	2	1	0	0	0	0	0	1	0	0	0	0	4	2	0.53
1	101550254	0	29	0	62	22	122	61	41.8	33.4	11.2383462	3.376362501	4.4	72	217	4.75	4.58	0.53	2.06	2.07	0.257281553	18.781286	108	69	34.56666667	0	102.5436335	2	2	0	1	0	0	0	0	1	1	0	0	0	4	2	0.53
1	106780219	0	53	0	45	19	16	22	46.5	24.5	26.2	2.7	3.9	62	164	5.47	4.5	0.53	1.81	2.35	0.29281768	19.38962	119	64	23.13333333	0	103.8171356	2	2	3	1	0	0	0	0	1	0	0	1	0	4	2	0.53
1	104492438	0	29	0	75.76991181	47.6445446	27.88142052	25.87871668	39.7	33.5	8.527072011	1.456968953	3.7	71	222	4.53	4.06	0.53	1.21	2.19	0.438016529	20.504602	91	60	48.26666667	0	104.293783	2	2	0	1	0	0	0	0	1	0	0	1	0	4	2	0.53
1	113440102	0	26	0	4.635838586	13.98874421	-3.658895661	1.162598263	43.1	28.8	10.02615621	2.083004909	3.4	72	261	4.32	4.35	0.53	1.86	1.9	0.284946237	20.695217	105	68	44.73333333	0	104.7275531	2	2	0	1	0	0	0	0	1	0	0	1	0	4	2	0.53
1	108880608	1	48	0	47	16	16	19	41	31.9	20	6.6	4.5	79	310	4.9	4.74	0.53	1.5	2.69	0.353333333	22.468452	119	77	47.6	0	106.6630705	2	2	2	1	0	0	0	0	1	0	0	1	0	4	2	0.53
1	101540064	1	64	0	109	14	40	21	46.5	32.1	15.88009592	1.623405333	5.4	59	220	4.79	4.99	0.53	2.62	1.54	0.202290076	21.561066	109	65	34.26666667	0	107.5061701	2	2	4	1	0	0	0	0	1	0	0	1	0	4	2	0.53
1	112980006	0	52	0	35	14	8	14	45.4	27	12.9	3.4	5.4	56	194	4.39	4.41	0.53	1.64	1.79	0.323170732	21.734722	110	65	46.43333333	0	108.2831039	2	2	3	1	0	0	0	0	1	0	0	1	0	4	2	0.53
1	108090134	1	52	0	60	19	10	18	45.3	30.7	10.6	1.4	4.3	71	311	4.61	4.28	0.53	1.66	1.92	0.319277108	20.390158	115	71	12.56666667	0	108.3714783	2	2	3	1	0	0	0	0	1	0	0	1	0	4	2	0.53
1	100194034	0	36	0	46.88649028	23.42504104	14.62427667	12.75618771	43.2	27.7	9.935139389	1.980769433	5.6	66	245	5.18	4.33	0.53	1.78	1.99	0.297752809	20.700817	114	75	45.76666667	0	108.461998	2	2	1	1	0	0	0	0	1	0	0	1	0	4	2	0.53
1	100194562	0	53	0	51.1003704	6.753990221	21.15992992	13.56062131	43.8	30.8	5.483116467	1.436241969	5.6	54	197	5.25	4.94	0.53	1.72	2.33	0.308139535	22.747982	126	75	46.66666667	0	108.8154254	2	2	3	1	0	0	0	0	1	0	0	1	0	4	2	0.53
1	103912366	0	27	0	41.84027952	-73.82907833	-12.19937255	8.688651436	41.5	34.5	15.16155243	2.713760545	4.4	69	274	4.26	3.67	0.53	1.22	1.82	0.43442623	20.512627	91	60	49.33333333	0	109.490169	2	2	0	1	0	0	0	0	1	0	0	1	0	4	2	0.53
1	104920629	1	53	0	61.18264434	28.60883749	16.01833096	14.59595956	46.5	22.3	11.4	3.1	9.4	68	392	4.64	5.25	0.53	1.73	3.02	0.306358382	19.716824	115	63	49	0	109.5441056	2	2	3	1	0	0	0	0	1	0	0	1	0	4	2	0.53
1	100065780	1	33	0	121	16	13	20	44.2	25.7	12.8	2.8	5.8	84	363	5.29	3.77	0.53	1.44	1.71	0.368055556	23.913729	113	68	51.9	0	110.655807	2	2	1	1	0	0	0	0	1	0	0	1	0	4	2	0.53
1	106660706	0	26	0	83	38	45	38	42.20655477	31.05218676	10.2	2.2	6.95	67	272	4.82	3.61	0.53	1.66	1.7	0.319277108	19.189215	119	71	11.8	0	114.2569866	2	2	0	1	0	0	0	0	1	1	0	1	0	4	2	0.53
1	114670097	1	52	0	45	19	16	22	46.5	24.5	26.2	2.7	3.9	62	164	5.47	4.5	0.53	1.81	2.35	0.29281768	19.38962	119	64	25	0	114.5956312	2	2	3	1	0	0	0	0	1	0	0	1	0	4	2	0.53
1	115260342	1	32	1	137	22	86	55	47.9	30.5	13.9	3.7	3.6	82	300	4.91	5.71	0.53	1.97	2.55	0.269035533	22.073412	134	78	46.53333333	0	114.7329436	2	2	1	1	0	0	0	0	1	1	0	1	0	4	2	0.53
1	106660599	1	43	0	60	12	7	15	44	25	10.1	3.8	4.2	70	168	4.8	3.94	0.53	1.56	2.06	0.33974359	21.420748	132	77	35.7	0	116.1207436	2	2	2	1	0	0	0	0	1	0	0	1	0	4	2	0.53
1	107591073	1	53	0	43	19	10	16	39.9	29.8	2.5	1	3.52	59	156	4.62	3.3	0.53	1.59	1.39	0.333333333	17.328192	90	60	24.7	0	116.1426302	2	2	3	0	0	0	0	0	1	0	0	1	0	4	2	0.53
1	100570881	0	38	0	41.60611764	14.69348625	7.615268148	13.23744218	42.2	20.6	7.3	2.2	5.4	59	258	4.3	3.96	0.53	1.68	1.44	0.31547619	16.633535	94	68	47.53333333	0	117.4457837	3	3	1	0	0	0	0	0	1	0	0	1	0	6	0	0.53
1	115261202	1	54	0	99.57957054	-20.40321059	17.33846554	15.09383505	43.8	27.9	6.8	1	4.6	55	149	4.98	4.12	0.53	1.79	1.99	0.296089385	22.084139	130	78	46.5	0	118.7141552	3	3	3	1	0	0	0	0	1	0	0	1	0	6	0	0.53
1	110790028	1	35	0	49.68706808	43.16516473	-2.858420496	5.529615408	44.9	27.2	5.527262894	0.893787107	6.6	76	304	4.51	3.99	0.53	1.41	1.95	0.375886525	22.50702	84	47	50.5	0	118.741085	3	3	1	1	0	0	0	0	1	0	0	1	0	6	0	0.53
1	116080654	1	34	0	57.79694267	26.77159787	-9.724294906	17.69670034	45.3	28.2	24.49909785	3.966968679	4.7	77	205	5.2	3.7	0.53	1.79	1.46	0.296089385	19.487589	100	62	36.03333333	0	118.9358513	3	3	1	1	0	0	0	0	1	0	0	1	0	6	0	0.53
1	100194201	0	44	0	82.05220446	5.099301873	14.1132865	28.16403243	45.2	23	12.1417675	3.430289741	4.1	48	197	4.79	4.26	0.53	1.12	1.94	0.473214286	17.693983	117	68	48.1	0	120.4828564	3	3	2	0	0	0	0	0	1	0	0	1	0	6	0	0.53
1	102126172	0	37	0	54	15	14	22	41.8	29	17.9	3.537846227	3.2	55	121	4.65	3.99	0.53	2.1	1.34	0.252380952	19.591837	104	65	25.16666667	0	121.0287867	3	3	1	1	0	0	0	0	1	0	0	1	0	6	0	0.53
1	104780058	1	51	0	66.35260354	-1.108594158	1.383187947	15.37591228	45	31	19.33991858	4.071975546	5.3	54	241	5.32	3.89	0.53	1.18	2.12	0.449152542	20.752663	122	73	54	0	122.1625135	3	3	3	1	0	0	0	0	1	0	0	1	0	6	0	0.53
1	112581120	1	46	0	118.0385158	35.38828579	12.96367463	23.94306719	44.8	28.6	15.60567799	2.579588087	4	57	199	5.01	4.38	0.53	1.94	1.78	0.273195876	20.550375	115	80	48.7	0	123.7421067	3	3	2	1	0	0	0	0	1	0	0	1	0	6	0	0.53
1	108270104	1	34	0	59	16	13	18	43.3	34	10.6	2.1	3.69	68	166	4.73	5.32	0.53	2.3	2.48	0.230434783	20.159365	93	55	22.03333333	0	125.1852879	3	3	1	1	0	0	0	0	1	0	0	1	0	6	0	0.53
1	104241952	1	44	0	38	12	9	18	42.8	34.1	11.28074725	0.854863756	4.8	57	211	4.67	4.02	0.53	1.7	1.86	0.311764706	20.429419	108	72	27.76666667	0	125.4928576	3	3	2	1	0	0	0	0	1	0	0	1	0	6	0	0.53
1	106481024	0	33	0	66	17	27	31	43.5	31.5	9.3	2.1	2.9	51	148	4.75	4.71	0.53	1.9	2.19	0.278947368	20.15517	117	72	25.86666667	0	127.5991055	3	3	1	1	0	0	0	0	1	0	0	1	0	6	0	0.53
1	112220101	0	25	0	65.60389409	-3.22741404	43.29629295	40.72365865	42.5	30.6	7.837763825	1.718618487	3.5	59	162	4.5	4.95	0.53	1.65	2.45	0.321212121	19.638903	87	50	46.86666667	0	128.6758957	3	3	0	1	0	0	0	0	1	1	0	1	0	6	0	0.53
1	104580385	0	28	0	60.96177362	-7.982144798	9.006862026	12.54637441	45.5	23.8	14.1	4.5	5.2	54	238	5.11	4.58	0.53	1	2.3	0.53	20.390625	96	66	48.6	0	129.7057568	3	3	0	1	0	0	0	0	1	0	0	1	0	6	0	0.53
1	111660949	1	27	0	101.1575932	-14.01933787	18.73553115	29.53202466	47.1	29.9	14.85362552	3.879734209	3.8	69	153	4.88	5.33	0.53	1.95	2.35	0.271794872	20.679522	116	77	48.66666667	0	130.7062634	3	3	0	1	0	0	0	0	1	0	0	1	0	6	0	0.53
1	112581151	1	34	0	77.77274166	51.0183262	24.45185635	25.16006724	46.1	29.3	17.47405668	2.500976763	5.1	61	247	6.01	4.87	0.53	1.96	2.01	0.270408163	19.433014	128	88	48.7	0	130.9155011	3	3	1	1	0	0	0	0	1	0	0	1	1	6	0	0.53
1	110910006	1	31	0	36	17	11	17	45.3	28.4	14	0.92646314	5.21	57	218	5.36	4.14	0.53	1.76	1.87	0.301136364	20.48575	124	75	27.2	0	137.4924271	3	3	1	1	0	0	0	0	1	0	0	1	0	6	0	0.53
1	116070182	1	29	0	77	44	70	58	41.7	30.5	9.3	1	3.79	58	179	5.13	4.53	0.53	1.86	2.15	0.284946237	19.906874	104	64	13.83333333	0	138.442167	3	3	0	1	0	0	0	0	1	1	0	1	0	6	0	0.53
1	114090672	1	29	0	84.72483625	26.45818065	8.881948715	17.43790899	44.1	29.9	10.73130615	4.003842771	2.4	57	200	5.27	4.06	0.53	1.4	2.01	0.378571429	20.752663	137	69	37.26666667	0	139.4377227	3	3	0	1	0	0	0	0	1	0	0	1	0	6	0	0.53
1	113680814	1	26	0	47	27	23	18	45.6	30.5	13.3	1.990204881	3.7	59	140	4.85	3.95	0.53	1.8	1.83	0.294444444	19.981634	109	66	23.96666667	0	140.3983318	3	3	0	1	0	0	0	0	1	0	0	1	0	6	0	0.53
1	113210107	1	26	0	40	16	15	19	44.4	25.2	7.9	1.5	3.8	59	180	4.94	4.92	0.53	1.73	2.57	0.306358382	16.022175	127	83	34.53333333	0	140.3983318	3	3	0	0	0	0	0	0	1	0	0	1	0	6	0	0.53
1	114730022	1	30	0	76.34090184	71.63779527	18.75227658	28.71583364	43.7	30.2	14.6	4.8	4.3	50	229	4.61	4.34	0.53	1.05	2.04	0.504761905	20.140244	101	58	58.3	0	146.1417584	3	3	1	1	0	0	0	0	1	0	0	1	0	6	0	0.53
1	109121069	1	24	0	44	19	11	16	48.2	29.2	15.4	3.15520912	3.23	55	163	4.74	3.98	0.53	1.79	1.78	0.296089385	17.857143	110	70	22.83333333	0	146.563238	3	3	0	0	0	0	0	0	1	0	0	1	0	6	0	0.53
1	114730045	1	24	0	33.53309717	21.47532735	18.91836895	24.02493095	43.7	30.2	14.6	4.8	4.3	50	229	4.61	4.34	0.53	1.05	2.04	0.504761905	20.140244	101	58	48.36666667	0	152.4329441	3	3	0	1	0	0	0	0	1	0	0	1	0	6	0	0.53
1	108250197	0	41	0	55	19	9	20	40.6	28.5	10.8	3	6.1	128	353	6.02	3.97	0.54	1.62	1.94	0.333333333	19.458767	151	87	46.13333333	1	46.98377861	0	0	2	1	0	0	1	0	1	0	0	0	1	0	6	0.54
1	111140208	0	58	0	78	19	23	19	45.1	23.3	10.7	2.744143446	2.9	103	300	4.79	4.18	0.54	1.53	1.97	0.352941176	21.84415	104	60	24.83333333	1	54.23456825	0	0	3	1	0	0	0	0	1	0	0	0	0	0	6	0.54
1	111330033	0	30	0	80	21	8	19	48.2	27.7	13.46377681	2.027907151	4.12	119	416	5.07	3.75	0.54	1.5	1.81	0.36	21.69273	120	74	35.93333333	1	55.43939062	0	0	1	1	0	0	0	0	1	0	0	0	0	0	6	0.54
1	110594421	0	52	0	60	15	13	18	42.6	27.4	9.321353121	1.516490398	4.65	77	166	4.61	4.01	0.54	1.8	1.84	0.3	20.532598	103	65	36.3	0	80.43775864	0	0	3	1	0	0	0	0	1	0	0	0	0	0	6	0.54
1	104491904	0	48	0	64.57976927	14.70479385	17.0793118	26.64470951	40.1	31.4	5.644743971	2.033356962	4.9	77	272	6.2	4.99	0.54	1.74	2.43	0.310344828	24.355072	110	64	57.03333333	0	82.72998902	1	1	2	2	1	0	0	0	1	0	0	0	1	2	4	0.54
1	100066019	1	38	0	42	28	18	23	46.1	34	10.7	2.7	5.21	103	310	4.98	3.6	0.54	2.04	1.27	0.264705882	23.087975	125	70	23.5	0	83.47671427	1	1	1	1	0	0	0	0	1	0	0	0	0	2	4	0.54
1	107920146	1	81	0	35	20	9	16	51.2	27.9	20.47543972	4.918696289	4.8	79	204	4.89	4.01	0.54	1.84	1.72	0.293478261	15.20569	104	69	31	0	84.59394567	1	1	5	0	0	0	0	0	1	0	0	0	0	2	4	0.54
1	104570938	0	47	0	60.00826315	11.47801934	29.66341737	23.33211408	42.5	29	15.2	3.7	6.7	75	325	4.45	5.3	0.54	1.86	2.07	0.290322581	20.197826	110	66	47.53333333	0	86.00889477	1	1	2	1	0	0	0	0	1	0	0	0	0	2	4	0.54
1	108270130	0	34	0	67.80295598	1.765941627	15.96122323	22.65872233	43.9	27.4	18.2	4.5	5.3	80	276	5.13	4.5	0.54	1.16	2.27	0.465517241	23.606558	125	71	48.63333333	0	87.15421207	1	1	1	1	0	0	0	0	1	0	0	0	0	2	4	0.54
1	112580765	1	36	0	69	14	14	22	47.8	26.5	3.528288955	0.031248907	5.6	100	264	4.87	5.17	0.54	2.02	2.31	0.267326733	23.04574	125	80	48.7	0	87.74045684	1	1	1	1	0	0	0	0	1	0	0	0	0	2	4	0.54
1	101720700	0	36	0	48	17	10	15	43.4	32.6	13	2.4	5.1	78	189	5.33	4.19	0.54	1.57	2.06	0.343949045	24.24746	130	90	23.33333333	0	88.6117458	1	1	1	2	0	0	0	1	1	0	0	0	0	2	4	0.54
1	104492530	0	37	0	77.12951079	18.80985769	-1.224778011	16.51412413	40.1	31.4	6.686019085	1.133782805	4.9	77	272	6.2	4.99	0.54	1.74	2.43	0.310344828	24.355072	110	64	46.8	0	89.3760657	1	1	1	2	1	0	0	0	1	0	0	0	1	2	4	0.54
1	108833716	0	53	0	37	19	13	17	45.18985245	29.8611071	9.9	1.8	3.9	70	274	4.62	3.11	0.54	1.4	1.28	0.385714286	21.102581	103	62	8.833333333	0	89.63845412	1	1	3	1	0	0	0	0	1	0	0	0	0	2	4	0.54
1	105510306	1	77	0	66	18	9	15	46.2	24.4	8.4	2.4	10.3	66	364	4.79	4.11	0.54	1.5	2.01	0.36	19.558916	114	75	46.83333333	0	93.69416566	1	1	5	1	0	0	0	0	1	0	0	0	0	2	4	0.54
1	109590105	1	47	0	57	9	8	14	42	27.7	9.3	2.2	6.7	86	297	10.09	3.74	0.54	1.31	1.67	0.41221374	22.647377	186	75	49.36666667	0	97.47617944	1	1	2	1	1	0	1	0	1	0	0	0	1	2	4	0.54
1	108833632	0	55	0	37.1381233	-28.33530379	-9.825588994	10.78370031	44.8	28.7	9.235717345	1.815626307	4.1	64	217	4.54	5.24	0.54	1.81	2.34	0.298342541	20.094141	101	52	48.86666667	0	98.51077032	1	1	3	1	0	0	0	0	1	0	0	0	0	2	4	0.54
1	100194001	0	41	0	73.59223565	-6.358400451	11.70796967	23.64322342	40.9	32.2	4.367009002	-0.56496969	5.1	69	255	4.48	5.65	0.54	1.57	2.96	0.343949045	21.910118	107	64	47.03333333	0	99.2349385	1	1	2	1	0	0	0	0	1	0	0	0	0	2	4	0.54
1	106170228	0	51	0	45	12	14	19	44.45891634	21.47652514	7.2	1.9	4.39	65.1	135	4.96	4.15	0.54	1.48	1.95	0.364864865	19.843786	114	63	12.16666667	0	99.25022351	1	1	3	1	0	0	0	0	1	0	0	0	0	2	4	0.54
1	114680006	0	42	0	44	15	15	19	43	24.3	14.480659	3.435881633	4.93	67	152	4.99	4.56	0.54	1.85	2.49	0.291891892	20.358673	103	65	38.56666667	0	102.1105797	2	2	2	1	0	0	0	0	1	0	0	0	0	4	2	0.54
1	108070761	1	28	0	43	10	11	17	45.6	23.2	14.57298718	3.94156014	5.9	92	439	4.54	4.19	0.54	1.25	1.95	0.432	22.69499	129	69	48.76666667	0	102.6650522	2	2	0	1	0	1	0	0	1	0	0	0	0	4	2	0.54
1	104380142	0	76	0	21.29937704	5.248415272	39.87475774	36.70925093	46.3	27.2	10	3.1	4.7	39	206	5.16	3.89	0.54	1.29	1.63	0.418604651	19.661636	104	63	49.5	0	103.0099418	2	2	5	1	0	0	0	0	1	0	0	0	0	4	2	0.54
1	105370369	1	54	0	88	13	14	19	42.3	28	10.3	1.6	5.3	74	221	4.61	4.7	0.54	1.56	2.41	0.346153846	19.867332	105	58	25.93333333	0	105.0530016	2	2	3	1	0	0	0	0	1	0	0	1	0	4	2	0.54
1	110593914	0	45	0	49	14	8	14	41.5	27.3	7	2.001937827	3.85	64	232	4.94	4.38	0.54	1.87	1.99	0.288770053	19.793398	113	63	23.93333333	0	105.6796169	2	2	2	1	0	0	0	0	1	0	0	1	0	4	2	0.54
1	114500023	0	27	0	34	12	15	21	41.1	26.2	15.91128888	3.684584299	5.3	71	171	4.94	4.27	0.54	1.65	2.08	0.327272727	21.936348	107	60	35.86666667	0	105.7693715	2	2	0	1	0	0	0	0	1	0	0	1	0	4	2	0.54
1	115261902	0	53	0	31.33780248	40.72822571	1.235960928	22.11925918	47	28.4	9.3	2.1	3.2	57	209	4.45	4.08	0.54	1.96	1.49	0.275510204	16.8336	109	64	46.5	0	106.9026977	2	2	3	0	0	0	0	0	1	0	0	1	0	4	2	0.54
1	114590065	0	35	0	77	23	10	16	44.5	27.7	13.00443771	2.328602958	6.1	67	189	5.26	5.3	0.54	1.76	2.8	0.306818182	20.292427	150	99	42	0	107.2570882	2	2	1	1	0	0	1	1	1	0	0	1	0	4	2	0.54
1	103940801	1	40	0	47	13	21	17	47.5	27.7	9.790329578	0.383667247	5.5	82	366	4.48	3.6	0.54	1.66	1.61	0.325301205	20.069204	117	80	46.23333333	0	108.4631277	2	2	2	1	0	0	0	0	1	0	0	1	0	4	2	0.54
1	104492476	0	38	0	51	15	25	22	41.4	33.1	14.69505975	1.612193303	3.97	65	233	4.91	4.42	0.54	2.09	2.12	0.258373206	20.700817	111	64	25.63333333	0	108.9429416	2	2	1	1	0	0	0	0	1	0	0	1	0	4	2	0.54
1	100194287	0	47	0	63.03302711	48.24438246	-3.439199413	14.30286448	46.8	30	14.64674696	2.603008118	4.7	60	272	5.06	3.91	0.54	1.57	2.22	0.343949045	16.55469	118	86	46.03333333	0	109.6444154	2	2	2	0	0	0	0	0	1	0	0	1	0	4	2	0.54
1	105632189	1	55	0	45.31220456	8.499698327	6.131420968	18.39445905	43.9	31.7	10.74904068	2.547358426	4.8	65	209	4.52	5.25	0.54	2.23	2.46	0.242152466	18.580345	95	60	37.83333333	0	110.0426093	2	2	3	1	0	0	0	0	1	0	0	1	0	4	2	0.54
1	103902096	1	22	0	53	22	18	18	44.7	25.5	23.01626022	3.54184972	5.7	89	276	5.07	2.43	0.54	1	1.4	0.54	22.913033	114	78	50.06666667	0	111.4675625	2	2	0	1	0	0	0	0	1	0	0	1	0	4	2	0.54
1	107960293	0	43	0	33	16	18	19	44.6	29.3	11.3	2.9	5.16	59	276	4.86	4.28	0.54	1.56	2.15	0.346153846	23.461828	108	61	11.96666667	0	113.3923283	2	2	2	1	0	0	0	0	1	0	0	1	0	4	2	0.54
1	113680895	0	44	0	64	19	9	18	44.3	35.3	16.7	5.379631474	4.2	57	163	4.02	3.31	0.54	1.2	1.48	0.45	16.748842	92	60	23.76666667	0	113.8794677	2	2	2	0	0	0	0	0	1	0	0	1	0	4	2	0.54
1	112190770	0	59	0	20.60771284	62.7704518	23.55290852	17.73354005	48.1	31.9	13.1	3.8	4.1	40	279	4.75	4.55	0.54	1.38	1.93	0.391304348	21.18328	116	68	49.2	0	115.1159313	2	2	3	1	0	0	0	0	1	0	0	1	0	4	2	0.54
1	116000011	1	48	0	71	8	10	16	46.7	28.7	12.71499459	1.971178971	4.48	65	278	5.04	3.99	0.54	1.86	1.73	0.290322581	18.971024	101	54	33.46666667	0	115.5889025	2	2	2	1	0	0	0	0	1	0	0	1	0	4	2	0.54
1	107800383	1	41	0	82.14351781	36.23558995	7.96116929	18.25795407	43	28.1	7.42860282	1.819418696	6	72	229	4.48	4.69	0.54	2.09	1.93	0.258373206	19.293291	118	66	44.1	0	116.4047534	3	3	2	1	0	0	0	0	1	0	0	1	0	6	0	0.54
1	110230045	0	41	0	79.74250693	-34.67303324	21.70754755	18.85067563	44.5	29.4	10.897046	1.867043438	4.2	55	225	4.72	4.82	0.54	2.06	2.1	0.262135922	22.352186	100	61	49.46666667	0	117.6753974	3	3	2	1	0	0	0	0	1	0	0	1	0	6	0	0.54
1	106121255	1	47	0	30.85921537	14.06733701	16.57007494	14.1147274	41.3	30.6	14.2	4.7	5.2	63	195	4.79	3.24	0.54	1.37	1.77	0.394160584	20.370756	110	62	49.36666667	0	117.9122396	3	3	2	1	0	0	0	0	1	0	0	1	0	6	0	0.54
1	116420050	0	24	0	62	14	14	21	45.6	29.8	7.6	1.4	5.5	66	236	4.4	4.93	0.54	1.98	2.35	0.272727273	19.607843	92	60	19.66666667	0	118.0012528	3	3	0	1	0	0	0	0	1	0	0	1	0	6	0	0.54
1	116010004	1	34	0	61.04454342	30.29549961	36.98250529	34.5365423	43.4	23.5	14.75109975	2.806813222	3.9	76	295	4.48	3.89	0.54	1.34	1.86	0.402985075	20.429419	96	56	45.63333333	0	119.5781319	3	3	1	1	0	0	0	0	1	0	0	1	0	6	0	0.54
1	20103964	1	36	0	75.6975006	-10.13715628	37.06947457	27.36577685	50	31.5	12.50255149	2.555154067	3.7	71	292	4.78	4.46	0.54	1.75	2.13	0.308571429	16.652494	102	62	44.16666667	0	121.2626407	3	3	1	0	0	0	0	0	1	0	0	1	0	6	0	0.54
1	108070725	1	22	0	48	14	8	18	39.4	18.1	9.850578275	3.417378404	9.4	83	276	4.14	4.62	0.54	1.47	2.26	0.367346939	15.709343	112	70	48.8	0	121.2902582	3	3	0	0	0	0	0	0	1	0	0	1	0	6	0	0.54
1	111650066	1	34	0	69	17	11	21	47	33	5.5	0.7	6.6	72	238	4.96	5.88	0.54	2.58	2.47	0.209302326	19.427977	127	80	23.96666667	0	122.2717071	3	3	1	1	0	0	0	0	1	0	0	1	0	6	0	0.54
1	110593551	1	38	0	54	11	24	18	44.7	23.9	8.271326376	0.765878488	4.6	65	148	5.54	4.97	0.54	1.98	2.25	0.272727273	18.125	122	73	31.76666667	0	124.0005625	3	3	1	0	0	0	0	0	1	0	0	1	0	6	0	0.54
1	111660918	1	32	0	52	19	14	15	41.3	28.2	14.43878407	3.686373425	5.3	72	262	4.98	4.31	0.54	1.91	1.79	0.282722513	16.748842	96	68	35.9	0	124.0016542	3	3	1	0	0	0	0	0	1	0	0	1	0	6	0	0.54
1	116030252	1	40	0	36.45717916	39.75235784	21.8732223	23.86414942	45.7	30.6	19.73747553	6.294709069	4.1	62	342	5.11	3.97	0.54	1.23	1.55	0.43902439	17.8837	109	72	46.96666667	0	124.6743404	3	3	2	0	0	0	0	0	1	0	0	1	0	6	0	0.54
1	20101572	1	48	0	33.94426941	31.09618311	29.79636159	30.15125906	48.7	26.4	6.275339478	2.619956046	6.2	54	241	4.45	4.81	0.54	2.39	1.88	0.225941423	21.300106	111	66	48.1	0	124.7642655	3	3	2	1	0	0	0	0	1	0	0	1	0	6	0	0.54
1	101410351	1	38	0	70	15	12	18	39.2	27.4	5.3	0.334494414	5.6	64	179	4.73	3.77	0.54	1.36	1.99	0.397058824	23.844954	107	63	23.76666667	0	124.7951792	3	3	1	1	0	0	0	0	1	0	0	1	0	6	0	0.54
1	114710026	1	22	0	50.73939403	15.40615728	11.70593089	19.39139957	42.3	31.3	16.51036438	2.912715904	5.2	81	185	4.66	5.46	0.54	1.95	2.45	0.276923077	24.092802	124	71	55.16666667	0	124.9233263	3	3	0	2	0	0	0	0	1	0	0	1	0	6	0	0.54
1	100570820	1	35	0	118	20	28	26	43.3	25.5	2.8	1.4	5	67	220	4.9	4.59	0.54	2.02	1.82	0.267326733	22.529829	104	58	35.5	0	125.0700703	3	3	1	1	0	0	0	0	1	0	0	1	0	6	0	0.54
1	116080592	1	32	0	79.22661401	93.64859192	56.45205451	30.68423574	46.9	31	12.44908378	1.698902066	3.4	70	312	5.23	5.01	0.54	1.95	2.41	0.276923077	20.18614	119	72	36	0	125.4492516	3	3	1	1	0	0	0	0	1	1	0	1	0	6	0	0.54
1	103660180	0	32	0	31.22697132	-11.77791661	25.36417024	17.49088305	41.5	39.5	7.7	1	4.8	54	182	4.86	4.7	0.54	1.41	2.76	0.382978723	23.753416	112	67	47.36666667	0	126.1119514	3	3	1	1	0	0	0	0	1	0	0	1	0	6	0	0.54
1	20106299	0	33	1	69	27	16	18	44.12836299	32.50550886	19.4	2.2	3.3	52	199	8.59	4.46	0.54	1.38	2.41	0.391304348	23.3993	130	90	12.7	0	126.7889925	3	3	1	1	1	0	0	1	1	0	0	1	1	6	0	0.54
1	20103108	1	26	0	50	13	9	15	48.56015919	23.91134123	14.9	2.9	2.45	75	223	4.28	2.96	0.54	1.54	1.07	0.350649351	21.720774	106	71	11.23333333	0	127.1826108	3	3	0	1	0	0	0	0	1	0	0	1	0	6	0	0.54
1	114580061	1	34	0	85	13	9	15	42.2	28.2	10.78111128	2.481634568	3.5	65	221	4.53	3.82	0.54	1.88	1.66	0.287234043	21.202158	106	62	36.66666667	0	127.5341997	3	3	1	1	0	0	0	0	1	0	0	1	0	6	0	0.54
1	116190057	1	44	0	57.23073693	13.07778809	31.28152535	25.46838092	44.7	24.7	12	3.9	3.7	54	257	4.43	3.78	0.54	0.96	1.74	0.5625	21.152472	118	72	49	0	128.3196659	3	3	2	1	0	0	0	0	0	0	0	1	0	6	0	0.54
1	116090007	1	36	0	37.23643452	20.9807317	32.29548378	24.53550308	43.2	29.8	14.66453127	2.728076368	4.4	61	223	4.82	4.97	0.54	1.52	2.07	0.355263158	20.410803	109	66	46.26666667	0	129.0890989	3	3	1	1	0	0	0	0	1	0	0	1	0	6	0	0.54
1	114500025	0	25	0	79	16	10	15	42.01309302	30.97204863	7.3	1.2	3.5	58	352	4.88	4.17	0.54	1.53	2	0.352941176	22.493607	110	78	23.66666667	0	129.3994045	3	3	0	1	0	0	0	0	1	0	0	1	0	6	0	0.54
1	112980073	0	28	0	73.36256248	3.529051699	14.27726945	15.67826415	44.9	24.9	11.1	2.3	4.6	54	187	4.66	3.84	0.54	1.6	1.61	0.3375	19.93693	114	71	46.43333333	0	129.7057568	3	3	0	1	0	0	0	0	1	0	0	1	0	6	0	0.54
1	100570973	0	26	0	47	8	10	16	42.21030641	30.52717881	6.5	1.5	4.3	56	170	5.15	4.19	0.54	1.46	1.87	0.369863014	21.925303	105	64	11.33333333	0	129.9811082	3	3	0	1	0	0	0	0	1	0	0	1	0	6	0	0.54
1	112581132	1	31	0	54	11	24	18	44.7	23.9	11.76309077	1.542818974	4.6	65	148	5.54	4.97	0.54	1.98	2.25	0.272727273	18.125	122	73	36.63333333	0	130.2503551	3	3	1	0	0	0	0	0	1	0	0	1	0	6	0	0.54
1	102910133	1	34	0	40.97458508	52.14955142	28.38115887	33.03066567	41.3	26.3	9.849024816	1.654026621	4	61	214	4.65	2.72	0.54	1.33	1.19	0.406015038	17.352428	89	63	49	0	130.9155011	3	3	1	0	0	0	0	0	1	0	0	1	0	6	0	0.54
1	116030271	0	23	0	29.99896442	15.40153342	8.671253186	19.96697586	37	27.7	6.094759751	0.561898536	4	58	161	4.85	5.89	0.54	2.61	2.43	0.206896552	19.588207	106	61	39.43333333	0	131.230197	3	3	0	1	0	0	0	0	1	0	0	1	0	6	0	0.54
1	111980008	0	25	0	67.16993307	33.80422474	2.6801847	17.81920165	48.4	26.2	7.5	2.6	3.9	55	267	4.86	3.94	0.54	1.49	1.71	0.362416107	19.137938	106	63	39.73333333	0	131.6732932	3	3	0	1	0	0	0	0	1	0	0	1	0	6	0	0.54
1	114260899	1	40	0	56	19	11	16	46.62095453	29.07807837	5.5	1.4	3.99	53	194	4.93	4.21	0.54	1.73	1.91	0.312138728	19.557823	129	78	12.36666667	0	132.9966792	3	3	2	1	0	0	0	0	1	0	0	1	0	6	0	0.54
1	115030006	1	30	0	56	14	21	25	44.9	29.7	10.8	1.4	3.92	61	214	4.23	4.93	0.54	1.5	2.49	0.36	19.27056	106	66	13.03333333	0	134.6461929	3	3	1	1	0	0	0	0	1	0	0	1	0	6	0	0.54
1	101550249	0	23	0	41	12	10	16	41.8	26.8	24.68600613	4.995919208	6.91	53	214	4.83	4.18	0.54	1.68	2.1	0.321428571	21.265514	95	67	34.56666667	0	135.168557	3	3	0	1	0	0	0	0	1	0	0	1	0	6	0	0.54
1	104492313	1	24	0	72.88030295	3.891645956	8.354554987	5.811611	43.1	33.6	13.3852452	2.724969822	3.2	66	246	5.14	3.69	0.54	0.97	2.04	0.556701031	20.587904	98	65	46.8	0	135.957252	3	3	0	1	0	0	0	0	0	0	0	1	0	6	0	0.54
1	109410040	0	25	0	57.1044958	28.96439953	-9.724554551	12.25530606	44	30.6	8.5	2	4.7	43	242	5.09	4.72	0.54	1.22	2.54	0.442622951	21.745304	107	62	48.7	0	142.744376	3	3	0	1	0	0	0	0	1	0	0	1	0	6	0	0.54
1	116420115	1	27	0	103.879111	44.75366545	43.26318388	32.61904613	44.8	27.1	8.911130713	2.914243119	6.2	53	228	5.02	4.35	0.54	1.04	2.02	0.519230769	17.344976	112	70	48.56666667	0	145.7137606	3	3	0	0	0	0	0	0	1	1	0	1	0	6	0	0.54
1	100030700	1	77	0	80	11	16	38	34.5	84.6	6.2	2.1	6	107	408	5.96	2.43	0.55	1.13	0.94	0.486725664	23.310314	130	62	47.76666667	0	60.61285052	0	0	5	1	0	0	0	0	1	0	0	0	1	0	6	0.55
1	104840528	0	50	0	59	25	17	34	46	28.7	12	3.1	4.6	98	303	5.82	4.5	0.55	1.5	2.48	0.366666667	22.629757	146	86	49.16666667	0	60.93007175	0	0	3	1	0	0	1	0	1	0	0	0	1	0	6	0.55
1	100990063	0	55	0	73.98721262	27.61955005	45.59895098	32.40974677	44.1	23.2	10.85643894	2.278641355	4.4	95	224	5.1	3.84	0.55	1.35	1.92	0.407407407	24.023438	117	73	53.03333333	0	61.08237589	0	0	3	2	0	0	0	0	1	1	0	0	0	0	6	0.55
1	104492057	0	24	0	93	63	27	34	43.7	30.7	10.70921607	2.425781645	7.4	105	363	4.98	4.45	0.55	1.71	2.03	0.321637427	23.267776	110	71	46.8	0	67.28150979	0	0	0	1	0	0	0	0	1	0	0	0	0	0	6	0.55
1	115390010	0	56	0	60	18	29	27	43.7	35	10.75439919	1.70749943	3.84	87	202	5.21	5.21	0.55	1.97	2.5	0.279187817	21.644121	113	64	31.53333333	0	67.46716114	0	0	3	1	0	0	0	0	1	0	0	0	0	0	6	0.55
1	108270136	0	47	0	41	13	16	19	42.4	28.3	11.4	3.1	3.7	91	183	4.75	3.45	0.55	1.61	1.52	0.341614907	22.774109	115	76	21.96666667	0	68.06555827	0	0	2	1	0	0	0	0	1	0	0	0	0	0	6	0.55
1	105510283	0	72	0	67	22	10	22	42.5	31.5	16.4	4.3	6	77	423	4.91	4.37	0.55	1.63	2.17	0.337423313	19.185009	134	78	46.8	0	69.89481031	0	0	5	1	0	1	0	0	1	0	0	0	0	0	6	0.55
1	112570284	0	47	0	49	22	19	19	46.7	33.8	13.2	1.9	3.93	88	251	5.25	5.34	0.55	1.83	2.94	0.300546448	20.005459	110	63	24.16666667	0	70.88322398	0	0	2	1	0	0	0	0	1	0	0	0	0	0	6	0.55
1	104600129	0	27	0	98	30	11	20	44	30.8	12.1	1.9	4.5	97	340	4.72	4.34	0.55	1.52	2.05	0.361842105	24.464602	114	64	23.03333333	0	72.50846768	0	0	0	2	0	0	0	0	1	0	0	0	0	0	6	0.55
1	115370015	0	59	0	46	20	17	21	52.1	36.9	11.3	1.3	3.7	77	504	5.03	4.07	0.55	1.4	2.07	0.392857143	20.659595	113	63	11.2	0	76.57812	0	0	3	1	0	1	0	0	1	0	0	0	0	0	6	0.55
1	102126361	1	71	0	56	14	11	16	50.3	23.6	25.70594092	5.937097988	4.6	91	363	4.25	3.06	0.55	1.61	1.32	0.341614907	21.510496	122	68	40.16666667	0	76.91012266	0	0	5	1	0	0	0	0	1	0	0	0	0	0	6	0.55
1	103510260	1	76	0	87	22	15	25	43.6	30.7	14.6	2.4	3.65	88	235	5.62	5.08	0.55	2.31	2.41	0.238095238	22.04779	158	80	36.13333333	0	77.32960608	0	0	5	1	0	0	1	0	1	0	0	0	1	0	6	0.55
1	100066793	0	45	0	115.3730954	79.94926179	37.39941056	26.65673333	43.1	30.1	9	2.2	4.2	81	263	4.96	5.18	0.55	1.5	2.46	0.366666667	22.712706	104	61	51.9	0	79.46980106	0	0	2	1	0	0	0	0	1	0	0	0	0	0	6	0.55
1	100750267	0	30	0	53	16	10	19	44.7	29.1	12.08174218	2.36610888	7	88	386	6.59	4.72	0.55	1.81	2.23	0.303867403	21.433653	133	74	47.1	0	79.87414787	0	0	1	1	1	0	0	0	1	0	0	0	1	0	6	0.55
1	106170222	0	54	0	85	14	10	20	42.5	32.6	14.5	3.533242082	7.21	76	168	4.97	3.3	0.55	1.67	1.56	0.329341317	20.210474	104	68	31.93333333	0	80.58009749	0	0	3	1	0	0	0	0	1	0	0	0	0	0	6	0.55
1	20106572	1	40	0	56	13	13	21	47.1	26.5	26.2	7.4	5.7	102	436	4.28	3.62	0.55	1.61	1.8	0.341614907	22.460033	123	77	42.76666667	0	83.28958103	1	1	2	1	0	1	0	0	1	0	0	0	0	2	4	0.55
1	108270141	0	27	0	102.3271062	27.76243379	24.93958738	25.17499226	45.5	22.5	15.9	4.2	6.4	86	228	5.38	4.18	0.55	1.47	2.13	0.37414966	21.461317	102	70	48.63333333	0	83.87632615	1	1	0	1	0	0	0	0	1	0	0	0	0	2	4	0.55
1	104570804	0	37	0	87	24	11	24	44.6	30.9	15.6	2.8	6.5	81	267	3.86	6.52	0.55	2.16	2.93	0.25462963	17.609745	122	71	50.26666667	0	84.06362966	1	1	1	0	0	0	0	0	1	0	0	0	0	2	4	0.55
1	105113497	1	53	0	74	19	17	23	44.1	28.2	14.3	2.8	5.95	93	262	5.05	4.5	0.55	1.58	2.51	0.348101266	22.468452	152	88	11.83333333	0	85.01053474	1	1	3	1	0	0	1	0	1	0	0	0	0	2	4	0.55
1	100030722	1	75	0	65	26	19	23	45.9	29.5	20.9	5.4	4.1	76	335	4.77	5.4	0.55	1.9	2.4	0.289473684	23.546604	138	91	47.76666667	0	89.65426461	1	1	5	1	0	0	0	1	1	0	0	0	0	2	4	0.55
1	105360353	0	48	0	68	13	16	17	42.9	23	20.99282604	4.822563193	6.1	72	255	6.02	3.9	0.55	1.42	1.87	0.387323944	20.138409	110	69	49.5	0	89.73139582	1	1	2	1	0	0	0	0	1	0	0	0	1	2	4	0.55
1	102672631	1	77	0	46	16	10	15	45.6	29	9.8	1.9	3.21	72	166	5.53	4.45	0.55	2.05	2.25	0.268292683	23.434343	90	64	23.36666667	0	90.39484431	1	1	5	1	0	0	0	0	1	0	0	0	0	2	4	0.55
1	100052481	0	76	0	30.30481494	-28.06343495	11.26937559	7.819969095	44.4	26.8	10.1	3.3	6.3	56	223	4.83	4.63	0.55	1.98	2.03	0.277777778	19.311129	124	77	48.16666667	0	91.48347652	1	1	5	1	0	0	0	0	1	0	0	0	0	2	4	0.55
1	115262236	0	46	0	56	18	12	20	43	28.2	9.9	2.3	7.8	71	205	5.12	4.35	0.55	1.8	2.01	0.305555556	24.868725	150	88	46.9	0	92.55409641	1	1	2	2	0	0	1	0	1	0	0	0	0	2	4	0.55
1	108833714	0	53	0	48	16	10	16	44.4	36.7	16	4.031786629	3.4	68	262	4.98	5.06	0.55	1.58	2.79	0.348101266	20.340534	135	60	23.66666667	0	92.8383049	1	1	3	1	0	0	0	0	1	0	0	0	0	2	4	0.55
1	106150392	1	67	0	65	13	11	23	44	27.9	23.5	3.6	6.8	76	213	4.92	4.92	0.55	1.52	2.23	0.361842105	19.107685	96	58	48.26666667	0	94.83681597	1	1	4	1	0	0	0	0	1	0	0	0	0	2	4	0.55
1	112250194	1	66	0	44	13	14	21	43.7	22.6	11.78113228	2.418870612	3.57	76	184	4.72	4.44	0.55	1.75	2.44	0.314285714	18.89104	111	67	36.2	0	95.50535345	1	1	4	1	0	0	0	0	1	0	0	0	0	2	4	0.55
1	112580681	1	65	0	66	17	14	22	45	28.3	7.72160358	1.224881647	4.2	77	397	4.5	4.6	0.55	1.76	1.92	0.3125	22.58349	125	77	48.7	0	95.66200716	1	1	4	1	0	0	0	0	1	0	0	0	0	2	4	0.55
1	111140279	1	69	0	59	16	15	19	44.4	31.3	19.2	3.822710726	3.31	67	189	5.13	2.52	0.55	1.63	0.83	0.337423313	15.880347	93	56	24.83333333	0	98.49809768	1	1	4	0	0	0	0	0	1	0	0	0	0	2	4	0.55
1	116540001	0	30	0	66	22	16	20	40	25.1	15.5	2.195527445	3	73	359	3.98	3.72	0.55	1.65	1.65	0.333333333	19.480362	108	56	22.83333333	0	100.1404666	2	2	1	1	0	0	0	0	1	0	0	0	0	4	2	0.55
1	113920211	1	77	0	35	13	9	15	43.87663341	30.99203393	13.2	3.1	3.48	56	206	4.41	5.92	0.55	2.03	2.85	0.270935961	18.2883	90	60	10.3	0	100.2561868	2	2	5	0	0	0	0	0	1	0	0	0	0	4	2	0.55
1	108930076	1	68	0	62	26	16	21	44.93686981	31.49505964	13.8	3.4	2.64	63	210	4.91	3.83	0.55	1.55	1.74	0.35483871	17.5016	99	69	21.33333333	0	101.7403218	2	2	4	0	0	0	0	0	1	0	0	0	0	4	2	0.55
1	100193940	1	60	0	54.53498576	4.312034889	20.82087815	19.21379665	44.1	31	17.66411231	3.722969828	4.5	68	295	4.68	4.36	0.55	1.16	2.55	0.474137931	22.333595	98	54	45.36666667	0	104.2878594	2	2	4	1	0	0	0	0	1	0	0	1	0	4	2	0.55
1	112570312	1	64	0	51	18	14	18	39.8	32.5	18.37480384	2.46713981	3.62	63	200	5.51	3.89	0.55	1.99	1.44	0.27638191	22.330803	152	92	38.7	0	104.6396101	2	2	4	1	0	0	1	1	1	0	0	1	0	4	2	0.55
1	20106779	1	58	0	83	17	10	17	43.9	35	7.4	0.710079853	3.13	68	260	4.78	2.92	0.55	1.22	1.55	0.450819672	19.788063	110	73	19.26666667	0	105.7633641	2	2	3	1	0	0	0	0	1	0	0	1	0	4	2	0.55
1	115261705	0	34	0	114.0846312	42.18979483	3.808884292	14.77236534	43.6	29.5	14.2	2.4	4.6	68	203	4.29	3.08	0.55	1.71	1.11	0.321637427	19.356382	116	64	46.5	0	106.0941605	2	2	1	1	0	0	0	0	1	0	0	1	0	4	2	0.55
1	104580337	0	37	0	59	11	10	16	42.4	24.6	14.7	5.4	3.6	66	295	4.35	3.66	0.55	1.01	1.71	0.544554455	24.095778	127	75	49.23333333	0	107.702764	2	2	1	2	0	0	0	0	1	0	0	1	0	4	2	0.55
1	115261361	0	39	0	33.2747887	15.23166432	-8.373802093	6.11434852	45.3	28.6	14	3.7	3.5	65	232	4.66	4.21	0.55	1.75	1.86	0.314285714	20.317461	94	61	46.5	0	108.180341	2	2	1	1	0	0	0	0	1	0	0	1	0	4	2	0.55
1	108140128	0	28	0	57.62033828	13.09436953	0.254589823	8.133258968	41.6	28.4	6.204110997	1.460535046	4.3	69	148	5.21	5.59	0.55	1.71	2.54	0.321637427	19.557207	97	65	45.03333333	0	108.7237378	2	2	0	1	0	0	0	0	1	0	0	1	0	4	2	0.55
1	114930012	1	39	0	77	18	18	20	46.2	23.9	20.7764489	3.585965887	5	82	459	4.64	3.71	0.55	0.99	1.85	0.555555556	21.682869	114	60	57.16666667	0	109.2277218	2	2	1	1	0	1	0	0	0	0	0	1	0	4	2	0.55
1	102672865	0	40	0	65	18	9	17	46.3	29.5	16.3	2.8	3.96	64	272	4.83	4.67	0.55	2.03	2.26	0.270935961	19.023438	113	68	23.36666667	0	109.4573647	2	2	2	1	0	0	0	0	1	0	0	1	0	4	2	0.55
1	107960391	0	46	0	67.24016631	35.21802586	4.093712505	13.51656279	41.8	36	10.1	2	3	60	212	5.17	3.8	0.55	1.65	1.87	0.333333333	19.103277	111	62	38.06666667	0	110.4173368	2	2	2	1	0	0	0	0	1	0	0	1	0	4	2	0.55
1	107620019	0	47	0	53.58809779	2.405556257	13.93919181	12.82382315	48.4	31.1	13.4	2.1	4.1	57	197	4.78	5.4	0.55	2	2.45	0.275	19.526976	102	48	49.6	0	111.5047001	2	2	2	1	0	0	0	0	1	0	0	1	0	4	2	0.55
1	103630810	1	35	0	65	11	48	29	42.2	25.2	23.6	4.1	3.9	82	226	7.43	4	0.55	2.34	1.49	0.235042735	19.577595	118	68	45.8	0	112.3403782	2	2	1	1	1	0	0	0	1	1	0	1	1	4	2	0.55
1	114400981	0	36	0	59.50302735	-22.7270884	3.590813959	12.99081679	43.7	28.9	9.825800749	3.500418194	5.6	64	194	5.32	4.3	0.55	1.09	2.01	0.504587156	20.047445	117	79	48.26666667	0	112.5765652	2	2	1	1	0	0	0	0	1	0	0	1	0	4	2	0.55
1	100570995	0	28	0	79	23	15	21	45.2	26.5	11.1	2.1	5.1	67	193	5.85	3.87	0.55	1.35	2.06	0.407407407	23.387552	134	85	35.73333333	0	112.6629874	2	2	0	1	0	0	0	0	1	0	0	1	1	4	2	0.55
1	110930166	1	54	0	41	26	22	24	40.9	34.6	7.086508176	1.954288834	5.19	61	156	4.57	4.42	0.55	1.9	1.83	0.289473684	22.70106	102	60	32.13333333	0	113.7564531	2	2	3	1	0	0	0	0	1	0	0	1	0	4	2	0.55
1	109330139	0	40	0	56	14	10	17	45.7	27.3	17.9	2.3	3.1	61	149	4.84	3.71	0.55	1.55	1.53	0.35483871	18.265413	107	58	12.26666667	0	114.5479183	2	2	2	0	0	0	0	0	1	0	0	1	0	4	2	0.55
1	116070181	1	50	0	72	20	25	26	45.6	26.9	11.4	1.9	4.86	63	208	4.97	3.84	0.55	1.52	1.96	0.361842105	22.1519	125	84	13.83333333	0	115.4533752	2	2	3	1	0	0	0	0	1	0	0	1	0	4	2	0.55
1	104571004	0	42	0	40	13	5	17	44.7	26.9	5.5	0.773843324	4.91	56	205	5.44	4.45	0.55	1.55	2.4	0.35483871	16.583881	97	54	22.86666667	0	116.1631048	2	2	2	0	0	0	0	0	1	0	0	1	0	4	2	0.55
1	112570353	1	48	0	55	12	9	16	49.61680603	27.40981073	8.2	1.4	2.95	64	272	4.7	4.24	0.55	1.65	1.72	0.333333333	20.447077	94	59	11.93333333	0	116.3296159	3	3	2	1	0	0	0	0	1	0	0	1	0	6	0	0.55
1	116420072	0	34	0	96.64882761	-13.86557903	18.81534495	14.39799188	39.2	23.3	5.942043815	0.620898815	5.8	63	286	4.96	2.66	0.55	0.82	1.12	0.670731707	21.035318	108	72	48.56666667	0	116.3657573	3	3	1	1	0	0	0	0	0	0	0	1	0	6	0	0.55
1	106510110	1	42	0	24	18	10	16	43.8	30.2	6.6	1.5	3.7	69	154	4.84	2.84	0.55	1.24	1.26	0.443548387	19.94716	106	64	24.83333333	0	117.6346127	3	3	2	1	0	0	0	0	1	0	0	1	0	6	0	0.55
1	114460073	0	36	0	74	17	17	16	47.4	22.4	13.8	2.7	3.84	61	203	4.89	3.7	0.55	1.91	1.47	0.287958115	21.531887	120	72	26.63333333	0	117.8121841	3	3	1	1	0	0	0	0	1	0	0	1	0	6	0	0.55
1	106780234	1	48	0	31	13	18	24	45.2	23.9	12.1	2.5	4.49	62	195	5.13	4.23	0.55	1.56	2.32	0.352564103	17.48179	108	63	35.53333333	0	117.8612566	3	3	2	0	0	0	0	0	1	0	0	1	0	6	0	0.55
1	106660836	0	39	0	32	15	10	16	46.1	27.5	12	2.5	2.88	57	178	4.9	3.41	0.55	1.38	1.77	0.398550725	17.465149	110	65	23.93333333	0	117.950337	3	3	1	0	0	0	0	0	1	0	0	1	0	6	0	0.55
1	113680728	1	42	0	63	14	8	14	44.5	27.5	10.5	1.032301403	4.6	68	160	5.55	5.53	0.55	2.27	2.48	0.242290749	23.452518	116	70	24.26666667	0	118.3442823	3	3	2	1	0	0	0	0	1	0	0	1	0	6	0	0.55
1	100194167	0	32	0	35	19	13	20	46.03440325	29.97647851	12.6	3.2	2.95	62	159	5.07	4.11	0.55	1.69	1.95	0.325443787	20.833128	122	69	12.6	0	120.3191691	3	3	1	1	0	0	0	0	1	0	0	1	0	6	0	0.55
1	103862343	1	60	0	61	13	8	15	43.1	32.1	14.7	3.648013662	2.5	47	234	5.05	4.68	0.55	1.83	2.2	0.300546448	19.443695	118	62	24.5	0	121.4291927	3	3	4	1	0	0	0	0	1	0	0	1	0	6	0	0.55
1	111630228	0	30	0	63.18423222	-1.018422994	16.75422976	28.2725446	42	34.5	11.99953084	3.576627424	3.7	62	164	4.47	3.37	0.55	1.67	1.44	0.329341317	20.090292	96	61	37.3	0	122.0214909	3	3	1	1	0	0	0	0	1	0	0	1	0	6	0	0.55
1	100151051	0	47	0	103.4606392	79.504171	42.51458474	33.99274621	43.7	29.1	12.2	3	5.6	43	251	4.71	5.55	0.55	1.15	2.7	0.47826087	22.088152	157	105	49.7	0	122.3045103	3	3	2	1	0	0	1	1	1	1	0	1	0	6	0	0.55
1	104380163	0	39	0	48.62414778	-7.09823609	25.85687264	19.17083873	44.6	27.1	12.3	3.2	4.8	49	223	4.69	4.89	0.55	1.25	2.25	0.44	21.9428	107	71	49.5	0	123.9486567	3	3	1	1	0	0	0	0	1	0	0	1	0	6	0	0.55
1	109870069	1	29	0	110.9493967	30.84690257	7.77225342	13.56223372	46	40.7	17.91241583	4.530031375	4.3	75	255	5	3.78	0.55	1.76	1.56	0.3125	18.4375	95	64	43.33333333	0	124.5304282	3	3	0	0	0	0	0	0	1	0	0	1	0	6	0	0.55
1	116190025	1	39	0	90.88233719	-0.968194422	3.82804764	22.79996829	48.6	33.3	19.1	3.5	4.9	63	228	4.49	4.45	0.55	1.57	2.03	0.350318471	16.486307	127	72	44.43333333	0	124.7282705	3	3	1	0	0	0	0	0	1	0	0	1	0	6	0	0.55
1	105060252	0	39	0	70.15113447	16.4696849	-8.745845515	13.63119235	45.2	31.1	10.33773309	1.647085274	6.5	48	225	5.11	5.47	0.55	1.12	2.87	0.491071429	18.946354	109	74	49.23333333	0	124.7897782	3	3	1	1	0	0	0	0	1	0	0	1	0	6	0	0.55
1	110593501	1	34	0	73	17	16	19	42.39241146	28.65494162	10	1.6	4.22	68	220	5.54	3.83	0.55	1.55	2	0.35483871	17.451609	90	65	11.83333333	0	125.1852879	3	3	1	0	0	0	0	0	1	0	0	1	0	6	0	0.55
1	114660043	0	28	0	42	20	15	17	43.3	29.7	5.8	1.1	2.5	60	158	4.97	4.07	0.55	1.66	1.8	0.331325301	19.332111	102	66	24.6	0	125.2999204	3	3	0	1	0	0	0	0	1	0	0	1	0	6	0	0.55
1	108070779	1	29	0	72	24	17	25	43.6	22.5	2.725140873	0.345190822	6.9	73	274	4.9	5.36	0.55	1.92	2.63	0.286458333	24.168312	136	75	48.8	0	125.9249258	3	3	0	2	0	0	0	0	1	0	0	1	0	6	0	0.55
1	114400984	0	32	0	102.5578575	19.59850792	-1.480114638	11.68850273	41.5	31.2	3.27347515	0.914768261	3.1	54	299	4.99	4.61	0.55	1.3	1.92	0.423076923	20.330597	106	68	48.03333333	0	126.1119514	3	3	1	1	0	0	0	0	1	0	0	1	0	6	0	0.55
1	101410369	1	30	0	45	27	17	22	45.3	26.6	10.54548832	2.452541052	3.3	71	231	4.87	3.95	0.55	1.8	1.6	0.305555556	17.598175	107	69	35.23333333	0	126.4828173	3	3	1	0	0	0	0	0	1	0	0	1	0	6	0	0.55
1	103940969	1	35	0	55.10070302	4.331664584	-12.03903027	2.999178775	45.6	29.5	12.25484802	2.384816361	3.1	65	293	4.59	5.62	0.55	2.19	2.71	0.251141553	20.760744	116	56	46.23333333	0	126.6414603	3	3	1	1	0	0	0	0	1	0	0	1	0	6	0	0.55
1	116190038	1	41	0	71.36484991	16.56409167	6.897844243	17.94243739	45.1	35.7	11.8	2.7	4.2	58	227	4.61	3.95	0.55	1.15	1.83	0.47826087	19.960241	86	60	49	0	127.2504628	3	3	2	1	0	0	0	0	1	0	0	1	0	6	0	0.55
1	110593510	1	35	0	99	17	13	17	40.5	29	15.4955789	3.608611432	2.73	64	267	4.94	3.99	0.55	1.7	1.84	0.323529412	20.17587	115	83	35.86666667	0	127.4530003	3	3	1	1	0	0	0	0	1	0	0	1	0	6	0	0.55
1	116290094	0	32	0	85.25330261	31.68230998	14.65867471	20.67321648	45.2	24.5	1.64276606	1.781070901	4.3	52	184	4.79	3.71	0.55	1.06	1.68	0.518867925	20.45014	124	71	49.66666667	0	127.6827719	3	3	1	1	0	0	0	0	1	0	0	1	0	6	0	0.55
1	114080818	1	40	0	71.43462852	5.504446647	26.27281395	30.82678497	42.2	29.3	4.754325191	1.507150806	3.3	58	218	5.08	5.07	0.55	1.36	2.72	0.404411765	24.973986	136	72	48.56666667	0	128.1474952	3	3	2	2	0	0	0	0	1	0	0	1	0	6	0	0.55
1	113680789	1	29	0	40	13	13	14	44.5	23.9	16.9	2.575866315	4	68	230	4.91	4.23	0.55	1.66	1.91	0.331325301	22.539055	102	60	23.76666667	0	129.6603083	3	3	0	1	0	0	0	0	1	0	0	1	0	6	0	0.55
1	114880007	0	28	0	46	13	15	22	43.5	22.8	7.512824618	0.773665807	3.74	53	188	4.63	5.15	0.55	2.35	2.31	0.234042553	20.990046	90	60	38.76666667	0	130.5034281	3	3	0	1	0	0	0	0	1	0	0	1	0	6	0	0.55
1	114260848	1	49	0	49	13	13	23	45.41606972	27.16687691	8.9	1.3	3.41	47	185	4.64	4.18	0.55	1.79	2	0.30726257	19.710403	98	59	12.36666667	0	131.1841526	3	3	2	1	0	0	0	0	1	0	0	1	0	6	0	0.55
1	100194399	0	26	0	69	16	11	17	48.26201088	31.12915158	17.7	3.6	3.58	54	199	4.91	3.6	0.55	1.92	1.29	0.286458333	18.155928	107	61	13.86666667	0	131.5408837	3	3	0	0	0	0	0	0	1	0	0	1	0	6	0	0.55
1	103941007	0	27	0	33.78031042	-18.61628952	14.76570627	20.01669146	43.9	29	10.98544234	0.299861446	5.2	50	215	4.46	3.55	0.55	1.72	1.44	0.319767442	18.518341	101	62	46.23333333	0	133.9593388	3	3	0	1	0	0	0	0	1	0	0	1	0	6	0	0.55
1	106510107	1	34	0	32	15	10	16	46.1	27.5	12	2.5	2.88	57	178	4.9	3.41	0.55	1.38	1.77	0.398550725	17.465149	110	65	26.6	0	134.6252503	3	3	1	0	0	0	0	0	1	0	0	1	0	6	0	0.55
1	103941060	0	31	0	34	18	9	15	46.2	29.4	8	1.019239079	3.7	42	151	5.22	4.86	0.55	1.99	2.13	0.27638191	19.875732	90	56	24.23333333	0	137.913374	3	3	1	1	0	0	0	0	1	0	0	1	0	6	0	0.55
1	102910131	1	21	0	34.3731587	-16.90263648	18.67664039	21.97276841	48.8	29.6	14	3.2	6.5	56	267	4.52	4.75	0.55	1.74	2.13	0.316091954	19.21638	121	63	49.96666667	0	148.5775753	3	3	0	1	0	0	0	0	1	0	0	1	0	6	0	0.55
1	115840015	1	32	0	53.85866463	1.607672472	44.37507732	32.52382665	45.5	29.4	18.46316626	2.58973142	4.8	44	278	4.37	4.73	0.55	1.65	1.99	0.333333333	21.51925	107	62	44.2	0	151.8958696	3	3	1	1	0	0	0	0	1	1	0	1	0	6	0	0.55
1	105200408	1	53	0	76	38	9	33	45.1	30.6	13.2	4.2	5.5	144	350	5.96	3.92	0.56	1.92	1.95	0.291666667	18.672178	132	72	48.66666667	1	50.08624809	0	0	3	1	0	0	0	0	1	0	0	0	1	0	6	0.56
1	103510240	0	47	0	46	14	9	20	46.7	27.4	23.1	3.9	4.46	103	207	4.57	4.21	0.56	1.68	2.3	0.333333333	21.048553	140	76	36.13333333	1	58.59147804	0	0	2	1	0	0	1	0	1	0	0	0	0	0	6	0.56
1	100052209	1	67	0	52	18	18	24	43.8	19.9	14	3.2	7	115	367	5.33	3.83	0.56	2.52	0.94	0.222222222	19.195303	148	80	35.56666667	1	59.59121055	0	0	4	1	0	0	1	0	1	0	0	0	0	0	6	0.56
1	20101622	0	45	0	47	21	13	21	45.6	18	17.59507165	2.992361767	5.7	96	403	4.71	4.14	0.56	1.97	1.77	0.284263959	22.232986	106	60	46.46666667	0	64.70246205	0	0	2	1	0	0	0	0	1	0	0	0	0	0	6	0.56
1	113900067	0	47	0	84	14	8	15	39	37.1	13.9	3	3.3	91	368	4.45	2.86	0.56	1.11	1.41	0.504504505	20.983988	104	60	21.13333333	0	68.06555827	0	0	2	1	0	0	0	0	1	0	0	0	0	0	6	0.56
1	106170158	0	68	0	109	23	16	25	47.8	28.8	7.7	1.899507467	4.14	76	244	6.02	4.68	0.56	2.1	2.13	0.266666667	19.685488	117	77	31.7	0	73.03268498	0	0	4	1	0	0	0	0	1	0	0	0	1	0	6	0.56
1	114260449	0	32	0	59	19	12	15	43.49942492	35.62443292	14.9	3.7	3.8	91	261	5.13	3.01	0.56	1.17	1.65	0.478632479	21.202969	108	64	12.36666667	0	75.62905669	0	0	1	1	0	0	0	0	1	0	0	0	0	0	6	0.56
1	110880268	0	37	0	59	24	19	21	44.2	28.1	14.7	3.851860582	3.96	86	168	5.29	5.19	0.56	2.24	2.41	0.25	20.363926	124	80	25.56666667	0	78.1865202	0	0	1	1	0	0	0	0	1	0	0	0	0	0	6	0.56
1	101530593	1	78	0	56	17	12	26	39	29	19.1	3.6	3.4	86	273	4.45	4.76	0.56	1.9	2.42	0.294736842	18.626799	134	70	24.6	0	78.4016499	0	0	5	1	0	0	0	0	1	0	0	0	0	0	6	0.56
1	115710062	0	35	0	74	21	16	28	51.8	27.6	10.78197502	1.506442543	5.6	85	294	5.07	5.18	0.56	1.85	2.32	0.302702703	19.850433	106	66	48.9	0	80.42287855	0	0	1	1	0	0	0	0	1	0	0	0	0	0	6	0.56
1	104242009	0	49	0	71	21	22	27	39.4	32.7	18.18400731	3.05347782	5.7	77	385	8.34	3.43	0.56	1.05	1.55	0.533333333	21.1869	117	61	48.46666667	0	82.1508791	0	0	2	1	1	0	0	0	1	0	0	0	1	0	6	0.56
1	104590270	0	45	1	107	41	23	24	41.9	31.8	18.6	4.1	5.21	78	195	5.81	3.49	0.56	1.63	1.52	0.343558282	20.39662	127	68	12.9	0	83.18299047	1	1	2	1	0	0	0	0	1	0	0	0	1	2	4	0.56
1	115262187	0	29	0	66	24	15	21	46.5	27.8	13.4	4.5	4.7	85	258	6.34	3.16	0.56	1.86	1.19	0.301075269	23.188211	166	71	46.9	0	83.88496403	1	1	0	1	1	0	1	0	1	0	0	0	1	2	4	0.56
1	116080667	1	35	0	103.1747575	23.41397311	9.943932339	19.82584796	40.9	30.1	-2.767519679	0.53624656	5.03	104	328	4.92	4.1	0.56	1.31	2.41	0.427480916	21.210337	119	77	35.53333333	0	84.26365679	1	1	1	1	0	0	0	0	1	0	0	0	0	2	4	0.56
1	104491850	0	69	0	60.90577663	-7.529280983	24.12131622	20.95261264	46.9	33.7	12.39355542	2.812000361	6.4	67	336	4.65	4.45	0.56	1.41	2.21	0.397163121	22.20932	123	64	57.03333333	0	84.46960266	1	1	4	1	0	0	0	0	1	0	0	0	0	2	4	0.56
1	109600027	0	42	0	76	12	15	21	42.2	36.3	15.9	5.6	4.7	78	346	6.01	3.48	0.56	1.09	1.44	0.513761468	23.87711	115	63	48.53333333	0	84.95457741	1	1	2	1	0	0	0	0	1	0	0	0	1	2	4	0.56
1	100066654	1	85	0	50	14	11	18	42.3	31.5	21.8	3.4	5.45	73	260	5.07	3.5	0.56	1.33	1.86	0.421052632	20.620651	128	68	23.5	0	84.9707828	1	1	5	1	0	0	0	0	1	0	0	0	0	2	4	0.56
1	106620284	1	30	0	68	17	19	19	42.7	28.5	11.28608867	0.895131907	4.13	106	430	4.85	3.93	0.56	1.75	2.04	0.32	22.949982	138	76	36.2	0	85.28728773	1	1	1	1	0	1	0	0	1	0	0	0	0	2	4	0.56
1	104080177	0	37	0	95.62409031	80.74163938	37.53621822	39.98527926	43.5	34.4	5.014329717	0.852837459	4.4	80	211	5.68	3.81	0.56	1.93	1.47	0.29015544	20.539991	145	90	41.93333333	0	85.3367554	1	1	1	1	0	0	1	1	1	0	0	0	1	2	4	0.56
1	116080668	1	35	0	47	17	11	16	46.4	30.9	20.9	4.593783733	5.51	102	146	4.74	3.82	0.56	1.68	1.75	0.333333333	18.480415	100	67	23.13333333	0	86.26694828	1	1	1	0	0	0	0	0	1	0	0	0	0	2	4	0.56
1	106660683	0	55	0	64	20	12	19	43.5	27.5	10.3	1.4	6.1	71	247	4.63	4.66	0.56	1.7	2.13	0.329411765	20.609356	104	76	24.36666667	0	86.8838149	1	1	3	1	0	0	0	0	1	0	0	0	0	2	4	0.56
1	106590202	0	33	0	59	17	23	23	38.8	32.2	17.2	2.375407406	2.2	80	156	5.39	4.04	0.56	2.01	1.55	0.278606965	20.103289	114	70	22.56666667	0	87.76859222	1	1	1	1	0	0	0	0	1	0	0	0	0	2	4	0.56
1	102126125	0	41	0	83	19	10	21	42.1	31.2	9.3	2.141824717	4.3	76	188	4.79	4.1	0.56	2.42	1.29	0.231404959	18.978424	104	60	25.16666667	0	88.28512943	1	1	2	1	0	0	0	0	1	0	0	0	0	2	4	0.56
1	105632285	0	53	0	95.6979631	46.94297539	31.57456816	35.62121077	43.6	34.3	10.14264013	2.031600711	3.81	70	138	4.51	4.04	0.56	1.85	1.65	0.302702703	18.943129	108	67	38.73333333	0	89.63845412	1	1	3	1	0	0	0	0	1	0	0	0	0	2	4	0.56
1	103902250	1	50	0	97	18	19	24	42.9	28.6	26.85533954	4.786232007	5	88	253	4.83	3.37	0.56	1.46	1.47	0.383561644	21.314878	117	73	37.66666667	0	92.82508102	1	1	3	1	0	0	0	0	1	0	0	0	0	2	4	0.56
1	115270005	1	72	0	71.67608264	-24.82002535	11.70524212	26.90019847	46	27.5	13.06425226	3.962065774	6.2	71	261	4.4	4.5	0.56	1.56	2.3	0.358974359	19.4217	98	58	51.33333333	0	94.16726729	1	1	5	1	0	0	0	0	1	0	0	0	0	2	4	0.56
1	113020066	1	25	0	85	26	27	27	45	30.4	8.1	1.6	7.38	100	334	6.14	3.41	0.56	1.11	1.92	0.504504505	23.246565	140	86	24.66666667	0	94.78904721	1	1	0	1	1	0	1	0	1	0	0	0	1	2	4	0.56
1	112190619	0	42	0	52	15	24	29	47	24.8	16	4.6	7	71	333	6.53	4.44	0.56	1.31	2.06	0.427480916	19.945219	146	72	49.73333333	0	95.1916054	1	1	2	1	1	0	1	0	1	0	0	0	1	2	4	0.56
1	106181120	1	64	0	68.29160661	11.39222459	16.72954204	20.18142515	45.1	27.8	11.1	2.7	7.7	78	332	5.09	3.61	0.56	1.83	1.41	0.306010929	21.487463	128	78	42.1	0	95.82557698	1	1	4	1	0	0	0	0	1	0	0	0	0	2	4	0.56
1	104090130	0	29	0	109	23	16	25	47.8	28.8	7.7	0.379577463	4.14	76	244	6.02	4.68	0.56	2.1	2.13	0.266666667	19.685488	117	77	29.83333333	0	96.04982459	1	1	0	1	0	0	0	0	1	0	0	0	1	2	4	0.56
1	108833268	0	52	0	94	15	10	16	40	30.8	8.9	1.7	3.9	64	228	4.58	4.28	0.56	1.43	2.27	0.391608392	22.287157	97	52	23.46666667	0	100.6088001	2	2	3	1	0	0	0	0	1	0	0	0	0	4	2	0.56
1	113990114	0	24	0	63	24	11	19	45.9	25.1	21.52967126	4.063135473	3.8	75	167	4.92	5.19	0.56	2.26	2.11	0.247787611	17.559835	100	69	32.66666667	0	101.0905715	2	2	0	0	0	0	0	0	1	0	0	0	0	4	2	0.56
1	115261571	0	35	0	45	17	10	17	44.6	23.4	12.3	2.2	3.12	70	220	4.85	4.32	0.56	1.9	1.97	0.294736842	17.985899	116	76	35.16666667	0	101.7203592	2	2	1	0	0	0	0	0	1	0	0	0	0	4	2	0.56
1	104920648	1	66	0	85.10821587	-15.15958456	11.2450027	27.69243567	46.7	28.4	7.9	1.7	5.6	65	281	5.12	6.33	0.56	2.24	3.1	0.25	18.749819	129	74	49	0	101.8597517	2	2	4	1	0	0	0	0	1	0	0	0	0	4	2	0.56
1	102126032	1	58	0	63.28370473	29.17684933	14.96918497	10.1867387	46.1	34	15.77793383	3.809493241	3.8	73	260	5.16	4.25	0.56	1.56	2.07	0.358974359	21.619284	94	55	46.46666667	0	102.7164284	2	2	3	1	0	0	0	0	1	0	0	0	0	4	2	0.56
1	116080650	1	34	0	69.45577402	40.27251531	10.68742729	28.96683032	41.8	28.5	6.876400836	2.720848314	4.66	88	266	4.95	3.98	0.56	2.01	1.69	0.278606965	21.37741	120	70	35.76666667	0	103.8669457	2	2	1	1	0	0	0	0	1	0	0	1	0	4	2	0.56
1	110440453	0	57	0	63	29	19	20	46.4	29.2	6.5	1.562791265	4.5	57	234	5.16	4.62	0.56	1.6	2.55	0.35	19.995266	101	66	21.93333333	0	103.9407052	2	2	3	1	0	0	0	0	1	0	0	1	0	4	2	0.56
1	102672836	0	36	0	60	38	18	36	44.2	31.9	5.9	1.1	1.94	68	266	4.99	3.9	0.56	1.52	1.93	0.368421053	20.768433	99	62	23.36666667	0	104.6140409	2	2	1	1	0	0	0	0	1	0	0	1	0	4	2	0.56
1	101550265	0	30	0	70	14	14	18	48.3	30.1	12.3921742	3.863887831	2.4	70	190	4.79	5.16	0.56	2.12	2.45	0.264150943	17.195911	92	60	34.43333333	0	105.3565747	2	2	1	0	0	0	0	0	1	0	0	1	0	4	2	0.56
1	104492490	0	37	0	69.11786625	36.0662138	40.75363435	28.21793775	46.9	33.7	8.176844962	2.331035576	6.4	67	336	4.65	4.45	0.56	1.41	2.21	0.397163121	22.20932	123	64	46.8	0	105.7607445	2	2	1	1	0	0	0	0	1	1	0	1	0	4	2	0.56
1	114090661	1	54	0	53.61062409	54.22776034	35.29217456	42.35207194	47	37.5	15.06221986	3.946121095	4.4	69	263	4.9	4.73	0.56	1.9	2.53	0.294736842	20.015854	122	80	48.66666667	0	108.1249971	2	2	3	1	0	0	0	0	1	0	0	1	0	4	2	0.56
1	115262059	0	31	0	39	16	13	22	37.5	25.5	9.1	1.6	8	68	186	6.73	4.03	0.56	1.62	2.03	0.345679012	19.86861	125	66	34.8	0	108.3536974	2	2	1	1	1	0	0	0	1	0	0	1	1	4	2	0.56
1	110593696	1	67	0	79.12424155	8.48231523	12.75427725	22.24813119	42.1	30.4	9.928220299	1.321443937	2.3	54	162	5.26	4.31	0.56	1.95	1.73	0.287179487	18.953169	93	60	35.86666667	0	109.1756875	2	2	4	1	0	0	0	0	1	0	0	1	0	4	2	0.56
1	112740051	0	32	0	44	19	18	21	44.2	31.8	8.2	1.4	5.2	67	153	4.91	3.26	0.56	1.46	1.54	0.383561644	19.705328	102	79	23.73333333	0	109.5413924	2	2	1	1	0	0	0	0	1	0	0	1	0	4	2	0.56
1	104570944	0	49	0	91.18175029	5.252760131	29.69304537	29.30499908	47.7	32	48.9	9	3.6	57	240	4.93	6.04	0.56	1.85	2.46	0.302702703	17.847485	124	74	47.53333333	0	109.949098	2	2	2	0	0	0	0	0	1	0	0	1	0	4	2	0.56
1	107280419	0	26	0	37.24507942	-18.7516191	18.41157978	17.27290722	46.6	27.4	16.54705462	2.812577548	6.2	69	218	4.22	3.38	0.56	1.24	1.69	0.451612903	21.385172	107	65	53.26666667	0	110.262003	2	2	0	1	0	0	0	0	1	0	0	1	0	4	2	0.56
1	102672664	0	31	0	50	17	10	16	44.5	28.3	13	2.4	4.41	67	245	4.43	3.96	0.56	1.45	2.12	0.386206897	20.851368	95	60	23.36666667	0	110.3135875	2	2	1	1	0	0	0	0	1	0	0	1	0	4	2	0.56
1	100116009	0	44	0	34.66733018	39.57047988	14.66246939	19.27425437	39.6	31.6	11.4	1.4	4.9	62	287	4.5	4.9	0.56	2.23	2.2	0.251121076	20.672756	115	74	53.13333333	0	110.5925332	2	2	2	1	0	0	0	0	1	0	0	1	0	4	2	0.56
1	115080009	0	27	0	42	15	9	15	41.1	25.7	12.8588001	1.160014369	3.8	68	194	4.69	3.9	0.56	1.45	1.87	0.386206897	21.108284	109	57	35.16666667	0	111.4414467	2	2	0	1	0	0	0	0	1	0	0	1	0	4	2	0.56
1	107860420	0	43	0	89.6121198	17.14896611	27.7673567	23.30339217	45.8	23.9	8.8	2.1	4.6	61	272	4.72	5.06	0.56	1.75	2.48	0.32	20.184616	105	64	47.93333333	0	112.1592113	2	2	2	1	0	0	0	0	1	0	0	1	0	4	2	0.56
1	106590135	1	39	0	59	17	23	23	38.8	32.2	17.2	2.920518013	2.2	80	156	5.39	4.04	0.56	2.01	1.55	0.278606965	20.103289	114	70	33.76666667	0	112.5404773	2	2	1	1	0	0	0	0	1	0	0	1	0	4	2	0.56
1	102126055	0	33	0	80	17	22	24	45.2	32.9	12.7	3.180295288	3	65	168	4.81	3.45	0.56	1.44	1.6	0.388888889	20.709822	120	73	25.16666667	0	112.837344	2	2	1	1	0	0	0	0	1	0	0	1	0	4	2	0.56
1	100193656	1	24	0	63	28	28	20	46.12500155	30.21855878	32.9	2.9	4.18	87	302	4.84	2.75	0.56	1.5	0.76	0.373333333	20.167908	112	67	11.46666667	0	112.9771497	2	2	0	1	0	0	0	0	1	0	0	1	0	4	2	0.56
1	104570935	0	45	0	73.54106981	1.271807721	3.636616955	16.42206144	47.6	35.2	15.1	3.6	4.2	57	154	4.06	4.12	0.56	1.75	1.32	0.32	17.382812	93	53	47.53333333	0	113.0823114	2	2	2	0	0	0	0	0	1	0	0	1	0	4	2	0.56
1	115261380	0	35	0	70.24394292	-3.981385439	5.487327475	5.512507016	44.9	24.6	11.3	3	4.6	64	229	4.35	4.15	0.56	1.56	2.03	0.358974359	22.230988	100	63	46.5	0	113.3701562	2	2	1	1	0	0	0	0	1	0	0	1	0	4	2	0.56
1	113680901	0	43	0	46	21	10	15	47.37942402	28.93045327	11.3	1.6	2.4	59	154	5.29	4.72	0.56	1.51	2.36	0.370860927	18.270657	107	68	11.83333333	0	113.3923283	2	2	2	0	0	0	0	0	1	0	0	1	0	4	2	0.56
1	100020417	0	27	0	130	19	19	43	44.2	43.9	14.4	2.2	5.1	67	241	5.17	4.95	0.56	1.48	2.17	0.378378378	16.124233	157	83	49.46666667	0	113.4571877	2	2	0	0	0	0	1	0	1	0	0	1	0	4	2	0.56
1	115261825	0	42	0	56.18178306	10.67703706	22.22068843	27.42029666	39	39.2	10.3	2.4	3.2	59	171	4.98	3.53	0.56	1.45	1.46	0.386206897	19.892267	107	62	46.5	0	114.19167	2	2	2	1	0	0	0	0	1	0	0	1	0	4	2	0.56
1	107060345	1	56	0	61.51853281	-63.95644887	-1.481902732	14.87862914	48.3	24.6	20.7	3.7	5.9	58	205	4.42	5.19	0.56	1.99	2.41	0.281407035	20.846071	112	65	48.06666667	0	114.5244192	2	2	3	1	0	0	0	0	1	0	0	1	0	4	2	0.56
1	102125915	1	44	0	62	10	14	18	47.4	24.4	10.66134486	0.65558224	7.2	71	311	4.9	4.69	0.56	1.89	2.2	0.296296296	23.111528	129	85	46.46666667	0	114.6359963	2	2	2	1	0	0	0	0	1	0	0	1	0	4	2	0.56
1	20106014	0	43	0	41	16	17	23	40.4	35.5	10.05890937	1.699362409	5.57	57	258	4.97	4.62	0.56	1.8	2.56	0.311111111	19.270578	109	61	25.4	0	114.6822434	2	2	2	1	0	0	0	0	1	0	0	1	0	4	2	0.56
1	115260621	1	47	0	104	23	19	20	45.8	23.8	24.6	4.6	6.5	67	288	4.7	4.47	0.56	1.92	2.01	0.291666667	23.391611	116	73	46.53333333	0	114.9593702	2	2	2	1	0	0	0	0	1	0	0	1	0	4	2	0.56
1	100066764	0	40	0	84.66211404	-4.415385343	20.63179144	29.88017561	43.4	26.2	5	1	5.5	60	293	4.47	4.5	0.56	1.52	2.23	0.368421053	21.889645	126	73	51.9	0	115.1706392	2	2	2	1	0	0	0	0	1	0	0	1	0	4	2	0.56
1	102910151	0	27	0	54	12	13	14	40.7	26.5	15.1	2.5	5	66	224	4.36	3.43	0.56	1.58	1.45	0.35443038	24.279156	123	78	38.23333333	0	115.5405322	2	2	0	2	0	0	0	0	1	0	0	1	0	4	2	0.56
1	115260153	1	31	0	91	18	11	17	44.1	24.5	15.6	2.8	4.4	82	341	4.24	4.23	0.56	1.66	1.69	0.337349398	18.937857	108	66	46.53333333	0	115.5417357	2	2	1	1	0	0	0	0	1	0	0	1	0	4	2	0.56
1	107970219	0	40	0	44.75458707	59.15710872	27.6750009	32.39051314	40.8	27.3	16.26393881	4.116147118	4.9	58	210	4.63	4.66	0.56	1.23	2.12	0.455284553	20.67544	104	64	57.13333333	0	116.4584499	3	3	2	1	0	0	0	0	1	0	0	1	0	6	0	0.56
1	100770505	0	38	0	45.72623975	-10.17525403	-19.56235814	11.17218306	41.7	25.1	5.2	1.4	5.2	59	220	5.4	4.32	0.56	1.43	1.83	0.391608392	19.861082	104	65	50.1	0	117.4457837	3	3	1	1	0	0	0	0	1	0	0	1	0	6	0	0.56
1	110400419	0	27	0	70	16	14	19	39.80421123	40.7915185	8.9	1.2	6.9	65	123	15.77	5.94	0.56	1.85	3.1	0.302702703	19.496548	138	88	14.73333333	0	117.6948241	3	3	0	1	1	0	0	0	1	0	0	1	1	6	0	0.56
1	105632411	0	35	0	74.92952291	54.78364661	47.02962179	33.75313735	44.5	33.9	9.689735799	1.988078447	3.1	62	260	5.37	3.73	0.56	1.5	1.82	0.373333333	22.660229	104	65	38.3	0	117.8101122	3	3	1	1	0	0	0	0	1	1	0	1	0	6	0	0.56
1	100066673	0	30	0	35	18	12	17	43.3	30	8.7	2	2.78	63	140	5.53	3.55	0.56	1.6	1.66	0.35	17.464914	130	76	23.5	0	119.6818259	3	3	1	0	0	0	0	0	1	0	0	1	0	6	0	0.56
1	114950083	1	42	0	55	13	16	17	42.3	28.4	11.5	2.5	2.7	65	159	4.6	3.68	0.56	1.59	1.79	0.352201258	22.800114	117	70	24	0	120.5648331	3	3	2	1	0	0	0	0	1	0	0	1	0	6	0	0.56
1	115780123	0	35	0	70.72146339	74.01112581	27.76912797	23.73316159	42.3	27.8	13.43551008	2.386821335	3.5	58	245	4.47	6.06	0.56	1.8	3.03	0.311111111	22.491308	89	52	48.53333333	0	120.6215105	3	3	1	1	0	0	0	0	1	0	0	1	0	6	0	0.56
1	20101890	0	35	0	45.77053138	3.310985788	-1.203765128	15.50922887	43.8	30.2	12.1	4	3.7	58	223	4.56	4.38	0.56	1.48	2.47	0.378378378	18.879705	96	60	51.56666667	0	120.6215105	3	3	1	1	0	0	0	0	1	0	0	1	0	6	0	0.56
1	107970281	0	34	0	41.84088713	-1.461319303	15.10722824	21.66114353	40.8	27.3	13.20462531	2.493459263	4.9	58	210	4.63	4.66	0.56	1.23	2.12	0.455284553	20.67544	104	64	48.3	0	121.4718132	3	3	1	1	0	0	0	0	1	0	0	1	0	6	0	0.56
1	105060255	0	35	0	59.11048315	8.864351253	31.01688304	22.38856849	41.7	28.1	4.926516296	2.20077688	3.5	56	168	4.88	4.06	0.56	1.2	1.74	0.466666667	21.067888	132	83	48.9	0	122.0178791	3	3	1	1	0	0	0	0	1	0	0	1	0	6	0	0.56
1	20101172	1	47	0	44	25	17	21	46.53178942	27.59254066	8.2	2.5	4.17	57	143	4.46	4.35	0.56	1.83	1.84	0.306010929	16.715368	103	66	13.3	0	122.875912	3	3	2	0	0	0	0	0	1	0	0	1	0	6	0	0.56
1	110620042	0	34	0	43.73757567	6.654920996	9.124525851	10.50747483	45	35	4.288290269	0.940060526	3.3	56	239	4.82	3.97	0.56	1.77	1.66	0.316384181	18.32304	115	62	47.8	0	122.8780253	3	3	1	0	0	0	0	0	1	0	0	1	0	6	0	0.56
1	109810099	1	55	0	75.13823198	14.85179941	33.6943472	31.43674891	43.4	31.4	11.98769776	1.910936146	4	49	215	5.07	3.87	0.56	1.06	1.82	0.528301887	22.873575	141	76	58.83333333	0	123.6290118	3	3	3	1	0	0	1	0	1	0	0	1	0	6	0	0.56
1	103902340	0	31	0	35.06286074	-5.632899386	-1.280228038	18.22521927	44.3	28.8	9.900131309	1.146315245	5.2	58	180	4.22	4.32	0.56	1.07	2.49	0.523364486	18.195482	116	70	50.06666667	0	124.0588551	3	3	1	0	0	0	0	0	1	0	0	1	0	6	0	0.56
1	114540046	1	31	0	73	14	13	19	45.6	35.9	14.42483622	1.379898589	5.2	73	181	5.27	5.12	0.56	2.01	2.35	0.278606965	21.285152	113	70	36.76666667	0	124.1681471	3	3	1	1	0	0	0	0	1	0	0	1	0	6	0	0.56
1	105370371	1	53	0	75.28147063	64.48206216	10.1857986	14.73574418	44	29.8	9.6	2.2	5.6	50	166	4.53	3.56	0.56	1.22	1.68	0.459016393	16.812685	126	67	49.5	0	124.3389066	3	3	3	0	0	0	0	0	1	0	0	1	0	6	0	0.56
1	110710098	1	29	0	61.3283535	20.7774866	24.55522851	38.88455431	47.3	31.2	16.57857944	3.357140356	3.9	75	257	4.64	5.57	0.56	1.74	2.78	0.32183908	19.274376	119	78	48.6	0	124.5304282	3	3	0	1	0	0	0	0	1	0	0	1	0	6	0	0.56
1	100570870	0	28	0	53	15	15	20	47	19.4	6.8	2	4.6	61	103	5.08	4.21	0.56	1.55	2	0.361290323	17.167547	90	58	35.53333333	0	124.6224312	3	3	0	0	0	0	0	0	1	0	0	1	0	6	0	0.56
1	112850038	0	23	0	43.05789496	51.34988187	6.442448436	12.4506175	45.6	26.9	18.68048392	3.417896164	5	63	181	4.89	3.7	0.56	1.87	1.51	0.299465241	22.64294	103	69	46.8	0	125.7139484	3	3	0	1	0	0	0	0	1	0	0	1	0	6	0	0.56
1	101880299	1	25	0	62.93689907	2.940198	43.29667632	31.52456094	42.4	30.8	26.2	4.9	4.14	76	189	4.6	3.28	0.56	1.51	1.55	0.370860927	19.921875	95	62	38.36666667	0	127.3821362	3	3	0	1	0	0	0	0	1	1	0	1	0	6	0	0.56
1	109170328	0	27	0	66.21265846	51.37113569	10.62674924	19.09150931	42.7	26.5	17.63144049	4.251328461	6.5	56	259	4.79	4.22	0.56	1.67	1.84	0.335329341	23.237656	114	71	41.53333333	0	129.0712404	3	3	0	1	0	0	0	0	1	0	0	1	0	6	0	0.56
1	109170374	0	33	0	65.6745419	34.66404696	14.79516805	24.95658381	45.9	26.4	8.185198801	1.290693344	4.7	49	172	4.84	5.39	0.56	2.1	2.38	0.266666667	20.118885	120	78	41.06666667	0	129.2844623	3	3	1	1	0	0	0	0	1	0	0	1	0	6	0	0.56
1	114960010	1	42	0	63.82125387	31.45617482	37.65028702	33.490769	49.6	23.1	12.90373471	2.680910743	3.9	54	223	4.67	5.22	0.56	1.87	2.11	0.299465241	18.73597	111	74	47.83333333	0	130.1351818	3	3	2	1	0	0	0	0	1	0	0	1	0	6	0	0.56
1	115261640	0	30	0	42.73974936	68.01876909	31.72324574	28.34227855	45.4	26	10.4	2.7	4.6	50	151	4.34	4.08	0.56	1.56	1.78	0.358974359	20.690792	110	68	46.5	0	131.1658388	3	3	1	1	0	0	0	0	1	0	0	1	0	6	0	0.56
1	107200090	1	46	0	94.45189159	53.8900397	28.80897861	24.49364802	45.8	28.6	13.39557464	2.468017167	2.8	49	344	5.19	3.78	0.56	0.87	2.01	0.643678161	21.32256	119	68	51.46666667	0	131.6973879	3	3	2	1	0	0	0	0	0	0	0	1	0	6	0	0.56
1	115261111	1	31	0	69	17	11	20	42.3	30.8	8	1.6	4.6	61	167	5.05	4.7	0.56	2.23	2.03	0.251121076	20.125587	123	80	34.8	0	133.7036696	3	3	1	1	0	0	0	0	1	0	0	1	0	6	0	0.56
1	115700121	1	25	0	51.94850121	20.77181875	34.13573963	32.23361997	41.1	34.4	13.51714262	2.369062384	5	66	189	4.74	4.69	0.56	1.57	2.85	0.356687898	18.05486	94	57	48.9	0	135.0055512	3	3	0	0	0	0	0	0	1	0	0	1	0	6	0	0.56
1	112190732	1	51	0	44.22360499	-30.30015595	-5.460931186	7.885214765	47.6	28.8	14.7	4.7	4.3	42	162	5.34	3.29	0.56	1.01	1.45	0.554455446	17.044727	116	71	49.2	0	135.4894504	3	3	3	0	0	0	0	0	1	0	0	1	0	6	0	0.56
1	101550186	1	27	0	33	12	10	15	40.7	23.9	8.791812118	2.0593158	3.55	61	178	4.56	4.01	0.56	1.79	1.94	0.312849162	23.687357	126	80	34.56666667	0	137.5138157	3	3	0	1	0	0	0	0	1	0	0	1	0	6	0	0.56
1	110593832	0	24	0	56.45361286	42.75542563	-0.274226931	20.89243856	47.7	30.5	16.01655157	4.045280112	3.1	46	177	4.62	5.23	0.56	1.22	2.5	0.459016393	18.037262	108	62	53.86666667	0	140.6056727	3	3	0	0	0	0	0	0	1	0	0	1	0	6	0	0.56
1	116030184	1	29	0	21.85989529	-29.40705556	7.12698458	20.95819418	45.4	23.8	18.72866444	3.495812599	5.1	52	206	5.16	3.7	0.56	1.1	1.62	0.509090909	17.891191	108	50	50.63333333	0	144.8129312	3	3	0	0	0	0	0	0	1	0	0	1	0	6	0	0.56
1	114260876	1	27	0	51	19	11	18	46.49647805	25.48432177	13.8	3	5.15	50	217	5.11	5.37	0.56	2.1	2.61	0.266666667	23.011177	115	66	11.9	0	149.2542076	3	3	0	1	0	0	0	0	1	0	0	1	0	6	0	0.56
1	100052055	0	71	0	68	30	19	21	41.5	25.3	12.1	3	6	94	304	5.31	2.96	0.57	1.37	1.23	0.416058394	18.489653	109	60	36.16666667	1	55.29231286	0	0	5	0	0	0	0	0	1	0	0	0	0	0	6	0.57
1	102672579	1	71	0	46	17	10	17	45.3	18.4	10.6	2.1	5.6	113	481	5.23	3.99	0.57	1.52	2.13	0.375	23.554688	110	55	23.36666667	1	59.18323115	0	0	5	1	0	1	0	0	1	0	0	0	0	0	6	0.57
1	115261988	0	46	0	87	36	31	35	44.9	33.9	18	4.1	7.5	100	477	5.24	3.7	0.57	1.82	1.5	0.313186813	19.290287	141	75	46.9	0	61.15306758	0	0	2	1	0	1	1	0	1	0	0	0	0	0	6	0.57
1	110594467	0	39	0	59.42515224	-20.83642793	2.145124123	10.75796932	43.1	27.3	10.61610674	2.666045622	2.6	96	185	4.96	3.04	0.57	1.62	1.21	0.351851852	20.016336	108	60	35.86666667	0	67.48780694	0	0	1	1	0	0	0	0	1	0	0	0	0	0	6	0.57
1	100066572	1	66	0	79	33	17	27	39.3	38.7	7.7	2.2	5.93	101	329	5.06	3.8	0.57	1.82	1.69	0.313186813	19.28938	103	52	27.2	0	70.21800461	0	0	4	1	0	0	0	0	1	0	0	0	0	0	6	0.57
1	110594022	0	58	0	77.56049654	-0.397530476	-11.62583077	10.25087518	39.1	30.9	12.19514726	2.174109358	2.69	81	249	4.52	5.2	0.57	2.12	2.49	0.268867925	22.267456	135	80	35.86666667	0	72.53412164	0	0	3	1	0	0	0	0	1	0	0	0	0	0	6	0.57
1	107950400	0	63	0	59	15	10	17	44.3	31.7	18.4	2.3	5.4	75	181	5.14	4.87	0.57	1.55	2.25	0.367741935	24.381775	105	72	10.03333333	0	76.86547988	0	0	4	2	0	0	0	0	1	0	0	0	0	0	6	0.57
1	100194094	0	42	0	98.15303779	12.36415501	11.67875195	11.91262858	43.4	35.6	10.12142397	2.756165457	4.3	83	193	4.82	5.41	0.57	1.66	2.89	0.343373494	19.879103	109	72	45.53333333	0	78.80191315	0	0	2	1	0	0	0	0	1	0	0	0	0	0	6	0.57
1	107690060	0	42	0	45	23	31	33	45.5	29.8	10.32119428	2.479748612	7.1	83	412	5.39	4.27	0.57	1.28	1.97	0.4453125	19.350208	114	67	56.76666667	0	78.80191315	0	0	2	1	0	0	0	0	1	0	0	0	0	0	6	0.57
1	115490006	0	52	0	40.7902655	45.7485471	18.58719652	11.20907716	42.2	34.6	6.702843431	2.347438088	4.1	78	216	4.13	4.28	0.57	1.33	2.52	0.428571429	19.864155	119	71	48.2	0	79.19162758	0	0	3	1	0	0	0	0	1	0	0	0	0	0	6	0.57
1	114270635	0	25	0	75	16	15	19	43.93813382	31.92875964	18	3.5	4.47	91	291	4.94	3.39	0.57	1.29	1.69	0.441860465	19.521885	106	55	12.36666667	0	79.44086128	0	0	0	1	0	0	0	0	1	0	0	0	0	0	6	0.57
1	100066063	1	39	0	47	36	17	19	42.3	31.1	15.6	2.4	5.22	106	338	4.62	4.98	0.57	1.72	2.59	0.331395349	23.527613	126	73	23.5	0	80.0622037	0	0	1	1	0	0	0	0	1	0	0	0	0	0	6	0.57
1	112220135	0	33	0	79.25743506	46.03746943	17.79463596	31.51447146	44.8	33.7	4.699249009	0.988693794	7.8	86	299	4.19	5.36	0.57	1.92	2.56	0.296875	20.647917	93	57	47.56666667	0	80.41459717	0	0	1	1	0	0	0	0	1	0	0	0	0	0	6	0.57
1	104242151	1	67	0	78	13	10	15	42.5	27.5	9.347331347	2.809878293	7.4	89	294	4.82	4.49	0.57	1.62	2.11	0.351851852	18.925882	115	65	48.9	0	81.25773016	0	0	4	1	0	0	0	0	1	0	0	0	0	0	6	0.57
1	102150457	1	60	0	65	19	12	19	46.2	28	19.3	4.055217793	4.11	91	435	5.31	3.96	0.57	1.8	1.76	0.316666667	20.357279	117	64	24.3	0	83.08866297	1	1	4	1	0	1	0	0	1	0	0	0	0	2	4	0.57
1	110593736	0	26	0	36	17	6	20	40	33.3	5.698724371	0.70569784	4.2	86	194	4.73	5.45	0.57	1.93	2.88	0.295336788	19.16213	106	60	33.23333333	0	84.46759934	1	1	0	1	0	0	0	0	1	0	0	0	0	2	4	0.57
1	113920204	0	51	0	45.67065096	14.03858744	24.7520886	18.16842908	41.6	29.1	11.98961362	3.179851373	3.67	74	225	5.3	5.74	0.57	2.56	2.45	0.22265625	20.297665	103	60	34.46666667	0	84.99514297	1	1	3	1	0	0	0	0	1	0	0	0	0	2	4	0.57
1	100052126	1	82	0	70	30	10	26	44.5	27.6	19.3	5.7	4.8	74	168	4.95	4.31	0.57	2.49	1.35	0.228915663	17.866556	143	74	35.76666667	0	86.29535578	1	1	5	0	0	0	1	0	1	0	0	0	0	2	4	0.57
1	104570950	0	56	0	55.05885193	7.513310731	-1.267679695	16.8200274	41.5	30	13.6	3.4	4	70	226	4.24	4.01	0.57	1.34	1.54	0.425373134	17.167547	97	61	47.53333333	0	87.76919269	1	1	3	0	0	0	0	0	1	0	0	0	0	2	4	0.57
1	107950406	0	55	0	55	14	11	18	44.8	34.2	15.2	1.8	3.1	70	178	5.01	4.01	0.57	1.58	1.89	0.360759494	20.88525	108	68	10.03333333	0	88.38790805	1	1	3	1	0	0	0	0	1	0	0	0	0	2	4	0.57
1	20106329	0	37	0	38.65701081	-22.51537227	32.29425951	33.00082421	41.3	24.7	8.79818297	1.699895584	2.6	76	208	4.61	4.14	0.57	1.74	1.64	0.327586207	23.634033	106	65	33.13333333	0	90.8009859	1	1	1	1	0	0	0	0	1	0	0	0	0	2	4	0.57
1	103912148	1	24	0	61	19	16	25	46.7	27	18.53547444	3.236123317	6.3	104	420	4.74	4.61	0.57	1.53	2.7	0.37254902	23.869389	121	68	35.5	0	91.03293998	1	1	0	1	0	1	0	0	1	0	0	0	0	2	4	0.57
1	100194155	0	45	0	107.110148	51.17347404	31.66960672	34.30496035	41.6	32.9	9.024794388	0.904982249	3.9	72	208	5.34	4	0.57	1.05	2.26	0.542857143	21.490795	110	68	45.4	0	91.6424472	1	1	2	1	0	0	0	0	1	0	0	0	0	2	4	0.57
1	112580976	1	31	0	68	19	63	38	47.4	23.1	12.99635663	2.948478302	5	98	301	4.85	4.83	0.57	1.6	2.66	0.35625	24.175087	122	76	36.63333333	0	93.1258173	1	1	1	2	0	0	0	0	1	1	0	0	0	2	4	0.57
1	110410298	1	73	0	60.5217469	56.2374003	29.97965368	29.31822036	43.7	25.8	17.06802409	4.706322975	4.9	71	186	5.15	4.06	0.57	2.14	1.5	0.26635514	22.637835	151	83	51.66666667	0	93.50809642	1	1	5	1	0	0	1	0	1	0	0	0	0	2	4	0.57
1	105632212	0	49	0	64.91773648	-20.41640235	3.741719727	22.66102842	45	34.2	22.31154689	4.915718102	2.7	69	176	4.83	3.91	0.57	1.77	1.8	0.322033898	19.606995	117	77	38.3	0	93.81204276	1	1	2	1	0	0	0	0	1	0	0	0	0	2	4	0.57
1	105240221	1	60	0	35	30	21	24	48.3	23.3	11.1	2.7	5.9	82	341	5.01	5.11	0.57	2.18	1.83	0.26146789	20.049503	118	80	47.93333333	0	94.24690427	1	1	4	1	0	0	0	0	1	0	0	0	0	2	4	0.57
1	109370051	0	29	0	53	16	23	20	41.1	22.7	7.944399849	1.262087677	5.1	77	215	5	4.51	0.57	1.71	2.2	0.333333333	21.787554	97	67	36.23333333	0	94.5425355	1	1	0	1	0	0	0	0	1	0	0	0	0	2	4	0.57
1	102126154	0	38	0	54	14	14	14	42.4	31.8	11	2.980494541	4.69	73	205	4.85	3.46	0.57	1.66	1.57	0.343373494	21.227888	109	76	25.16666667	0	94.6680864	1	1	1	1	0	0	0	0	1	0	0	0	0	2	4	0.57
1	104241951	1	59	0	82.55345686	39.38558141	4.072042412	10.84801347	42.4	25	14.84521528	3.38993948	4.7	81	278	4.57	4.77	0.57	1.53	2.16	0.37254902	22.08349	124	73	46.6	0	96.33092574	1	1	3	1	0	0	0	0	1	0	0	0	0	2	4	0.57
1	106080127	1	74	0	63	9	9	17	34	30.9	5.5	1.2	3.6	64	172	4.61	4.09	0.57	1.66	1.94	0.343373494	18.668373	124	78	23.56666667	0	96.91048228	1	1	5	1	0	0	0	0	1	0	0	0	0	2	4	0.57
1	106481015	0	39	0	37	21	13	20	42.8	32.2	7.3	1.5	5.4	71	235	5.03	4.56	0.57	2.14	1.78	0.26635514	21.231205	112	64	25.86666667	0	97.21894542	1	1	1	1	0	0	0	0	1	0	0	0	0	2	4	0.57
1	104492567	0	42	0	47.55723715	28.06722557	39.55673651	35.50752522	42	27.3	2.029612482	0.380510964	3.9	69	197	4.92	4.83	0.57	1.54	2.49	0.37012987	22.745836	99	57	46.8	0	98.54029393	1	1	2	1	0	0	0	0	1	0	0	0	0	2	4	0.57
1	112250213	0	59	0	78.46613117	1.412296921	48.38256956	41.04548306	42.4	23.7	16.426466	2.790772303	5	62	189	4.55	3.93	0.57	1.3	1.7	0.438461538	18.87533	95	52	48.06666667	0	99.53241308	2	2	3	1	0	0	0	0	1	1	0	0	0	4	2	0.57
1	110594375	0	60	0	68	20	10	17	42.3	36.3	17.40277684	1.738631746	3.7	60	250	4.45	3.96	0.57	1.87	1.68	0.304812834	20.731064	91	56	33.7	0	100.0752646	2	2	4	1	0	0	0	0	1	0	0	0	0	4	2	0.57
1	104954212	1	76	0	61.522641	-16.10834928	-18.93152138	10.38083433	42.7	33.4	7.67262777	1.0241608	5.6	57	212	4.81	4.7	0.57	1.14	2.28	0.5	18.946537	118	71	49.23333333	0	100.2293608	2	2	5	1	0	0	0	0	1	0	0	0	0	4	2	0.57
1	104341003	1	71	0	79.12254176	24.46487902	31.47322219	19.93203192	46	28.7	11.7	1	8	61	236	4.55	6.24	0.57	2.57	2.83	0.221789883	20.401964	132	75	48.83333333	0	100.951614	2	2	5	1	0	0	0	0	1	0	0	0	0	4	2	0.57
1	105170265	1	52	0	73	20	41	20	47.1	28.9	9.8	1.3	4.3	81	288	5.14	4.34	0.57	1.25	2.4	0.456	21.30582	122	74	11.03333333	0	101.1861319	2	2	3	1	0	0	0	0	1	1	0	0	0	4	2	0.57
1	105142146	1	45	0	69	35	30	29	45.1	27	22.3	4.8	5.1	84	269	5.49	3.46	0.57	1.32	1.56	0.431818182	22.770899	165	74	49.93333333	0	101.71036	2	2	2	1	0	0	1	0	1	0	0	0	0	4	2	0.57
1	112250204	0	50	0	55.60239369	27.34389114	36.90821542	35.84140114	45.7	27.3	12.15802007	0.723924059	4.3	64	155	5.2	4.44	0.57	2.4	1.58	0.2375	17.80459	121	66	48.06666667	0	102.0322521	2	2	3	0	0	0	0	0	1	0	0	0	0	4	2	0.57
1	101810229	0	58	0	73.19272043	-8.817300804	-12.17339238	8.702991868	40.9	30.2	6.7	1.6	4.14	59	240	5.34	5.17	0.57	1.57	2.91	0.363057325	22.412836	98	62	37.5	0	102.0522068	2	2	3	1	0	0	0	0	1	0	0	0	0	4	2	0.57
1	102672862	0	32	0	78	16	12	16	43.3	27.1	12	2.8	2.68	71	158	4.59	3.77	0.57	1.76	1.72	0.323863636	19.944342	110	72	23.36666667	0	102.118909	2	2	1	1	0	0	0	0	1	0	0	0	0	4	2	0.57
1	104590288	1	58	0	60	30	26	31	43.1	29.8	15.5	7.5	6.3	71	251	5.15	3.17	0.57	1.32	1.38	0.431818182	20.749105	145	72	48.3	0	103.8987897	2	2	3	1	0	0	1	0	1	0	0	1	0	4	2	0.57
1	114260965	0	22	0	65	7	9	16	48.89499571	23.32100107	9.5	1.2	5.4	74	181	4.93	3.38	0.57	1.8	1.12	0.316666667	20.091827	124	79	12.36666667	0	104.1995642	2	2	0	1	0	0	0	0	1	0	0	1	0	4	2	0.57
1	108070858	1	31	0	54	29	18	26	42.1	28.8	13.8	2	6.65	88	387	5.19	4.88	0.57	1.77	2.63	0.322033898	23.752377	138	88	36.4	0	106.0790485	2	2	1	1	0	0	0	0	1	0	0	1	0	4	2	0.57
1	106010323	1	74	0	94	37	15	23	36.9	42.3	3.5	0.8	4.6	51	205	4.59	5.8	0.57	2.03	2.39	0.280788177	22.580408	121	68	24.26666667	0	106.4138097	2	2	5	1	0	0	0	0	1	0	0	1	0	4	2	0.57
1	112830020	0	28	0	75.55921404	45.74257358	41.46825512	41.82599477	38.7	30.1	11.48210688	0.249248818	4.1	70	153	4.66	4.23	0.57	1.73	2.06	0.329479769	21.060703	113	70	49.16666667	0	106.8472	2	2	0	1	0	0	0	0	1	1	0	1	0	4	2	0.57
1	100570939	0	26	0	46.7763599	42.82908848	-7.256090701	5.038348967	42.2	32.2	11.4	2.4	4.1	70	191	4.62	3.56	0.57	1.81	1.4	0.314917127	21.463799	106	64	47.76666667	0	108.3589153	2	2	0	1	0	0	0	0	1	0	0	1	0	4	2	0.57
1	108490156	0	28	0	36	15	8	12	40	28	11.3	1.9	3.2	69	211	5.13	3.73	0.57	1.17	1.99	0.487179487	18.858366	90	56	23.36666667	0	108.7237378	2	2	0	1	0	0	0	0	1	0	0	1	0	4	2	0.57
1	110400462	0	33	0	81	11	7	17	45.8	24.1	15.64537385	2.321725822	7.9	67	199	4.65	4.4	0.57	1.96	1.71	0.290816327	19.829355	117	75	51.43333333	0	108.7746026	2	2	1	1	0	0	0	0	1	0	0	1	0	4	2	0.57
1	110930107	1	48	0	59	20	19	19	46.4	29.4	17.22183043	3.520867648	6.1	74	320	4.79	3.56	0.57	1.76	1.57	0.323863636	21.657642	121	81	45.5	0	109.5753773	2	2	2	1	0	0	0	0	1	0	0	1	0	4	2	0.57
1	114260880	1	50	0	47	16	13	22	46.05891958	23.83232094	8.4	1.9	5.51	70	172	5.02	4.47	0.57	2.16	1.67	0.263888889	22.07072	115	67	12.36666667	0	110.5489311	2	2	3	1	0	0	0	0	1	0	0	1	0	4	2	0.57
1	115261845	0	46	0	107.9985328	18.55888263	28.44766689	24.03164801	44.5	25	20.6	4.1	3.7	58	256	4.56	4.71	0.57	1.68	2.58	0.339285714	21.7001	117	71	46.5	0	111.6519973	2	2	2	1	0	0	0	0	1	0	0	1	0	4	2	0.57
1	111630242	0	42	0	40.55736153	11.32395768	38.96105061	32.55331213	41.6	28.1	10.55212075	3.514205223	4.81	62	153	4.9	5.4	0.57	2.38	2.27	0.239495798	23.191595	131	84	37.3	0	112.1572388	2	2	2	1	0	0	0	0	1	0	0	1	0	4	2	0.57
1	100194291	0	26	0	77.42317075	47.01879926	13.48385349	16.98591325	42	31.1	12.96687133	2.553790312	3.2	68	259	4.76	5.06	0.57	1.47	2.74	0.387755102	18.151241	91	48	45.73333333	0	112.227036	2	2	0	0	0	0	0	0	1	0	0	1	0	4	2	0.57
1	109040241	0	42	0	44	14	16	32	41.1	23.9	8	1.2	6.5	61	149	5.31	3.54	0.57	1.51	1.43	0.377483444	23.08615	103	63	10.13333333	0	112.9498603	2	2	2	1	0	0	0	0	1	0	0	1	0	4	2	0.57
1	105632183	1	60	0	41	10	12	21	45.4	33.7	10.2	3.54846137	3.77	56	192	4.81	2.68	0.57	1.24	1.09	0.459677419	21.39438	94	60	25	0	112.972817	2	2	4	1	0	0	0	0	1	0	0	1	0	4	2	0.57
1	100570935	0	32	0	47.92027352	38.6261025	32.32021897	30.20439127	45.8	25.6	10.2	3.2	5	65	220	4.21	4.02	0.57	1.67	1.68	0.341317365	21.540668	120	77	47.53333333	0	113.6327735	2	2	1	1	0	0	0	0	1	0	0	1	0	4	2	0.57
1	100329011	1	46	0	55	15	9	15	42.4	26.6	9.6	2.8	3.3	70	280	4.59	3.58	0.57	1.48	1.55	0.385135135	19.021555	98	64	15.46666667	0	113.6992379	2	2	2	1	0	0	0	0	1	0	0	1	0	4	2	0.57
1	113210137	1	55	0	36	11	7	14	45.4	24.7	11.90625998	2.426353384	4.05	60	111	5.63	5.11	0.57	1.96	2.63	0.290816327	20.210474	118	73	34.56666667	0	113.7320501	2	2	3	1	0	0	0	0	1	0	0	1	1	4	2	0.57
1	102672907	0	35	0	31	18	12	16	43.4	26.4	5.8	1.1	3.57	63	129	4.95	3.71	0.57	1.65	1.93	0.345454545	18.051067	116	69	23.36666667	0	115.551197	2	2	1	0	0	0	0	0	1	0	0	1	0	4	2	0.57
1	102150550	1	37	0	60.12525942	18.60759146	8.822403463	12.85500794	46.2	29.7	5.725073307	1.592702339	3.9	78	211	5.56	4.11	0.57	1.37	2.47	0.416058394	19.902676	120	78	48.46666667	0	115.8381821	2	2	1	1	0	0	0	0	1	0	0	1	0	4	2	0.57
1	113210140	1	52	0	55	16	13	19	44.1	25.2	11.5694164	2.766508856	3.2	60	199	4.7	5.43	0.57	1.86	2.96	0.306451613	20.224958	90	52	35.33333333	0	116.1542546	2	2	3	1	0	0	0	0	1	0	0	1	0	4	2	0.57
1	104580444	0	52	0	46.20835348	-36.74798494	-35.53394819	-11.60982317	44.6	28.9	3.511522708	-0.95868759	4.8	44	233	4.95	5.75	0.57	1.15	2.9	0.495652174	19.914404	100	56	48.73333333	0	117.1962974	3	3	3	1	0	0	0	0	1	0	0	1	0	6	0	0.57
1	113600041	0	29	0	50	16	83	38	42.44738462	28.47567177	6	0.9	4.8	64	191	4.78	3.21	0.57	1.13	1.52	0.504424779	22.916441	90	60	11.93333333	0	118.2505731	3	3	0	1	0	0	0	0	1	1	0	1	0	6	0	0.57
1	112460168	0	41	0	74	11	11	15	43.6	30.4	5.6	1	6.8	54	190	5.22	3.46	0.57	1.2	1.94	0.475	18.943129	105	69	25.86666667	0	118.3857643	3	3	2	1	0	0	0	0	1	0	0	1	0	6	0	0.57
1	114260684	1	34	0	72	22	16	22	44.76065379	29.89653068	14.4	3.2	4.3	76	287	4.62	4.8	0.57	1.54	2.62	0.37012987	22.12466	129	79	12.36666667	0	119.5781319	3	3	1	1	0	0	0	0	1	0	0	1	0	6	0	0.57
1	109121030	1	44	0	50	13	8	17	46.6	34.4	9.1	1.1	4.2	64	168	4.91	4.17	0.57	1.56	1.82	0.365384615	19.910902	95	60	12.46666667	0	119.6446545	3	3	2	1	0	0	0	0	1	0	0	1	0	6	0	0.57
1	116390035	0	31	0	79	34	24	22	44.4	29.3	13.58158655	3.143785457	4.9	61	270	4.81	3.97	0.57	1.29	1.62	0.441860465	21.42782	131	73	47.46666667	0	122.0236369	3	3	1	1	0	0	0	0	1	0	0	1	0	6	0	0.57
1	109870074	0	33	0	76	13	14	20	43.9	30.7	3.8	0.7	4.69	58	148	5.39	4.62	0.57	1.68	2.34	0.339285714	20.700426	123	68	23.76666667	0	122.32811	3	3	1	1	0	0	0	0	1	0	0	1	0	6	0	0.57
1	100570840	1	27	0	76	10	9	14	47.4	35.5	12.5	2.9	3.43	80	283	4.78	5.25	0.57	2.28	2.33	0.25	20.88489	110	70	23.43333333	0	122.4384352	3	3	0	1	0	0	0	0	1	0	0	1	0	6	0	0.57
1	100770541	0	35	0	31.29296203	-5.799661805	4.044566079	9.805953361	45.1	23.6	7.7	1.9	4.2	54	248	4.74	5.06	0.57	1.75	2.24	0.325714286	19.609375	122	76	41.56666667	0	123.4820957	3	3	1	1	0	0	0	0	1	0	0	1	0	6	0	0.57
1	114460059	0	30	0	95.03206011	58.09937068	4.192067333	15.80297263	43.8	35.9	11.42058704	2.305605441	3.6	60	200	4.66	3.93	0.57	1.65	2.04	0.345454545	21.11415	97	62	50.06666667	0	123.5518612	3	3	1	1	0	0	0	0	1	0	0	1	0	6	0	0.57
1	104480850	1	28	0	71	22	19	26	43.5	28.3	19.54672078	4.475574408	3.2	77	235	4.74	4.42	0.57	1.63	2.37	0.349693252	17.232409	162	95	37.03333333	0	124.0558631	3	3	0	0	0	0	1	1	1	0	0	1	0	6	0	0.57
1	100066660	0	26	0	44	14	12	18	43.2	29.9	9.8	1.9	3.45	62	131	5.25	3.49	0.57	1.67	1.52	0.341317365	17.798817	106	57	23.5	0	125.4987306	3	3	0	0	0	0	0	0	1	0	0	1	0	6	0	0.57
1	100570985	0	30	0	76.9269191	43.70042871	18.73465813	22.85878249	44.6	26.9	10.2	2.8	2.9	57	247	4.27	4.46	0.57	1.34	2.15	0.425373134	19.992424	142	95	47.8	0	125.6481069	3	3	1	1	0	0	1	1	1	0	0	1	0	6	0	0.57
1	114950103	1	34	0	108.9254851	10.41698091	-1.522730028	19.43782082	39.1	34.2	7.905922164	2.772490374	3.86	67	102	5.47	3.99	0.57	1.78	2.01	0.320224719	19.01387	132	77	46.1	0	125.9517325	3	3	1	1	0	0	0	0	1	0	0	1	0	6	0	0.57
1	103862387	0	33	0	55	14	9	22	45.9	27	9	1.319753456	3.5	53	141	5.17	4.51	0.57	1.85	2.05	0.308108108	19.676254	120	72	24.26666667	0	125.9993087	3	3	1	1	0	0	0	0	1	0	0	1	0	6	0	0.57
1	107280412	0	25	0	68.07591779	21.99311196	58.45335559	40.4466533	45.5	26.9	11.70178922	2.266953537	2.8	62	249	4.42	3.64	0.57	1.43	1.78	0.398601399	21.557692	104	62	53.26666667	0	126.3834145	3	3	0	1	0	0	0	0	1	1	0	1	0	6	0	0.57
1	106660622	1	31	0	69	15	29	22	40.4	31.3	6.216508751	1.099269925	3.98	67	145	5.02	3.91	0.57	2	1.7	0.285	22.1436	116	62	36.33333333	0	128.6341853	3	3	1	1	0	0	0	0	1	0	0	1	0	6	0	0.57
1	104570964	1	38	0	75.15798631	-0.885859237	2.329760028	16.20693228	41.5	37.2	13.3	2.8	4	59	199	5.16	5.58	0.57	1.57	2.51	0.363057325	21.402025	111	66	47.53333333	0	129.0484907	3	3	1	1	0	0	0	0	1	0	0	1	0	6	0	0.57
1	104790450	1	26	0	84	12	8	21	45.6	26.6	9.9	2	5.9	72	354	4.77	4.81	0.57	1.43	2.07	0.398601399	21.371202	144	83	48.86666667	0	129.3397413	3	3	0	1	0	0	1	0	1	0	0	1	0	6	0	0.57
1	107960279	1	31	0	47	13	11	20	45.1	28.2	8.8	1.9	3.66	66	180	4.75	3.8	0.57	1.61	1.71	0.354037267	20.446741	111	82	26	0	129.4336259	3	3	1	1	0	0	0	0	1	0	0	1	0	6	0	0.57
1	108240075	1	43	0	71	18	12	15	44.1	27.6	14.5	2.3	4.3	53	224	5.19	4.04	0.57	1.7	1.91	0.335294118	19.083096	106	62	24	0	130.2232538	3	3	2	1	0	0	0	0	1	0	0	1	0	6	0	0.57
1	111310188	1	28	0	55	12	13	18	42.91211624	23.56642223	12.5	1.7	3.3	68	250	4.91	3.27	0.57	1.7	1.12	0.335294118	18.75	115	68	10.03333333	0	130.5743286	3	3	0	1	0	0	0	0	1	0	0	1	0	6	0	0.57
1	114080868	1	44	0	46.76006772	62.13545793	30.94067464	34.09915351	46.7	31	9.025160127	3.084594765	6.1	50	207	5.02	4.39	0.57	1.47	2.39	0.387755102	21.422745	93	60	48.9	0	132.4536125	3	3	2	1	0	0	0	0	1	0	0	1	0	6	0	0.57
1	115261683	0	32	0	38.56000564	-36.24941542	10.75321043	21.74776057	45.9	29.8	12.82300609	2.605283257	3.7	44	197	4.1	3.77	0.57	1.09	1.59	0.52293578	19.223375	89	56	54.83333333	0	134.8742123	3	3	1	1	0	0	0	0	1	0	0	1	0	6	0	0.57
1	116030246	1	30	0	53.29003287	67.27841264	37.97764309	40.20702726	42.7	30.8	20.7888673	3.365827606	4.4	56	250	4.3	3.36	0.57	1.01	1.42	0.564356436	20.340534	94	57	49.83333333	0	139.4750428	3	3	1	1	0	0	0	0	1	0	0	1	0	6	0	0.57
1	100194080	0	24	0	109.0450308	-25.77277308	6.969938239	22.16870787	43	27.7	5.692202232	1.777409175	5.4	47	234	4.32	4.76	0.57	1.13	2.15	0.504424779	19.438507	132	72	48.86666667	0	139.6173253	3	3	0	1	0	0	0	0	1	0	0	1	0	6	0	0.57
1	114090658	1	30	0	42	9	10	16	45.2	31.9	9.9	1.829931962	3.39	55	126	4.72	4.61	0.57	2.05	1.78	0.27804878	19.995646	123	75	24.53333333	0	140.5143058	3	3	1	1	0	0	0	0	1	0	0	1	0	6	0	0.57
1	116390111	1	30	0	36.25720003	-1.003338001	18.72359022	20.65016183	43.9	30	18.50198477	4.345212508	3.4	51	178	4.55	5.48	0.57	1.39	2.62	0.410071942	20.976562	102	62	47.46666667	0	144.9542849	3	3	1	1	0	0	0	0	1	0	0	1	0	6	0	0.57
1	115220014	1	25	0	63.68085789	29.69855154	10.29706796	20.52688392	42.5	29.5	10.31015013	1.668298054	3.5	53	235	4.25	3.88	0.57	1.74	1.52	0.327586207	17.48179	90	55	47.63333333	0	147.7753748	3	3	0	0	0	0	0	0	1	0	0	1	0	6	0	0.57
1	105130233	1	23	0	67	17	19	19	41.77052433	33.24409198	8.1	1.5	3.17	52	207	4.95	4.37	0.57	1.55	2.16	0.367741935	19.714016	107	69	12.06666667	0	151.0469128	3	3	0	1	0	0	0	0	1	0	0	1	0	6	0	0.57
1	116030247	1	25	0	114.9982182	-26.01279675	6.59472122	5.585495923	47.3	29.2	20.78875143	3.535461375	4	45	220	4.88	3.74	0.57	1	1.87	0.57	19.681486	104	64	49.83333333	0	158.0811811	3	3	0	1	0	0	0	0	1	0	0	1	0	6	0	0.57
1	110930124	1	66	0	84	18	12	21	47.9	26.4	13.07504179	1.568764819	6.8	130	366	4.76	4.3	0.58	1.94	1.83	0.298969072	19.366703	123	85	46.23333333	1	51.73755367	0	0	4	1	0	0	0	0	1	0	0	0	0	0	6	0.58
1	110410210	0	71	1	54	18	18	22	45.55507228	27.81990171	14.4	1.8	4.7	88	308	5.49	4.07	0.58	1.66	1.74	0.34939759	22.787909	140	80	14.26666667	1	59.88601658	0	0	5	1	0	0	1	0	1	0	0	0	0	0	6	0.58
1	114940012	0	50	0	68	21	30	26	42.51919047	29.40068379	13.1	1.6	6.3	95	307	4.99	3.66	0.58	1.34	1.6	0.432835821	19.835163	104	61	12.6	0	63.26589828	0	0	3	1	0	0	0	0	1	0	0	0	0	0	6	0.58
1	104242160	1	60	0	72	11	7	20	48.5	21.5	16.88577825	2.443107364	7	101	345	4.46	3.91	0.58	1.54	1.79	0.376623377	21.660841	116	70	46.73333333	0	73.24078542	0	0	4	1	0	0	0	0	1	0	0	0	0	0	6	0.58
1	114860006	0	34	0	53	14	7	17	48.6	21.8	13.8842956	4.33543911	2.78	92	306	4.55	2.96	0.58	1.41	1.24	0.411347518	18.136732	107	60	35.06666667	0	73.5942687	0	0	1	0	0	0	0	0	1	0	0	0	0	0	6	0.58
1	100065848	1	34	0	114	44	43	30	45.4	25.5	8.8	2	5.66	106	337	5.17	4.08	0.58	1.41	2.25	0.411347518	24.489796	139	73	23.5	0	82.92420133	1	1	1	2	0	0	0	0	1	1	0	0	0	2	4	0.58
1	105170334	0	58	0	54.47682294	44.60249047	1.387150368	14.97962899	37.7	27.4	16.42785128	2.706791271	5.8	72	144	4.53	4.34	0.58	2.17	1.53	0.267281106	21.743774	102	63	35.06666667	0	83.64440736	1	1	3	1	0	0	0	0	1	0	0	0	0	2	4	0.58
1	100066687	0	31	0	52	11	15	20	45.9	24	6.3	1.8	4.67	84	157	5.29	3.83	0.58	1.81	1.47	0.320441989	20.672756	110	63	23.5	0	83.90765495	1	1	1	1	0	0	0	0	1	0	0	0	0	2	4	0.58
1	104340971	0	39	0	57	20	9	18	38.6	33.6	9	2	2.44	78	202	5.66	4.77	0.58	1.96	2.58	0.295918367	19.211405	132	72	24.26666667	0	86.76389467	1	1	1	1	0	0	0	0	1	0	0	0	1	2	4	0.58
1	115370017	0	56	0	71	19	11	19	48.8	37.2	7	0.8	3.4	70	262	5.15	4.08	0.58	1.29	1.87	0.449612403	18.734547	133	88	11.2	0	87.76919269	1	1	3	1	0	0	0	0	1	0	0	0	0	2	4	0.58
1	100066702	0	32	0	55.25070003	22.70805599	33.39500791	23.04433461	45.7	31.8	20.2	5.8	3.7	79	157	4.76	5.01	0.58	1.2	2.86	0.483333333	21.777739	99	66	51.9	0	89.74287692	1	1	1	1	0	0	0	0	1	0	0	0	0	2	4	0.58
1	103861996	1	28	0	74	16	12	22	48.3	20.6	10.60125191	3.930103025	4.8	102	370	4.85	3.33	0.58	1.1	1.6	0.527272727	20.478266	123	68	48.76666667	0	90.6149167	1	1	0	1	0	0	0	0	1	0	0	0	0	2	4	0.58
1	104492575	0	37	0	112.5269524	48.80862881	53.02780974	31.68106646	45.7	30.6	4.625092251	0.892277712	4.9	76	232	5.62	4.06	0.58	1.93	2.15	0.300518135	19.636587	119	79	48.36666667	0	90.8009859	1	1	1	1	0	0	0	0	1	1	0	0	1	2	4	0.58
1	102126092	0	38	0	65	11	17	21	39.3	31.5	8.1	2.911469004	4.5	75	188	4.72	2.76	0.58	2.06	0.41	0.281553398	22.038567	100	60	25.16666667	0	91.62207654	1	1	1	1	0	0	0	0	1	0	0	0	0	2	4	0.58
1	100065991	1	37	0	80	16	12	23	46.8	28.6	8.3	1.5	4.81	94	238	4.65	4.02	0.58	2.08	1.56	0.278846154	21.593071	97	60	23.5	0	93.89975021	1	1	1	1	0	0	0	0	1	0	0	0	0	2	4	0.58
1	109330096	1	72	0	44.54112892	-3.188166251	-11.72429425	10.63811179	35.3	31.3	7.1228202	-0.453098283	5.4	70	134	4.08	4.56	0.58	1.8	2.08	0.322222222	23.28613	124	66	48.56666667	0	94.71919855	1	1	5	1	0	0	0	0	1	0	0	0	0	2	4	0.58
1	104820505	1	45	0	56	21	21	33	47.8	28.3	14.5	3.6	5.4	89	350	9.6	5.34	0.58	1.68	2.56	0.345238095	20.882755	136	75	50.53333333	0	94.83774516	1	1	2	1	1	0	0	0	1	0	0	0	1	2	4	0.58
1	102126075	0	37	0	62.37173869	27.8635408	18.49650481	16.13768129	43.6	25	14.73085381	3.044723437	3.7	73	223	5.22	5.59	0.58	1.78	2.69	0.325842697	23.956278	127	71	46.46666667	0	95.33543444	1	1	1	1	0	0	0	0	1	0	0	0	0	2	4	0.58
1	113750077	1	77	0	57.12634156	54.64474747	25.00479996	22.43673855	44.2	32.4	6.9	2.4	4.2	62	153	5	4.57	0.58	1.38	2.39	0.420289855	24.358723	119	75	49.63333333	0	96.13892764	1	1	5	2	0	0	0	0	1	0	0	0	0	2	4	0.58
1	102126193	0	45	0	70.17911528	61.40382841	22.57368282	27.36258736	41.9	31.2	8.180506879	1.585536298	3.7	69	219	4.36	4.26	0.58	2	2.1	0.29	19.362473	122	78	46.46666667	0	96.48539939	1	1	2	1	0	0	0	0	1	0	0	0	0	2	4	0.58
1	105632373	0	35	0	67.39512915	27.28701872	27.80586774	31.72270894	43.8	32.7	6.86669625	1.845859618	4.9	73	264	4.84	5.15	0.58	1.66	2.62	0.34939759	20.177094	105	66	36.83333333	0	96.68427678	1	1	1	1	0	0	0	0	1	0	0	0	0	2	4	0.58
1	110593996	0	44	0	44	12	21	12	43.2	25.3	10.29770071	2.211001865	6	69	217	5.25	5.38	0.58	1.96	2.8	0.295918367	18.87533	103	68	35.86666667	0	97.16555829	1	1	2	1	0	0	0	0	1	0	0	0	0	2	4	0.58
1	113920254	0	29	0	90.8530294	-0.429174318	-7.267526051	15.09988967	46.2	21.9	13.12555916	2.994598956	5.8	75	259	5.2	4.15	0.58	1.83	1.89	0.316939891	19.38962	104	67	45.16666667	0	97.6015903	1	1	0	1	0	0	0	0	1	0	0	0	0	2	4	0.58
1	102125406	1	34	0	124	14	15	24	45.5	32.8	17.3	2.693668096	5.39	91	275	5.1	3.92	0.58	1.39	2.09	0.417266187	21.985365	140	78	28.33333333	0	99.73815028	2	2	1	1	0	0	1	0	1	0	0	0	0	4	2	0.58
1	115260877	1	37	0	66	14	11	18	48.1	25.7	20.2	4.3	6.5	89	313	5.6	4.78	0.58	1.77	2.44	0.327683616	23.4333	118	80	46.53333333	0	100.3199326	2	2	1	1	0	0	0	0	1	0	0	0	1	4	2	0.58
1	115260795	1	33	0	70	15	7	22	45.5	29.9	16.3	2.6	3.4	91	263	4.93	4.62	0.58	2.07	1.98	0.280193237	21.10715	138	77	35.03333333	0	100.441239	2	2	1	1	0	0	0	0	1	0	0	0	0	4	2	0.58
1	20104938	1	36	0	69	13	8	22	40.8	30.5	14.60688729	2.472875413	4.4	89	181	4.75	4.53	0.58	1.72	2.25	0.337209302	18.291994	117	69	39.23333333	0	101.0271225	2	2	1	0	0	0	0	0	1	0	0	0	0	4	2	0.58
1	110593437	1	28	0	103	20	26	28	46.4	30.8	5.71667629	2.395066244	4.7	92	261	5.13	3.79	0.58	1.44	1.83	0.402777778	19.547588	110	72	35.86666667	0	102.6650522	2	2	0	1	0	0	0	0	1	0	0	0	0	4	2	0.58
1	108833637	0	54	0	46	13	8	13	40.2	26.8	8.9	2.404112727	2.3	61	160	5.03	2.71	0.58	1.22	1.19	0.475409836	17.727814	100	61	23.66666667	0	103.8189615	2	2	3	0	0	0	0	0	1	0	0	1	0	4	2	0.58
1	104492511	0	42	0	74.90631118	65.14510644	3.522141536	18.19141113	43.1	30.4	8.776208853	1.137473203	3.9	66	331	5.19	3.98	0.58	1.11	2.27	0.522522523	19.146723	111	61	48.43333333	0	103.9855735	2	2	2	1	0	0	0	0	1	0	0	1	0	4	2	0.58
1	20103719	1	62	0	-12.29870633	-27.40911557	2.759321916	13.98556757	40.8	36.6	6.506853058	1.855376616	4.5	66	222	4.26	4.16	0.58	1.37	2.33	0.423357664	22.4448	107	66	46	0	104.1055351	2	2	4	1	0	0	0	0	1	0	0	1	0	4	2	0.58
1	113090024	0	59	0	46.21350045	38.30634234	22.29193119	17.34533797	46.8	26	8.43245566	2.243264201	4.4	54	208	4.32	4.05	0.58	1.29	2.39	0.449612403	19.559431	97	60	44.66666667	0	104.3244143	2	2	3	1	0	0	0	0	1	0	0	1	0	4	2	0.58
1	105170318	0	49	0	47.99922316	11.07699017	20.07382356	15.44177301	46.5	36.6	2.547862665	0.199837095	4.1	63	223	5.05	5.64	0.58	2.58	2.24	0.224806202	19.229969	114	67	35.06666667	0	104.7282696	2	2	2	1	0	0	0	0	1	0	0	1	0	4	2	0.58
1	105632443	0	38	0	51.75402112	32.99394077	27.05323559	25.30810436	44	29.9	9.178766779	3.341081942	3.8	67	223	5.01	4.45	0.58	1.8	1.85	0.322222222	18.364382	101	70	39.93333333	0	105.0204193	2	2	1	0	0	0	0	0	1	0	0	1	0	4	2	0.58
1	104492410	0	24	0	74	28	16	29	42.7	35.3	5.6	0.6	4.4	71	161	5.36	4.79	0.58	1.74	2.11	0.333333333	19.479708	126	79	13.13333333	0	108.0219912	2	2	0	1	0	0	0	0	1	0	0	1	0	4	2	0.58
1	104920614	1	53	0	63	21	12	19	43.9	23.9	7.6	1.2	8.33	70	190	5.73	5.89	0.58	2.5	2.75	0.232	19.82624	144	94	24.3	0	108.2436163	2	2	3	1	0	0	1	1	1	0	0	1	1	4	2	0.58
1	101810203	0	44	0	70.85939671	15.87682523	21.5199988	18.18890557	41.5	35.3	11.5	2	5	63	218	5.66	4.25	0.58	1.89	1.82	0.306878307	23.68195	150	80	37.5	0	108.4720094	2	2	2	1	0	0	1	0	1	0	0	1	1	4	2	0.58
1	110670103	0	48	0	50	11	16	20	45.4	22.1	12.44121919	0.331301247	2.9	59	216	4.85	6.17	0.58	2.17	3.12	0.267281106	19.025312	104	71	34.83333333	0	109.4787715	2	2	2	1	0	0	0	0	1	0	0	1	0	4	2	0.58
1	114940017	0	27	0	71	13	8	15	42.88978	31.97023965	3.4	0.5	3.7	69	141	5.92	4.31	0.58	1.33	2.18	0.436090226	20.964361	100	64	12.6	0	109.490169	2	2	0	1	0	0	0	0	1	0	0	1	1	4	2	0.58
1	100194038	0	37	0	76	10	19	22	46.01829217	24.96744131	9.8	0.4	4.34	65	238	4.78	4.36	0.58	1.57	2.29	0.369426752	19.526209	118	66	14.03333333	0	109.710918	2	2	1	1	0	0	0	0	1	0	0	1	0	4	2	0.58
1	113680860	0	48	0	110.0961412	34.3355423	-0.369315405	24.20417908	46.1	26.2	21.9	4.7	4.4	57	295	5	4.21	0.58	1.8	1.98	0.322222222	20.95717	148	71	44.13333333	0	110.7241672	2	2	2	1	0	0	1	0	1	0	0	1	0	4	2	0.58
1	112190781	0	56	0	95.96959346	5.129762226	13.73497689	18.51701203	47.6	32.4	8.7	2.7	5.1	48	189	4.77	4.34	0.58	1.21	2	0.479338843	18.683392	124	78	49.2	0	110.742988	2	2	3	1	0	0	0	0	1	0	0	1	0	4	2	0.58
1	116540039	1	43	0	65.25342073	50.83558084	3.405025677	18.68266466	45.3	26.7	5.618703492	2.50903161	5.25	74	213	5.3	4.32	0.58	1.93	2.01	0.300518135	19.752325	124	80	36.46666667	0	113.4923875	2	2	2	1	0	0	0	0	1	0	0	1	0	4	2	0.58
1	105632333	0	40	0	15.98686451	12.48483568	18.65566139	30.9178382	40	41.1	8.017896917	3.165871279	2.8	62	136	5.15	3.96	0.58	1.66	1.82	0.34939759	19.758913	102	64	39.16666667	0	113.7440825	2	2	2	1	0	0	0	0	1	0	0	1	0	4	2	0.58
1	104953767	1	39	0	84	14	13	22	44	31.5	20.39963934	4.389410296	3.9	78	284	5.15	3.68	0.58	1.08	1.58	0.537037037	22.54597	116	76	49.5	0	114.2221237	2	2	1	1	0	0	0	0	1	0	0	1	0	4	2	0.58
1	105632305	0	38	1	54	24	23	22	40.6	31.4	7.8	0.9	5.3	61	213	4.87	4.27	0.58	1.51	2.1	0.38410596	23.741905	112	72	14.36666667	0	116.1685863	2	2	1	1	0	0	0	0	1	0	0	1	0	4	2	0.58
1	100410395	1	48	0	51	14	26	25	44	32	8.2	2.2	3.3	64	264	4.55	2.61	0.58	1.23	1.17	0.471544715	22.191715	110	70	24.83333333	0	116.3296159	3	3	2	1	0	0	0	0	1	0	0	1	0	6	0	0.58
1	104241945	1	38	0	105.7308081	-3.550630172	2.383398548	4.588414499	45.6	27.1	7.16773333	1.837181502	3.3	75	232	4.81	3.92	0.58	1.41	1.84	0.411347518	18.870663	98	60	48.73333333	0	116.9011323	3	3	1	1	0	0	0	0	1	0	0	1	0	6	0	0.58
1	114960031	1	51	0	44.51125608	42.02527469	32.42887029	23.37239576	45.3	25	12.64734314	3.018565265	4	60	239	5.04	4.34	0.58	1.63	1.78	0.355828221	20.96246	114	62	47.83333333	0	116.973066	3	3	3	1	0	0	0	0	1	0	0	1	0	6	0	0.58
1	114090683	1	40	0	54.29914524	33.83388364	60.888326	37.57099106	44.4	30.4	14.58732668	2.64565328	5.1	71	232	4.74	5.02	0.58	1.96	2.71	0.295918367	24.111725	110	60	48.7	0	117.9027719	3	3	2	2	0	0	0	0	1	1	0	1	0	6	0	0.58
1	104480755	0	35	0	55	14	14	19	43.8	33.1	13.86109566	5.359405389	4.5	61	226	4.8	4.08	0.58	0.99	2	0.585858586	18.513199	100	60	49.3	0	118.6426829	3	3	1	1	0	0	0	0	0	0	0	1	0	6	0	0.58
1	115261523	0	36	0	82.75838343	8.930376777	22.69366469	21.56439456	44.1	25.1	8.3	1.6	2.6	58	236	4.74	4.72	0.58	1.86	2.01	0.311827957	22.852608	120	71	46.5	0	119.77716	3	3	1	1	0	0	0	0	1	0	0	1	0	6	0	0.58
1	100194235	0	27	0	63.14645829	48.89531731	43.08242092	37.91306732	46	28.6	8.476352113	0.900816909	5.3	64	250	4.57	3.6	0.58	1.11	1.97	0.522522523	17.369547	103	62	47.03333333	0	119.9236276	3	3	0	0	0	0	0	0	1	1	0	1	0	6	0	0.58
1	100194160	0	37	0	45.19275784	-5.64987855	35.15259488	22.43718666	42.8	33.2	14.90293364	4.938149164	3.8	55	267	4.64	4.05	0.58	1.49	1.86	0.389261745	22.138775	106	68	44.73333333	0	121.0287867	3	3	1	1	0	0	0	0	1	0	0	1	0	6	0	0.58
1	100066718	0	33	0	56	15	17	22	44.5	32.7	17.5	3	2.74	59	246	5.18	3.75	0.58	1.8	1.55	0.322222222	18.530329	123	75	23.5	0	121.6441387	3	3	1	1	0	0	0	0	1	0	0	1	0	6	0	0.58
1	114090710	1	35	0	66	14	22	22	44.6	29.4	13.2	3.050622854	2.9	71	142	4.64	4.44	0.58	1.91	1.89	0.303664921	19.418049	130	80	24.36666667	0	122.117463	3	3	1	1	0	0	0	0	1	0	0	1	0	6	0	0.58
1	107860358	1	41	0	57	21	17	19	48.7	32.1	21.6	4.3	4.4	64	179	6.18	3.53	0.58	2.08	1.17	0.278846154	19.30527	114	65	25.06666667	0	122.1927825	3	3	2	1	1	0	0	0	1	0	0	1	1	6	0	0.58
1	102672890	0	34	0	33	10	15	22	42.3	22.1	13.6	2.3	4.52	56	167	4.53	4.11	0.58	1.52	2.46	0.381578947	20.060955	92	54	23.36666667	0	122.8780253	3	3	1	1	0	0	0	0	1	0	0	1	0	6	0	0.58
1	112740052	0	37	0	58	17	18	18	45.9	31.6	22.35649077	5.390177291	3.8	52	206	4.57	3.64	0.58	1.36	1.81	0.426470588	17.382248	100	70	36	0	123.2760031	3	3	1	0	0	0	0	0	1	0	0	1	0	6	0	0.58
1	101550157	1	32	0	72	11	9	20	40.5	22.6	3.553527257	1.52643441	2.4	73	150	4.22	4.67	0.58	1.93	2.23	0.300518135	18.524931	117	62	34.56666667	0	123.2989701	3	3	1	1	0	0	0	0	1	0	0	1	0	6	0	0.58
1	100194330	0	36	0	67.56281635	75.43459766	49.34958739	33.61522776	45	27.8	6.351488495	1.185426913	5.6	53	485	4.73	3.55	0.58	1.22	1.9	0.475409836	19.89859	105	67	47.56666667	0	123.3718019	3	3	1	1	0	1	0	0	1	1	0	1	0	6	0	0.58
1	100210052	1	25	0	80	20	28	18	44.3	21.9	16.8	2.6	4.85	80	362	4.83	4.83	0.58	1.85	2.27	0.313513514	20.588236	111	66	13.2	0	124.1707412	3	3	0	1	0	0	0	0	1	0	0	1	0	6	0	0.58
1	115020039	0	34	0	37	15	8	16	43.90624582	23.79138996	11.9	1.7	3.6	54	176	4.84	3.87	0.58	1.7	1.48	0.341176471	21.693916	110	60	20.4	0	124.3525636	3	3	1	1	0	0	0	0	1	0	0	1	0	6	0	0.58
1	113140048	1	43	0	56.38952667	11.23385539	-4.862138838	16.73280331	41.3	26.7	11.66512498	1.81336025	4.35	59	152	5.18	4.67	0.58	1.9	2.4	0.305263158	21.52873	120	74	36.33333333	0	124.5945862	3	3	2	1	0	0	0	0	1	0	0	1	0	6	0	0.58
1	116030210	0	24	0	89	20	10	14	41.3	39.8	11.03874391	0.72605841	2.6	63	189	4.79	3.55	0.58	1.43	1.82	0.405594406	18.920395	102	69	29.36666667	0	124.8339508	3	3	0	1	0	0	0	0	1	0	0	1	0	6	0	0.58
1	102150551	1	37	0	50.7631823	66.43995278	9.205263188	18.96536758	45.4	32.1	11.97661606	2.516648093	3.5	65	241	5.02	4.2	0.58	1.2	2.02	0.483333333	17.268639	113	69	48.46666667	0	124.8746853	3	3	1	0	0	0	0	0	1	0	0	1	0	6	0	0.58
1	110630103	0	34	0	85.70930483	38.8122592	27.95977818	23.38922362	41.5	27.6	2.915745544	0.222987189	3.6	53	173	4.74	4.11	0.58	1.7	1.96	0.341176471	17.746948	106	64	46.76666667	0	125.1173136	3	3	1	0	0	0	0	0	1	0	0	1	0	6	0	0.58
1	113500056	1	52	0	87.92725695	7.998201805	34.38214508	15.95562545	43	31	8.030406853	-1.094543452	4.1	50	225	4.97	3.24	0.58	1.02	1.32	0.568627451	22.887903	109	61	48.8	0	125.2154145	3	3	3	1	0	0	0	0	1	0	0	1	0	6	0	0.58
1	100194044	0	27	0	44	16	15	18	46.1	27.9	14	1.588177535	3.95	60	152	5.76	4.5	0.58	2.03	1.95	0.285714286	18.633362	94	60	20.43333333	0	126.1832028	3	3	0	1	0	0	0	0	1	0	0	1	1	6	0	0.58
1	116080590	1	32	0	19.87020499	-6.062160003	11.5062812	9.724620006	46.2	31.8	11.54308043	2.386305361	4.2	68	335	4.47	3.58	0.58	1.45	1.57	0.4	21.302076	130	84	34.6	0	126.9564574	3	3	1	1	0	0	0	0	1	0	0	1	0	6	0	0.58
1	103940933	1	32	0	66.6013394	-13.03759799	26.24771529	15.09235353	42.7	27.9	8.378083215	2.455732111	3.7	68	249	4.51	3.45	0.58	1.3	1.74	0.446153846	19.147858	131	77	49.43333333	0	126.9564574	3	3	1	1	0	0	0	0	1	0	0	1	0	6	0	0.58
1	106660656	0	26	0	43.94349821	2.054097542	12.30109178	19.44863442	44.7	30.9	12.02344053	3.092155365	3.8	59	153	4.97	3.91	0.58	1.37	1.94	0.423357664	17.1959	108	75	52.5	0	127.7751644	3	3	0	0	0	0	0	0	1	0	0	1	0	6	0	0.58
1	112740055	0	30	0	84.5178514	39.21342587	42.44809926	30.51806444	44.9	31.7	13.12292003	3.218361026	3.4	54	278	4.5	4.03	0.58	1.35	1.92	0.42962963	17.3754	107	66	48.06666667	0	127.8962318	3	3	1	0	0	0	0	0	1	1	0	1	0	6	0	0.58
1	100194521	0	28	0	15.45394832	18.79389033	-3.538560892	12.81473198	45	29.6	16.72987836	2.806522121	8.6	55	252	5.09	5.02	0.58	2.24	2.21	0.258928571	18.63336	109	68	40.53333333	0	128.9274649	3	3	0	1	0	0	0	0	1	0	0	1	0	6	0	0.58
1	115261258	1	38	0	65.18357928	53.94096181	18.63384284	37.86562431	43.2	29.4	11	2.8	7.6	59	251	4.53	4.69	0.58	1.95	2.02	0.297435897	24.749601	129	80	46.5	0	129.0484907	3	3	1	2	0	0	0	0	1	0	0	1	0	6	0	0.58
1	100770504	0	35	0	55.84772934	22.42497277	40.44879675	34.53537604	44.9	30.7	12	4.3	4.7	47	124	4.7	3.79	0.58	1.17	1.57	0.495726496	19.706888	114	60	50.06666667	0	129.2352679	3	3	1	1	0	0	0	0	1	1	0	1	0	6	0	0.58
1	111630231	1	30	0	77.49735004	53.7008781	28.99817666	22.03467415	39.4	24.8	6.130348242	1.189384984	3.6	67	228	4.35	3.34	0.58	1.47	1.56	0.394557823	21.311134	106	65	37.3	0	129.5409721	3	3	1	1	0	0	0	0	1	0	0	1	0	6	0	0.58
1	103940910	1	25	0	44	17	9	17	40.8	30.6	8.9	0.603899873	2.5	72	280	4.38	4.4	0.58	2.17	1.81	0.267281106	20.603539	88	56	24.23333333	0	130.2515018	3	3	0	1	0	0	0	0	1	0	0	1	0	6	0	0.58
1	116420093	0	28	0	45.08280363	-24.86958459	7.72291724	12.74828403	44.2	28.4	8.460208956	1.723743344	4	53	208	4.53	5.44	0.58	1.19	2.72	0.487394958	21.787554	114	85	48.56666667	0	130.5034281	3	3	0	1	0	0	0	0	1	0	0	1	0	6	0	0.58
1	108850297	1	34	0	50.01300338	4.61941012	10.91977555	8.433400926	42.6	30.6	12.1	2.8	4.4	61	117	5.1	4.58	0.58	1.13	2.46	0.513274336	20.545734	110	68	50.73333333	0	130.9155011	3	3	1	1	0	0	0	0	1	0	0	1	0	6	0	0.58
1	105060256	0	40	0	82.23302891	-1.855430574	42.83005999	34.29855717	44.7	29.7	4.778040817	1.448713443	4.8	40	179	4.78	3.89	0.58	1.19	1.6	0.487394958	17.784807	124	76	49.1	0	131.552683	3	3	2	0	0	0	0	0	1	1	0	1	0	6	0	0.58
1	101681384	1	32	0	60.19575537	34.67695337	11.2478595	24.17100372	42.5	38.1	3.677369228	0.978135931	3.8	62	350	4.67	3.86	0.58	1.94	1.52	0.298969072	20.836256	107	72	38.73333333	0	131.8812611	3	3	1	1	0	0	0	0	1	0	0	1	0	6	0	0.58
1	113720165	1	32	0	59.87910815	-2.837489843	18.71178768	25.6403686	48.4	29	8.386181609	1.808541259	5.94	62	188	4.69	4.81	0.58	2.24	2.02	0.258928571	17.616528	114	70	40.93333333	0	131.8812611	3	3	1	0	0	0	0	0	1	0	0	1	0	6	0	0.58
1	106590204	0	31	0	55	17	11	17	39.2	30.9	7.8	1.42476298	4.1	47	150	4.97	4.51	0.58	2	1.91	0.29	17.215416	117	77	22.56666667	0	132.9180782	3	3	1	0	0	0	0	0	1	0	0	1	0	6	0	0.58
1	115261218	1	48	0	53.56334236	-0.474038993	17.31907656	23.75935385	43	24	14.1	4.2	3.5	46	224	4.71	3.66	0.58	1.51	1.6	0.38410596	24.355556	105	62	46.5	0	133.2846748	3	3	2	2	0	0	0	0	1	0	0	1	0	6	0	0.58
1	116070151	1	29	0	42	19	11	16	48.5	26.1	11.8	2.1	3.69	62	113	4.92	5.16	0.58	1.66	2.77	0.34939759	21.67291	125	78	13.63333333	0	134.6899978	3	3	0	1	0	0	0	0	1	0	0	1	0	6	0	0.58
1	109121018	1	27	0	71.11228212	-15.01434289	15.11540127	25.72629601	49.3	28	12.00202029	3.477012868	5.7	64	216	5.39	3.9	0.58	1.56	1.83	0.371794872	18.707693	98	62	48.9	0	134.8205441	3	3	0	1	0	0	0	0	1	0	0	1	0	6	0	0.58
1	111660926	1	29	0	1.33555318	20.28165844	5.182205818	11.8241034	42.5	26.6	8.443247302	1.137432959	4	61	247	4.61	3.45	0.58	1.65	1.46	0.351515152	21.424862	97	60	48.53333333	0	135.5953604	3	3	0	1	0	0	0	0	1	0	0	1	0	6	0	0.58
1	100109068	1	27	0	69.63382071	26.02351509	29.01988586	25.04168906	42.5	23.9	11.1	2.7	4.3	63	251	4.37	4.42	0.58	1.71	1.79	0.339181287	19.415009	120	70	45.36666667	0	135.6981474	3	3	0	1	0	0	0	0	1	0	0	1	0	6	0	0.58
1	116190046	1	42	0	69.22890003	-43.16234786	-7.235343958	14.47948281	43.6	22.7	21.5	6.3	6.9	48	179	5.27	4.31	0.58	1.14	1.94	0.50877193	21.549715	104	61	49.23333333	0	136.6059332	3	3	2	1	0	0	0	0	1	0	0	1	0	6	0	0.58
1	100194381	0	27	0	83.44618218	30.71781363	24.25384676	25.51301231	45.9	29.8	10.37088379	3.122116302	3.1	47	234	4.54	3.39	0.58	1.1	1.87	0.527272727	19.247015	102	61	49.13333333	0	136.7058373	3	3	0	1	0	0	0	0	1	0	0	1	0	6	0	0.58
1	116030224	1	38	0	52.74309165	39.49305148	20.5913125	28.82167895	45.3	30.9	8.136984692	1.82857123	5.3	47	198	4.56	3.94	0.58	1.03	1.84	0.563106796	17.498735	116	72	48.83333333	0	141.7227728	3	3	1	0	0	0	0	0	1	0	0	1	0	6	0	0.58
1	106710401	1	35	0	92.18522872	68.92858837	20.70579004	18.04753843	45.1	28.3	14.75235056	3.335633503	5.2	46	147	13.33	5.86	0.58	1.02	3.12	0.568627451	18.287378	102	60	47.86666667	0	146.0292942	3	3	1	0	1	0	0	0	1	0	0	1	1	6	0	0.58
1	116540053	1	36	0	52.44995875	6.271249259	19.38286019	24.91827916	40.6	26.3	8.252585131	3.218319956	3.1	45	174	4.16	4.65	0.58	1.05	2.34	0.552380952	19.515188	113	66	48.5	0	146.3261364	3	3	1	1	0	0	0	0	1	0	0	1	0	6	0	0.58
1	106590137	1	33	0	55	17	11	17	39.2	30.9	7.8	2.005752292	4.1	47	150	4.97	4.51	0.58	2	1.91	0.29	17.215416	117	77	33.76666667	0	146.7889616	3	3	1	0	0	0	0	0	1	0	0	1	0	6	0	0.58
1	112581144	1	28	0	33.63919347	7.460529905	-26.64851683	-4.726620358	41.8	22.6	12.78114646	2.221226744	2.9	50	173	5	4.02	0.58	1.31	2.35	0.442748092	21.836002	103	58	48.7	0	148.2094281	3	3	0	1	0	0	0	0	1	0	0	1	0	6	0	0.58
1	106240874	1	58	0	141	99	15	27	41.2	30.2	11.4	4	7.98	158	383	5.17	3.76	0.59	1.77	1.7	0.333333333	24.631973	132	77	24.66666667	1	43.22234077	0	0	3	2	0	0	0	0	1	0	0	0	0	0	6	0.59
1	100065476	0	81	0	73	25	17	21	46.03956262	38.89703214	9.9	2.2	5.5	96	338	5.23	4.71	0.59	1.41	2.44	0.418439716	23.153141	120	80	12.16666667	1	50.24510435	0	0	5	1	0	0	0	0	1	0	0	0	0	0	6	0.59
1	103610184	0	84	0	49	19	12	16	47.1	23.9	13.4	1.8	5.5	85	303	4.96	3.59	0.59	1.48	1.55	0.398648649	18.595587	111	74	8.833333333	1	57.00235387	0	0	5	1	0	0	0	0	1	0	0	0	0	0	6	0.59
1	108820207	0	78	0	75	17	18	22	41.0524173	39.74187243	12.7	2.9	3.82	85	208	4.38	3.72	0.59	1.62	1.69	0.364197531	20.842379	99	56	11.7	1	59.45622054	0	0	5	1	0	0	0	0	1	0	0	0	0	0	6	0.59
1	115340009	0	58	0	81	12	14	24	46.8	32.1	16.40651423	4.343849402	3.4	94	314	5.24	3.3	0.59	1.58	1.36	0.373417722	21.477655	112	72	34.56666667	0	60.57933844	0	0	3	1	0	0	0	0	1	0	0	0	0	0	6	0.59
1	115260046	0	41	0	68	16	26	26	49.6	30	10.6	1.8	5.8	100	340	5.29	3.89	0.59	1.83	1.78	0.322404372	20.957273	133	82	46.53333333	0	63.33911701	0	0	2	1	0	0	0	0	1	0	0	0	0	0	6	0.59
1	102672898	0	55	0	61	27	32	30	39.2	29	10.5	2.9	3.61	87	205	4.75	3.68	0.59	1.64	1.74	0.359756098	21.80902	99	62	23.36666667	0	67.94276046	0	0	3	1	0	0	0	0	1	0	0	0	0	0	6	0.59
1	112190609	0	32	0	70	20	31	23	44.4	26	10.6	3.6	9.1	95	434	11.54	3.71	0.59	0.94	1.51	0.627659574	21.929956	148	82	49.73333333	0	71.79318256	0	0	1	1	1	1	1	0	0	0	0	0	1	0	6	0.59
1	101540054	1	68	0	67	13	13	21	46.6	23.5	10.96908512	2.207673372	6.8	94	397	4.86	4.16	0.59	1.65	1.82	0.357575758	22.92097	116	74	45.86666667	0	75.52507067	0	0	4	1	0	0	0	0	1	0	0	0	0	0	6	0.59
1	109170321	0	36	0	63	31	11	18	44.5	25	6.750439142	1.789881675	4.9	88	297	4.22	4.34	0.59	1.2	2.86	0.491666667	19.692665	105	64	41.06666667	0	76.57759609	0	0	1	1	0	0	0	0	1	0	0	0	0	0	6	0.59
1	106053330	1	77	0	53	25	14	28	44	28.4	14.17945317	3.729319758	7	88	422	5.13	4.96	0.59	2.16	2.83	0.273148148	20.883911	118	69	47.26666667	0	76.78829883	0	0	5	1	0	1	0	0	1	0	0	0	0	0	6	0.59
1	100066692	0	32	0	51	8	11	23	43.07758558	33.73478919	8.9	2.3	3.2	89	236	5.09	4.82	0.59	1.8	2.12	0.327777778	20.380238	107	74	12.16666667	0	77.69031104	0	0	1	1	0	0	0	0	1	0	0	0	0	0	6	0.59
1	106053319	1	78	0	58	15	13	21	41	34.4	13.27776775	3.295165156	5.8	84	309	6.41	4.72	0.59	1.49	2.65	0.395973154	23.00415	138	77	47.2	0	80.66597585	0	0	5	1	1	0	0	0	1	0	0	0	1	0	6	0.59
1	101810221	0	72	0	58.23151717	45.9946376	25.9291261	29.11313894	40.8	35.4	21	3.8	5.1	68	216	5.19	5	0.59	2.15	2.28	0.274418605	22.208206	132	77	37.5	0	81.23869225	0	0	5	1	0	0	0	0	1	0	0	0	0	0	6	0.59
1	105170329	0	60	0	80.06819558	88.98397257	31.54959889	32.04733032	43.9	32.6	15.34849275	2.415821066	4.3	72	205	5.62	4.07	0.59	1.87	1.72	0.315508021	20.626213	109	75	35.06666667	0	82.47748423	1	1	4	1	0	0	0	0	1	0	0	0	1	2	4	0.59
1	104492342	0	23	0	73	17	13	23	44.5	30.9	14.63607998	2.028893216	3.96	83	274	4.97	4.89	0.59	1.92	2.27	0.307291667	18.435354	109	78	25.36666667	0	90.05359192	1	1	0	0	0	0	0	0	1	0	0	0	0	2	4	0.59
1	115320011	0	66	0	55.75816803	56.7519656	42.84038219	29.45908245	43.5	24.9	19.10891806	1.889795971	3.5	64	240	4.57	4.2	0.59	1.74	2.39	0.33908046	20.604214	119	71	49.16666667	0	91.1854296	1	1	4	1	0	0	0	0	1	1	0	0	0	2	4	0.59
1	115260598	1	43	0	46	34	21	24	47.3	29.7	34.8	5.3	4.15	92	258	4.47	4.44	0.59	1.66	2.58	0.355421687	23.738047	117	78	35.6	0	92.39774234	1	1	2	1	0	0	0	0	1	0	0	0	0	2	4	0.59
1	104492469	0	39	0	67	17	11	16	44.8	26.2	10.3	1.8	4.7	74	174	4.91	4.19	0.59	1.21	1.98	0.487603306	19.664116	108	64	17.23333333	0	92.47048316	1	1	1	1	0	0	0	0	1	0	0	0	0	2	4	0.59
1	115340071	0	55	0	47	14	10	17	47	26.6	9.149402894	3.011959691	6.3	67	194	5.07	5.08	0.59	1.84	2.48	0.320652174	24.804688	115	73	34.56666667	0	93.19893988	1	1	3	2	0	0	0	0	1	0	0	0	0	2	4	0.59
1	109770062	1	74	0	65.13318729	42.98629573	16.7908029	22.65446999	38.9	31.6	8.4257597	3.674580188	5.44	70	232	4.76	5.16	0.59	2.21	2.38	0.266968326	23.154408	104	72	49	0	93.39777101	1	1	5	1	0	0	0	0	1	0	0	0	0	2	4	0.59
1	102672679	0	26	0	51	34	22	29	47.1	24.7	7.5	1.4	3.22	78	266	5.28	4.7	0.59	2.04	2.34	0.289215686	20.812202	112	71	23.36666667	0	95.06021846	1	1	0	1	0	0	0	0	1	0	0	0	0	2	4	0.59
1	102672636	1	78	0	75	9	8	15	43	22.8	12.6	3.3	3.97	62	197	4.53	4.41	0.59	1.94	1.95	0.304123711	19.107494	92	60	23.36666667	0	95.46595514	1	1	5	1	0	0	0	0	1	0	0	0	0	2	4	0.59
1	107920151	1	79	0	58	17	16	15	45.7	28.8	9.208928468	1.872079038	5.38	60	199	4.68	5.45	0.59	1.97	2.81	0.299492386	20.776093	116	72	31	0	96.08704365	1	1	5	1	0	0	0	0	1	0	0	0	0	2	4	0.59
1	113210112	0	22	0	47	13	9	18	45.1	27.2	18.1	2.8	7.07	79	194	4.24	4.69	0.59	2.35	1.88	0.25106383	21.87736	104	70	34.53333333	0	96.27366449	1	1	0	1	0	0	0	0	1	0	0	0	0	2	4	0.59
1	109170338	0	44	0	85	15	10	25	46.1	27.2	20.69644924	5.259599274	9.2	69	436	4.81	6.35	0.59	1.51	3.03	0.390728477	20.601057	146	72	41.53333333	0	97.16555829	1	1	2	1	0	1	1	0	1	0	0	0	0	2	4	0.59
1	101550216	0	26	0	39	12	10	17	44.6	24.6	19.30525552	2.675384766	4.8	76	204	4.38	4.09	0.59	2.09	1.58	0.282296651	17.889578	102	60	34.56666667	0	98.0954425	1	1	0	0	0	0	0	0	1	0	0	0	0	2	4	0.59
1	106000450	1	52	1	82	15	15	24	41.5	27.5	13	2.9	5.42	83	224	5.6	3.39	0.59	1.23	1.78	0.479674797	24.024025	124	70	22.13333333	0	98.24339805	1	1	3	2	0	0	0	0	1	0	0	0	1	2	4	0.59
1	100570895	0	30	0	37	16	10	20	42.7	26.2	20.1	3.4	4.5	74	195	4.45	5.31	0.59	1.95	2.63	0.302564103	18.826435	95	60	36.06666667	0	98.50536631	1	1	1	1	0	0	0	0	1	0	0	0	0	2	4	0.59
1	115261561	0	42	0	63	12	10	15	39.8	26.8	9.4	1.6	3.7	69	172	4.6	4.86	0.59	2.05	2.22	0.287804878	23.784328	122	78	34.93333333	0	98.54029393	1	1	2	1	0	0	0	0	1	0	0	0	0	2	4	0.59
1	102126101	0	48	0	50	21	11	19	47.1958305	27.03117603	10.5	1.3	3.55	66	290	4.72	3.75	0.59	1.28	2.02	0.4609375	19.817844	116	66	13.33333333	0	99.69389916	2	2	2	1	0	0	0	0	1	0	0	0	0	4	2	0.59
1	102672503	1	54	0	60	17	21	31	43.9	27.7	7.2	2.7	5.47	81	200	5.65	4.19	0.59	1.73	1.98	0.341040462	19.260817	159	86	23.36666667	0	99.77448422	2	2	3	1	0	0	1	0	1	0	0	0	1	4	2	0.59
1	113030156	0	37	0	50	12	20	21	43.3	25.2	14.7	2.7	4.57	70	191	4.47	4.29	0.59	2.21	1.68	0.266968326	21.353693	95	53	24.3	0	100.3012585	2	2	1	1	0	0	0	0	1	0	0	0	0	4	2	0.59
1	115260018	1	35	0	79	13	13	24	48	28.6	15.6	2.4	5.9	90	331	4.75	4.69	0.59	2.01	1.74	0.293532338	18.498192	136	80	46.53333333	0	100.3730697	2	2	1	0	0	0	0	0	1	0	0	0	0	4	2	0.59
1	105161749	1	48	0	62	19	19	25	43.5	32.5	12.6	1.7	6.6	83	234	4.99	5.3	0.59	1.83	2.46	0.322404372	21.163818	106	63	22.86666667	0	101.0430348	2	2	2	1	0	0	0	0	1	0	0	0	0	4	2	0.59
1	115262105	0	38	1	65	26	15	29	42.7	29.2	14.7	2	5.6	69	390	6.71	5.24	0.59	2.45	2.22	0.240816327	24.096386	179	72	46.9	0	101.3483913	2	2	1	2	1	0	1	0	1	0	0	0	1	4	2	0.59
1	111661010	0	44	0	43.34086314	44.2254465	4.667699763	11.01153349	44.5	27.6	16.89435511	3.353276465	3.2	66	299	4.79	5.09	0.59	2.03	2.37	0.290640394	23.395824	116	66	48.1	0	102.5348707	2	2	2	1	0	0	0	0	1	0	0	0	0	4	2	0.59
1	104890022	0	59	0	43	13	9	16	39.81995922	33.66917922	3.8	0.4	4.67	56	206	4.83	3.98	0.59	1.2	2.28	0.491666667	16.455729	98	60	11.26666667	0	103.0873643	2	2	3	0	0	0	0	0	1	0	0	0	0	4	2	0.59
1	102125312	1	32	0	35	18	13	18	48	25.1	19.16609526	4.192546825	5.8	89	338	4.38	3.97	0.59	1.52	1.93	0.388157895	19.861591	126	86	46.46666667	0	103.9060868	2	2	1	1	0	0	0	0	1	0	0	1	0	4	2	0.59
1	109170383	0	34	0	77	9	14	17	46.8	29.8	14.35049874	4.117847086	4.66	69	220	5.17	3.42	0.59	1.55	1.78	0.380645161	20.022375	111	60	28.33333333	0	104.2365108	2	2	1	1	0	0	0	0	1	0	0	1	0	4	2	0.59
1	106480991	0	34	0	35	14	10	18	42.7	24.6	11.65778374	2.823307506	3.3	69	178	4.78	3.85	0.59	1.93	1.74	0.305699482	21.428364	109	69	38.33333333	0	104.2365108	2	2	1	1	0	0	0	0	1	0	0	1	0	4	2	0.59
1	111140290	1	67	0	69	15	9	18	47.5	30	10	2.186493298	4	60	226	5.17	4.24	0.59	1.63	2.23	0.36196319	17.863173	110	64	24.83333333	0	104.5379188	2	2	4	0	0	0	0	0	1	0	0	1	0	4	2	0.59
1	115540112	0	40	0	65	16	7	19	46.7	33.1	17.9	5.084482695	3.2	66	163	4.96	3.85	0.59	1.88	1.5	0.313829787	15.721897	93	58	29.03333333	0	105.4568013	2	2	2	0	0	0	0	0	1	0	0	1	0	4	2	0.59
1	104341061	0	48	0	62	29	18	25	43.6	28.6	10.3	1.8	7.42	63	225	5.08	5.83	0.59	2.36	2.71	0.25	20.782084	116	82	24.26666667	0	105.4665353	2	2	2	1	0	0	0	0	1	0	0	1	0	4	2	0.59
1	100065699	1	31	0	86	16	14	30	48.02079545	27.91714495	16	3	4.04	88	318	5.01	4.44	0.59	1.56	2.03	0.378205128	19.466984	132	74	12.16666667	0	106.0790485	2	2	1	1	0	0	0	0	1	0	0	1	0	4	2	0.59
1	100065658	1	31	0	72	22	19	25	46.7	22.6	12.6	2.9	5.01	88	245	5.06	4.14	0.59	1.37	2.39	0.430656934	21.083563	117	68	23.5	0	106.0790485	2	2	1	1	0	0	0	0	1	0	0	1	0	4	2	0.59
1	105370426	0	56	0	67.59709459	38.97225526	2.459107179	6.990137009	41.3	34	11.1	4.1	3.9	54	194	4.6	4.25	0.59	1.33	2.15	0.443609023	21.064003	137	84	47.5	0	106.54626	2	2	3	1	0	0	0	0	1	0	0	1	0	4	2	0.59
1	105370412	1	62	1	70	17	14	23	43.2	27	7.7	1.9	3.38	62	192	4.9	3.61	0.59	1.48	1.76	0.398648649	21.091593	115	70	10.53333333	0	106.8219609	2	2	4	1	0	0	0	0	1	0	0	1	0	4	2	0.59
1	104492347	0	23	0	29.75051768	33.07583632	25.22152835	20.15807097	47.3	29.5	12.05064174	2.278399051	6.9	72	219	4.68	3.31	0.59	1.5	1.68	0.393333333	19.85681	110	77	46.8	0	106.9579846	2	2	0	1	0	0	0	0	1	0	0	1	0	4	2	0.59
1	109180045	0	28	0	78	13	13	24	43.5	27.9	8.5	2.6	6	69	218	5.08	4.85	0.59	1.26	2.63	0.468253968	23.225431	146	77	50.33333333	0	108.7237378	2	2	0	1	0	0	1	0	1	0	0	1	0	4	2	0.59
1	115261381	0	32	0	91	21	11	16	47.7	28.9	8.3	1.5	3.1	67	296	4.53	3.89	0.59	1.55	1.86	0.380645161	22.574955	111	65	35.33333333	0	109.5413924	2	2	1	1	0	0	0	0	1	0	0	1	0	4	2	0.59
1	109040249	0	45	0	46	14	10	15	40.4	28.5	7.5	1.4	4.2	62	211	3.99	3.99	0.59	1.57	1.89	0.375796178	19.92426	106	67	21.93333333	0	109.8183854	2	2	2	1	0	0	0	0	1	0	0	1	0	4	2	0.59
1	112190792	0	50	0	46	22	14	21	41.2	29.8	8.5	1.2	3.5	55	151	4.97	3.05	0.59	2.26	0.52	0.261061947	18.887568	102	55	13.46666667	0	110.4660716	2	2	3	1	0	0	0	0	1	0	0	1	0	4	2	0.59
1	112110073	0	50	0	46	22	14	21	41.2	29.8	8.5	1.2	3.5	55	151	4.97	3.05	0.59	2.26	0.52	0.261061947	18.887568	102	55	13.93333333	0	110.4660716	2	2	3	1	0	0	0	0	1	0	0	1	0	4	2	0.59
1	107800457	1	53	0	64	15	16	18	44.6	29.6	1.84064273	1.901246148	4.11	66	172	4.73	3.26	0.59	1.58	1.53	0.373417722	21.216253	113	60	34.13333333	0	110.8997544	2	2	3	1	0	0	0	0	1	0	0	1	0	4	2	0.59
1	113210118	0	34	0	49	14	12	16	41.2	31	15.55538295	3.676959787	5.45	65	197	4.74	3.64	0.59	1.63	1.79	0.36196319	23.4292	113	72	31.33333333	0	112.0474826	2	2	1	1	0	0	0	0	1	0	0	1	0	4	2	0.59
1	103630831	1	55	0	49	21	10	16	42.9	31	9	2.1	2.8	61	191	5.29	3.72	0.59	1.65	1.65	0.357575758	20.991644	110	60	23.36666667	0	112.9601579	2	2	3	1	0	0	0	0	1	0	0	1	0	4	2	0.59
1	107280421	0	22	0	62.85317055	8.677610926	13.30638317	15.78660142	48.2	29.1	16.81324346	4.141033333	4	69	313	5	3.53	0.59	1.09	1.73	0.541284404	19.78836	106	63	53.26666667	0	113.4041332	2	2	0	1	0	0	0	0	1	0	0	1	0	4	2	0.59
1	104000090	0	31	0	81.75576557	12.76866039	16.70644108	21.434512	43.6	33.5	3.729301387	2.109892119	7.5	65	261	5.05	4.38	0.59	1.65	2	0.357575758	21.365961	112	55	50.63333333	0	114.4338101	2	2	1	1	0	0	0	0	1	0	0	1	0	4	2	0.59
1	103902365	0	48	1	84.52345549	37.81673772	-1.631855774	17.6100047	47	32	14.61213734	2.836455973	4.2	51	226	4.89	4.45	0.59	2.54	1.73	0.232283465	19.675167	116	76	45.1	0	114.8381949	2	2	2	1	0	0	0	0	1	0	0	1	0	4	2	0.59
1	106650052	1	62	0	93.46201887	-10.33259187	-3.040604558	23.56632925	45.3	33.8	13.32827035	3.118687065	3.6	52	216	4.49	2.9	0.59	0.79	1.58	0.746835443	18.969368	107	61	58.43333333	0	114.8504086	2	2	4	1	0	0	0	0	0	0	0	1	0	4	2	0.59
1	100194207	0	41	0	47	13	14	22	42.59677411	29.76911147	2.1	0.3	4.3	57	139	4.89	5.93	0.59	1.86	2.99	0.317204301	20.116924	117	66	10.33333333	0	116.3048118	2	2	2	1	0	0	0	0	1	0	0	1	0	4	2	0.59
1	102126268	0	47	0	83.66885953	42.87153094	33.34378167	29.04422483	43.1	24.1	9.929034908	2.581076728	4.5	50	235	4.1	3.9	0.59	1.64	1.74	0.359756098	18.65932	109	61	46.46666667	0	116.4013361	3	3	2	1	0	0	0	0	1	0	0	1	0	6	0	0.59
1	115262241	0	40	0	94	33	5	15	40.5	37.3	10.2	1.4	4.6	57	294	4.34	4.44	0.59	1.98	2	0.297979798	21.545092	111	69	46.9	0	117.1246846	3	3	2	1	0	0	0	0	1	0	0	1	0	6	0	0.59
1	112980065	0	44	0	72.42246073	10.86427363	2.706540563	21.51144461	45.8	25.3	6.5	2	3.9	52	153	5.06	4.3	0.59	1.67	1.82	0.353293413	23.82358	121	72	46.43333333	0	117.3608603	3	3	2	1	0	0	0	0	1	0	0	1	0	6	0	0.59
1	110593605	1	53	0	42	12	6	14	44.8	32.1	9.5	1.629516036	4.23	57	168	5.06	4.42	0.59	1.55	2.42	0.380645161	19.556812	106	61	23.93333333	0	117.804599	3	3	3	1	0	0	0	0	1	0	0	1	0	6	0	0.59
1	110410310	1	58	0	77.01191912	33.89230001	33.7174264	29.39143541	44.6	24.4	5.848408315	2.570699243	8	51	252	6.17	4.62	0.59	2.01	1.95	0.293532338	22.111467	136	68	51.63333333	0	119.0721007	3	3	3	1	1	0	0	0	1	0	0	1	1	6	0	0.59
1	20102375	1	18	0	80.54812354	4.888479172	14.74315095	18.42476336	46.9	26.5	12.85552571	2.032083352	5.4	86	252	4.96	4.82	0.59	1.81	2.36	0.325966851	21.082813	117	82	47.9	0	119.5006568	3	3	0	1	0	0	0	0	1	0	0	1	0	6	0	0.59
1	110593293	1	24	0	87	26	17	18	42.62511375	24.7160243	9.1	2.4	4.94	83	365	4.9	3.8	0.59	1.44	1.84	0.409722222	19.353806	111	70	11.83333333	0	119.5981378	3	3	0	1	0	0	0	0	1	0	0	1	0	6	0	0.59
1	111970019	0	27	0	85.45909198	20.21789918	6.555274816	19.1009227	43.1	30	9.5	3.3	5.1	64	228	4.39	3.68	0.59	1.05	1.95	0.561904762	17.646906	107	55	47.7	0	119.9236276	3	3	0	0	0	0	0	0	1	0	0	1	0	6	0	0.59
1	102150564	1	42	0	94.10315361	54.38652668	7.745171548	10.98487067	46	27.5	7.22752532	0.441694519	3.3	65	258	4.95	5.05	0.59	1.47	2.55	0.401360544	20.76144	118	79	48.46666667	0	120.5648331	3	3	2	1	0	0	0	0	1	0	0	1	0	6	0	0.59
1	100305037	0	34	0	41	40	23	17	41.15342119	33.73468485	10.7	1.5	3	58	206	4.65	2.98	0.59	1.42	1.15	0.415492958	17.85697	100	72	18.23333333	0	121.4718132	3	3	1	0	0	0	0	0	1	0	0	1	0	6	0	0.59
1	111140282	1	59	0	107.6298607	17.50815766	13.88449683	22.937716	47.9	29.9	11.94223564	2.364845518	4.8	47	221	4.71	3.67	0.59	1.69	1.62	0.349112426	22.599283	126	60	47.56666667	0	122.285189	3	3	3	1	0	0	0	0	1	0	0	1	0	6	0	0.59
1	105113996	1	39	0	50	16	9	20	44.4	28.8	4.9	0.8	5.09	65	147	5.08	4.25	0.59	1.69	2.2	0.349112426	20.424768	116	71	12.13333333	0	123.1325586	3	3	1	1	0	0	0	0	1	0	0	1	0	6	0	0.59
1	105113983	1	39	0	42	14	11	17	45.6	23.4	8.1	1.3	3.6	65	159	4.81	4.57	0.59	1.9	1.85	0.310526316	18.905096	113	72	12.3	0	123.1325586	3	3	1	1	0	0	0	0	1	0	0	1	0	6	0	0.59
1	100065781	1	33	0	63	45	22	23	45.31323436	17.83045409	14.3	2.7	4.48	72	350	4.98	4.16	0.59	1.26	2.12	0.468253968	23.27806	116	66	12.16666667	0	123.1336426	3	3	1	1	0	0	0	0	1	0	0	1	0	6	0	0.59
1	104492335	1	33	0	79.46103527	13.11047042	14.28564516	16.15304151	50.3	31.9	14.82341137	2.890337333	3.6	72	211	4.77	4.49	0.59	1.63	2.23	0.36196319	20.380238	100	64	46.8	0	123.1336426	3	3	1	1	0	0	0	0	1	0	0	1	0	6	0	0.59
1	100194335	0	35	0	58.64412265	-30.38165343	-5.238463291	7.213925823	45.5	26.9	17.68699918	2.760313733	3.1	54	152	4.85	3.29	0.59	1.38	1.81	0.427536232	21.641273	122	78	47.7	0	123.4820957	3	3	1	1	0	0	0	0	1	0	0	1	0	6	0	0.59
1	114260895	1	49	0	64	18	19	21	42.79350282	21.63081741	11.4	1.7	4.4	54	208	4.64	3.66	0.59	1.4	1.8	0.421428571	20.741463	111	66	12.36666667	0	123.8909156	3	3	2	1	0	0	0	0	1	0	0	1	0	6	0	0.59
1	115261213	1	45	0	93.80732434	36.58446395	-0.26761043	13.24824231	45.8	28.7	9.9	3.1	5.5	57	204	5.17	4.36	0.59	2	1.68	0.295	23.214201	140	94	46.5	0	124.6144076	3	3	2	1	0	0	1	1	1	0	0	1	0	6	0	0.59
1	115261214	1	46	0	65.1084538	-21.52552514	15.94351836	9.703962433	44.7	25.1	3.9	2	5.7	56	225	4.27	5.47	0.59	1.93	2.56	0.305699482	19.689796	111	62	46.9	0	124.6477602	3	3	2	1	0	0	0	0	1	0	0	1	0	6	0	0.59
1	107810270	1	24	0	43	14	16	23	43.8	25.6	11	2.4	4.1	80	155	4.75	3.59	0.59	1.83	1.73	0.322404372	19.124691	115	69	24.46666667	0	125.0460637	3	3	0	1	0	0	0	0	1	0	0	1	0	6	0	0.59
1	115020044	0	28	0	59	17	12	19	38.78390245	29.08927942	11.3	2.2	4.3	60	151	5.59	4.12	0.59	1.77	2.04	0.333333333	17.616528	120	60	20.4	0	125.2999204	3	3	0	0	0	0	0	0	1	0	0	1	0	6	0	0.59
1	109910416	1	28	0	68.2882187	8.252218792	24.38295275	23.89969185	50.6	27.6	7.895444152	1.284110168	3.8	72	284	5.04	4.49	0.59	1.99	2.02	0.296482412	19.596458	110	70	55.6	0	127.5353225	3	3	0	1	0	0	0	0	1	0	0	1	0	6	0	0.59
1	115261321	1	35	0	52	13	10	17	42.5	22.9	11	2	7.47	61	105	4.58	4.26	0.59	1.75	2.23	0.337142857	20.169668	106	66	34.8	0	129.9990926	3	3	1	1	0	0	0	0	1	0	0	1	0	6	0	0.59
1	115030010	1	30	0	78	14	11	19	45.2	31.8	9.8	1.4	3.7	66	297	4.68	4.3	0.59	1.26	2.18	0.468253968	21.585798	110	70	13.03333333	0	130.3460482	3	3	1	1	0	0	0	0	1	0	0	1	0	6	0	0.59
1	114260852	1	31	1	33	13	15	24	42.13516487	18.84512464	9.5	1.9	3.34	64	197	4.69	3.94	0.59	1.49	1.86	0.395973154	24.379595	110	63	12.36666667	0	131.0850215	3	3	1	2	0	0	0	0	1	0	0	1	0	6	0	0.59
1	114090679	1	36	0	66	22	33	21	38.9	34.5	24.1	3.889776311	4.2	58	151	4.33	3.65	0.59	1.36	1.75	0.433823529	21.41414	124	86	24.53333333	0	131.7993074	3	3	1	1	0	0	0	0	1	0	0	1	0	6	0	0.59
1	106480963	1	46	0	44	15	12	18	43.9	28.4	14.6000859	1.342384267	3.7	48	199	5.11	4.61	0.59	1.07	2.69	0.551401869	20.487646	111	62	38	0	132.8209421	3	3	2	1	0	0	0	0	1	0	0	1	0	6	0	0.59
1	104954150	1	35	0	54.6084734	-14.06145097	15.61381978	16.58719271	46	28.7	10.4	4.1	4	56	214	4.6	4.59	0.59	1.55	2.47	0.380645161	20.504934	96	54	48.1	0	134.6612823	3	3	1	1	0	0	0	0	1	0	0	1	0	6	0	0.59
1	112210341	0	29	0	94.18791759	58.55288593	52.43975007	30.45439327	46.2	32	6.807842312	0.870132601	4.2	47	209	4.5	3.67	0.59	1.21	1.58	0.487603306	21.744722	127	69	52.2	0	134.7986542	3	3	0	1	0	0	0	0	1	1	0	1	0	6	0	0.59
1	106500084	1	31	0	79	11	12	17	38.14020519	27.25788594	22	2.8	4.4	57	184	5.03	3.7	0.59	1.49	1.53	0.395973154	17.258383	98	60	12.83333333	0	137.4924271	3	3	1	0	0	0	0	0	1	0	0	1	0	6	0	0.59
1	115261221	1	33	0	68.83443186	48.0753988	21.62708671	29.11356695	45.5	24.9	6.5	1.9	4.6	55	267	5.22	4.07	0.59	2.05	1.84	0.287804878	23.80931	151	96	46.5	0	137.5841128	3	3	1	1	0	0	1	1	1	0	0	1	0	6	0	0.59
1	114270864	1	33	0	59	20	18	18	46.43930766	40.08306409	8.2	1.4	3.2	54	227	5.14	4.73	0.59	2.04	2.06	0.289215686	19.26512	130	76	12.36666667	0	138.6281689	3	3	1	1	0	0	0	0	1	0	0	1	0	6	0	0.59
1	104492297	1	34	0	63.23198892	-43.78128879	10.30994547	20.06476089	43.2	28.8	11.60234569	3.167302462	3.7	53	181	4.6	4.51	0.59	1.54	2.44	0.383116883	17.502834	107	64	48.73333333	0	138.7219887	3	3	1	0	0	0	0	0	1	0	0	1	0	6	0	0.59
1	106650072	1	34	0	86.63731089	-3.229610322	30.93302169	16.72789084	45.3	33.8	7.468402186	2.626892408	3.6	52	216	4.49	2.9	0.59	0.79	1.58	0.746835443	18.969368	107	61	46.5	0	139.814942	3	3	1	1	0	0	0	0	0	0	0	1	0	6	0	0.59
1	101550173	1	29	0	47	10	10	17	42.6	26.1	20.81451201	3.66968548	1.9	56	204	5.01	3.41	0.59	1.8	1.38	0.327777778	19.475548	114	78	34.56666667	0	140.4582505	3	3	0	1	0	0	0	0	1	0	0	1	0	6	0	0.59
1	116540034	1	34	0	91.90942135	-13.03792859	29.31211415	24.49254689	44.6	25	11.82646295	3.216121134	3.9	51	253	4.79	3.53	0.59	0.97	1.56	0.608247423	20.414621	131	75	48.56666667	0	140.937983	3	3	1	1	0	0	0	0	0	0	0	1	0	6	0	0.59
1	104330091	1	34	0	50.91625213	30.91978611	10.98607913	19.74267289	41.2	36.1	10.6	3.6	4.2	51	261	4.71	4.13	0.59	1.52	2.35	0.388157895	21.28534	99	58	49.23333333	0	140.937983	3	3	1	1	0	0	0	0	1	0	0	1	0	6	0	0.59
1	111660969	1	26	1	67.57574778	18.61609168	32.82407129	22.44066511	47	32	18.49365192	1.736566193	4.2	51	226	4.89	4.45	0.59	2.54	1.73	0.232283465	19.675167	116	76	48.36666667	0	149.0850392	3	3	0	1	0	0	0	0	1	0	0	1	0	6	0	0.59
1	110400664	1	69	0	112	16	18	28	40.5	31.7	13.73238978	1.512625586	10	129	285	7.22	4.6	0.6	2.02	2.01	0.297029703	18.78559	180	85	38.96666667	1	51.134209	0	0	4	1	1	0	1	0	1	0	0	0	1	0	6	0.6
1	115260076	0	34	0	97	23	17	22	47.4	26.3	21.2	4.1	5.23	117	226	6.02	4.09	0.6	2.09	1.61	0.28708134	24.553572	150	76	22.23333333	1	55.02022632	0	0	1	2	0	0	1	0	1	0	0	0	1	0	6	0.6
1	115340080	0	72	0	80	25	20	25	46.9	35.1	17.7	3.7	3.05	86	240	3.94	4.95	0.6	2.94	1.63	0.204081633	20.639612	90	60	21.93333333	0	61.14424433	0	0	5	1	0	0	0	0	1	0	0	0	0	0	6	0.6
1	100194090	0	36	0	73.39286102	-12.52558494	-14.73848707	13.01613801	41.8	29.6	3.765048547	1.250858032	5	98	343	4.58	5.04	0.6	1.53	2.75	0.392156863	20.635038	102	56	45.76666667	0	67.2267646	0	0	1	1	0	0	0	0	1	0	0	0	0	0	6	0.6
1	102150441	1	70	0	54	25	16	19	46.4	21.5	20.1	4.877018067	5.5	101	314	4.29	3.27	0.6	1.38	1.52	0.434782609	20.394756	108	60	24.3	0	68.2724484	0	0	5	1	0	0	0	0	1	0	0	0	0	0	6	0.6
1	115620005	1	46	0	80	9	12	19	43.3	27.8	18.41823807	3.477383945	2.4	113	279	4.65	3.41	0.6	1.41	1.64	0.425531915	15.582747	118	65	36.53333333	0	70.54519848	0	0	2	0	0	0	0	0	1	0	0	0	0	0	6	0.6
1	102126299	0	34	0	69	14	9	15	40.8	23.3	10.27675038	1.442969697	6.9	92	324	4.24	4.53	0.6	1.28	2.76	0.46875	21.107267	128	86	46.03333333	0	73.5942687	0	0	1	1	0	0	0	0	1	0	0	0	0	0	6	0.6
1	113440051	0	43	0	70	12	10	23	44.4	27.9	4.275885583	0.651525174	3.1	87	281	4.66	3.78	0.6	1.14	2.05	0.526315789	19.978943	132	76	51	0	73.91834012	0	0	2	1	0	0	0	0	1	0	0	0	0	0	6	0.6
1	114960008	1	51	0	81	17	18	22	43.86830299	25.24081492	24.2	4.2	4.48	103	256	4.6	3.78	0.6	1.38	1.58	0.434782609	19.947208	116	66	11.63333333	0	76.19133389	0	0	3	1	0	0	0	0	1	0	0	0	0	0	6	0.6
1	100208032	0	56	0	72	67	33	29	46.1	26.3	16.19143211	3.95188801	5.3	76	219	4.59	5.52	0.6	2.26	2.29	0.265486726	22.545067	115	70	35.9	0	79.45592455	0	0	3	1	0	0	0	0	1	0	0	0	0	0	6	0.6
1	108140086	1	45	0	66	14	19	31	45.1	27.7	5.415804461	2.389504685	4.2	103	359	4.47	5.26	0.6	1.59	2.39	0.377358491	17.051224	101	60	45.03333333	0	79.47125765	0	0	2	0	0	0	0	0	1	0	0	0	0	0	6	0.6
1	107680041	0	32	0	83	20	18	26	43.3	23.7	13.2	1.7	4.4	87	233	5.81	5.09	0.6	1.62	2.82	0.37037037	20.007889	130	82	17.76666667	0	79.85653692	0	0	1	1	0	0	0	0	1	0	0	0	1	0	6	0.6
1	101550100	0	26	0	72	18	13	20	44.1	21.7	12.98163102	2.089800614	4.7	90	288	4.61	4.6	0.6	1.43	2.61	0.41958042	22.70881	115	60	34.56666667	0	79.94657095	0	0	0	1	0	0	0	0	1	0	0	0	0	0	6	0.6
1	105510277	1	47	0	43	20	14	21	39.8	23.5	11.3	2.4	5.1	101	187	5.14	3.89	0.6	1.83	1.73	0.327868852	17.426325	140	80	22.53333333	0	80.24403571	0	0	2	0	0	0	1	0	1	0	0	0	0	0	6	0.6
1	115260107	0	33	0	82	21	15	17	42.4	28.9	10.7	2	5.16	86	301	6.74	3.83	0.6	1.47	2.15	0.408163265	23.724836	138	83	34.83333333	0	80.41459717	0	0	1	1	1	0	0	0	1	0	0	0	1	0	6	0.6
1	115261395	0	32	0	53	11	12	18	46.9	31.9	9.8	1.1	4.09	86	178	5.02	4.48	0.6	1.73	2.35	0.346820809	22.682446	108	71	35.36666667	0	80.98146744	0	0	1	1	0	0	0	0	1	0	0	0	0	0	6	0.6
1	100322015	0	64	0	51	17	9	17	44.30440257	27.41043254	10	1.4	3.9	71	167	4.61	3.29	0.6	1.6	1.15	0.375	21.27884	144	80	17.56666667	0	81.56092041	0	0	4	1	0	0	1	0	1	0	0	0	0	0	6	0.6
1	115261417	0	44	0	60	14	14	23	41.4	31.5	6.8	1.1	3.7	77	140	4.95	4.63	0.6	2.37	1.69	0.253164557	19.569008	114	73	35.43333333	0	85.08754097	1	1	2	1	0	0	0	0	1	0	0	0	0	2	4	0.6
1	104953506	1	42	0	77	24	12	23	46.4	33.5	20.00937271	4.350142506	4.3	98	347	5.07	4.48	0.6	1.47	2.39	0.408163265	19.507229	102	63	36	0	86.20090606	1	1	2	1	0	0	0	0	1	0	0	0	0	2	4	0.6
1	107400086	1	49	0	81	25	16	18	49.5	30.1	12.4	2.4	6.5	94	365	5.23	3.71	0.6	1.77	1.58	0.338983051	18.987608	129	85	41.63333333	0	86.30886767	1	1	2	1	0	0	0	0	1	0	0	0	0	2	4	0.6
1	104310218	1	81	0	44.52995327	32.01167889	31.58023212	26.38116415	42.2	33.3	14	2.7	5.6	75	226	5.19	4.31	0.6	2.15	1.88	0.279069767	18.946001	96	66	42.96666667	0	86.42440596	1	1	5	1	0	0	0	0	1	0	0	0	0	2	4	0.6
1	112980059	1	79	0	65	19	21	20	40.2	27.8	6	1.3	4.6	77	169	5.37	3.24	0.6	1.52	1.35	0.394736842	17.718336	102	66	35.03333333	0	86.70197049	1	1	5	0	0	0	0	0	1	0	0	0	0	2	4	0.6
1	100570987	0	28	0	49	15	13	21	42.3	27.7	10.7	1.3	4.5	83	242	4.91	4.7	0.6	1.7	2.26	0.352941176	19.959902	115	64	23.43333333	0	86.94553466	1	1	0	1	0	0	0	0	1	0	0	0	0	2	4	0.6
1	101530563	0	38	0	62	22	12	19	38.9	33.1	8.6	1.7	6.5	78	442	4.83	3.55	0.6	1.61	1.53	0.372670807	21.28777	125	60	24.86666667	0	87.37552333	1	1	1	1	0	1	0	0	1	0	0	0	0	2	4	0.6
1	115260579	1	41	0	95	20	17	28	46.2	27.5	19.3	3.3	6.11	97	219	4.44	5.06	0.6	2.26	2.4	0.265486726	20.24743	100	63	34.83333333	0	87.89260477	1	1	2	1	0	0	0	0	1	0	0	0	0	2	4	0.6
1	103630833	1	82	0	31	18	14	21	46.2	30.7	19.4	3.9	4.6	70	332	4.65	3.7	0.6	1.62	1.61	0.37037037	17.915615	102	64	23.36666667	0	88.2938592	1	1	5	0	0	0	0	0	1	0	0	0	0	2	4	0.6
1	115261723	0	45	0	19.87769892	26.58049537	24.65141574	15.30320132	47.2	26.2	15.3	3.8	4.7	74	292	4.66	3.82	0.6	1.73	2.07	0.346820809	20.812202	115	75	46.5	0	88.65405764	1	1	2	1	0	0	0	0	1	0	0	0	0	2	4	0.6
1	100066498	1	58	0	63	22	13	20	45.8	26.2	16	2.6	5.3	87	272	5.19	4.66	0.6	1.57	2.18	0.382165605	23.281382	135	83	12.23333333	0	88.97439888	1	1	3	1	0	0	0	0	1	0	0	0	0	2	4	0.6
1	100066546	1	61	0	66	19	13	20	43.1	29.2	13.7	2.5	5.17	85	246	6.66	5.22	0.6	2.21	2.41	0.271493213	22.30815	133	86	23.5	0	89.60540428	1	1	4	1	1	0	0	0	1	0	0	0	1	2	4	0.6
1	110594379	0	34	0	49.97370965	83.75458727	16.8373065	32.22580121	39.9	30.9	7.618605589	0.76489856	2.62	77	136	4.87	6.08	0.6	2.52	2.81	0.238095238	21.338211	111	75	35.86666667	0	91.27954945	1	1	1	1	0	0	0	0	1	0	0	0	0	2	4	0.6
1	106340082	1	77	0	76.72778385	46.73702507	29.25855763	30.32206104	46.3	31	5.552284705	1.267495368	5.4	70	213	4.88	5.15	0.6	1.62	2.58	0.37037037	19.636587	97	74	43.26666667	0	91.45011525	1	1	5	1	0	0	0	0	1	0	0	0	0	2	4	0.6
1	109650051	1	67	0	56	17	15	18	41.2	30.9	7.8	1.657865935	4.1	79	204	4.6	4.28	0.6	1.75	2.13	0.342857143	21.243038	120	72	24.73333333	0	93.33613286	1	1	4	1	0	0	0	0	1	0	0	0	0	2	4	0.6
1	106790652	1	73	0	46	15	15	18	44.6	26.6	6.2	1.4	3.28	71	159	4.75	4.61	0.6	2.15	2.04	0.279069767	19.40975	119	69	23.83333333	0	93.50809642	1	1	5	1	0	0	0	0	1	0	0	0	0	2	4	0.6
1	100770510	0	75	0	72.59940975	-40.29804816	0.258893877	12.98057098	44.4	28.6	9.5	2.9	5.3	53	224	5.49	4.47	0.6	1.38	1.93	0.434782609	19.215652	122	62	50	0	93.80729204	1	1	5	1	0	0	0	0	1	0	0	0	0	2	4	0.6
1	100570956	0	29	0	55	17	17	17	39.3	27.8	9.1	1.6	4.3	77	183	4.8	3.75	0.6	1.8	1.52	0.333333333	20.245043	99	58	35.76666667	0	94.5425355	1	1	0	1	0	0	0	0	1	0	0	0	0	2	4	0.6
1	106390205	0	57	0	86.15474219	22.1988209	-10.90177204	5.057112564	40.8	32	7.291741048	1.33093892	3.9	65	151	4.82	4.23	0.6	2.13	1.77	0.281690141	20.591269	117	70	47.86666667	0	95.33114715	1	1	3	1	0	0	0	0	1	0	0	0	0	2	4	0.6
1	114760058	0	22	0	64	34	16	18	43.5423601	31.62678151	6.5	1.3	4.59	79	335	5.07	4.53	0.6	1.36	2.67	0.441176471	20.222485	126	74	23.96666667	0	96.27366449	1	1	0	1	0	0	0	0	1	0	0	0	0	2	4	0.6
1	105114020	1	38	0	98	32	46	45	42.9	30.2	15	3.3	4.58	91	226	4.22	3.64	0.6	1.64	1.43	0.365853659	20.972654	119	75	10	0	96.97466849	1	1	1	1	0	0	0	0	1	1	0	0	0	2	4	0.6
1	114080645	0	29	0	44	18	16	26	46.2	25.7	6.517934991	1.422875944	3.7	75	246	4.9	5.02	0.6	1.4	2.62	0.428571429	22.055779	95	63	49.16666667	0	97.6015903	1	1	0	1	0	0	0	0	1	0	0	0	0	2	4	0.6
1	114760091	0	29	0	94.08469115	49.795592	16.55305394	22.79043038	46.3	24.6	13.54426792	2.038536518	6.4	75	148	4.99	3.22	0.6	1.36	1.74	0.441176471	22.600264	120	70	54.43333333	0	97.6015903	1	1	0	1	0	0	0	0	1	0	0	0	0	2	4	0.6
1	104242159	1	62	0	45	19	23	25	44.2	31.3	16.99183227	2.410086578	3.4	77	256	5.87	3.83	0.6	1.76	1.62	0.340909091	21.49121	153	84	36.33333333	0	97.69936554	1	1	4	1	0	0	1	0	1	0	0	0	1	2	4	0.6
1	106481028	0	46	0	99	16	16	25	40.6	35.3	3.89599674	3.151102624	4.49	67	233	6.32	5.14	0.6	2.06	2.69	0.291262136	17.566635	114	68	38.1	0	99.28136416	1	1	2	0	1	0	0	0	1	0	0	0	1	2	4	0.6
1	111630209	0	26	0	108.0237517	28.07423416	8.576302752	16.32000589	40.5	33.5	3.850838348	1.558559983	5.7	73	199	4.64	3.48	0.6	1.52	1.64	0.394736842	20.298225	108	61	37.3	0	102.9941639	2	2	0	1	0	0	0	0	1	0	0	0	0	4	2	0.6
1	110593785	0	26	0	83.36040648	53.86376992	26.4926826	22.35058942	48	30.2	5.748192778	0.74360874	4.1	72	232	5.14	3.86	0.6	1.64	1.82	0.365853659	18.180288	100	72	35.86666667	0	104.7275531	2	2	0	0	0	0	0	0	1	0	0	1	0	4	2	0.6
1	20102486	1	55	0	56	13	20	23	48.9	28.3	14.19960385	1.761645555	6.5	73	294	5.22	5.66	0.6	1.35	3.05	0.444444444	21.499598	143	83	52.03333333	0	104.9040281	2	2	3	1	0	0	1	0	1	0	0	1	0	4	2	0.6
1	106190087	1	78	0	55.64674517	37.80256425	7.592850974	22.50618247	39.3	35.3	9.7	3.4	6.1	48	396	4.81	4.18	0.6	1.13	2.28	0.530973451	21.257017	146	86	48.56666667	0	106.0821977	2	2	5	1	0	0	1	0	1	0	0	1	0	4	2	0.6
1	107280443	1	57	0	160	11	14	24	50.4	29.9	13.3	2.6	4.62	68	221	5.29	4.08	0.6	2	1.53	0.3	18.556622	123	74	20.5	0	106.5089266	2	2	3	1	0	0	0	0	1	0	0	1	0	4	2	0.6
1	113680862	0	48	0	59	13	13	19	47.6	23	18.3	3.652153752	3.95	62	192	5.17	2.88	0.6	1.48	1.31	0.405405405	19.120028	101	60	23.76666667	0	107.528305	2	2	2	1	0	0	0	0	1	0	0	1	0	4	2	0.6
1	111050003	0	63	0	86.42521498	22.05460471	-3.106558258	-0.183416817	42.7	28.9	9.732011793	2.990351559	5	45	171	4.56	3.76	0.6	0.99	1.82	0.606060606	19.229988	114	58	52.73333333	0	107.6847981	2	2	4	1	0	0	0	0	0	0	0	1	0	4	2	0.6
1	104491791	0	49	0	66	20	11	22	45.2	31.8	5.1	1	5.5	60	152	5.02	4.16	0.6	1.58	1.74	0.379746835	20.771633	109	62	23	0	108.1147662	2	2	2	1	0	0	0	0	1	0	0	1	0	4	2	0.6
1	110593604	1	53	0	37	12	10	18	43.2	27.5	17	3.2	3.13	70	235	4.16	4.8	0.6	2.26	1.91	0.265486726	16.997343	95	60	34	0	108.2436163	2	2	3	0	0	0	0	0	1	0	0	1	0	4	2	0.6
1	102672822	0	49	0	23	12	6	15	42.9	26.2	10.4	1.8	4.06	59	196	5.36	3.98	0.6	1.61	1.76	0.372670807	19.382145	95	54	23.36666667	0	108.7124201	2	2	2	1	0	0	0	0	1	0	0	1	0	4	2	0.6
1	100570947	0	33	0	69	19	17	18	40.5	29.4	10	2	2.7	67	314	5.49	4.49	0.6	1.87	2.32	0.320855615	23.627548	113	63	35.53333333	0	108.7746026	2	2	1	1	0	0	0	0	1	0	0	1	0	4	2	0.6
1	113210114	0	46	0	46	24	17	16	45.8	31.2	8.1	1.7	5.1	62	207	5.07	3.89	0.6	1.48	1.8	0.405405405	19.269337	107	68	34.53333333	0	109.0496567	2	2	2	1	0	0	0	0	1	0	0	1	0	4	2	0.6
1	115260799	1	35	0	67	19	12	17	46.5	25.2	16.4	2.9	5.7	84	366	4.53	3.97	0.6	2.18	1.36	0.275229358	18.920069	106	74	46.53333333	0	109.1120478	2	2	1	1	0	0	0	0	1	0	0	1	0	4	2	0.6
1	100109062	0	47	0	67.60399286	0.088821882	25.28083533	29.085164	44.9	25	7.9	2.3	3.2	60	199	4.83	4.38	0.6	1.77	1.85	0.338983051	18.846832	135	79	45.36666667	0	109.6444154	2	2	2	1	0	0	0	0	1	0	0	1	0	4	2	0.6
1	100030744	0	45	0	79.06731327	5.18374479	11.55831059	15.40004426	44.4	26.7	9.3	2.4	4.9	62	248	4.94	4.47	0.6	1.77	1.8	0.338983051	20.627876	98	58	47.76666667	0	109.8183854	2	2	2	1	0	0	0	0	1	0	0	1	0	4	2	0.6
1	108270152	0	31	0	85.47579397	7.640111718	4.158110866	18.30521132	44.3	24.2	15	3.6	5.5	67	232	7.53	5.57	0.6	1.9	2.81	0.315789474	19.230536	181	73	48.63333333	0	110.3135875	2	2	1	1	1	0	1	0	1	0	0	1	1	4	2	0.6
1	107591107	1	42	0	68	17	14	18	44.6	31.3	10.6	2.4	4.6	78	284	4.85	2.94	0.6	1.48	1.14	0.405405405	19.30614	107	63	24.8	0	111.8402105	2	2	2	1	0	0	0	0	1	0	0	1	0	4	2	0.6
1	106660845	0	34	0	55.83638535	61.77700638	-10.79657804	7.144264133	43.9	27.2	11.25086646	1.017266786	4.6	65	261	4.36	4.55	0.6	1.7	2.07	0.352941176	15.38705	98	63	48.66666667	0	112.0474826	2	2	1	0	0	0	0	0	1	0	0	1	0	4	2	0.6
1	112190760	0	45	0	78.82493372	9.840844449	27.59122162	27.50345761	47.9	30.8	11.2	2.7	6	58	283	6.22	4.82	0.6	1.26	2.27	0.476190476	20.795788	134	84	49.2	0	112.4390708	2	2	2	1	1	0	0	0	1	0	0	1	1	4	2	0.6
1	106121258	1	46	0	50.387643	24.94758847	36.31309483	28.51630522	40.4	26.6	10.7	3.2	3	71	183	4.73	5.54	0.6	1.62	2.99	0.37037037	20.56933	101	57	50.13333333	0	113.0367095	2	2	2	1	0	0	0	0	1	0	0	1	0	4	2	0.6
1	102126173	0	45	0	85.75362059	78.98546445	12.28960228	20.52631014	46.7	28.2	25.31295902	5.504257631	4	56	269	4.63	4.64	0.6	2.03	2.1	0.295566502	21.754074	118	69	46.46666667	0	113.7407157	2	2	2	1	0	0	0	0	1	0	0	1	0	4	2	0.6
1	109121126	0	26	0	41	19	9	13	45.6	29.9	12.8	2.270461512	3.2	67	223	5.2	3.87	0.6	2.15	1.29	0.279069767	16.124567	96	56	24.76666667	0	114.2569866	2	2	0	0	0	0	0	0	1	0	0	1	0	4	2	0.6
1	104492332	1	40	0	52.36119725	13.24907979	4.601541547	15.91165719	44.9	29.4	13.32449936	1.563106392	3.4	76	299	5.06	5.35	0.6	2.18	2.39	0.275229358	20.728548	110	67	46.8	0	114.6429243	2	2	2	1	0	0	0	0	1	0	0	1	0	4	2	0.6
1	20101573	0	28	0	75	26	21	26	45.08138668	33.56752204	10	2.1	2.5	66	154	5.24	3.77	0.6	1.7	1.64	0.352941176	19.534044	116	64	15.36666667	0	114.7317485	2	2	0	1	0	0	0	0	1	0	0	1	0	4	2	0.6
1	115261122	1	41	0	36.12675183	-16.19151382	14.48759341	12.00497857	43.1	32.8	14.8	2.3	2.6	74	189	4.66	4.54	0.6	1.55	2.4	0.387096774	21.017752	118	60	46.5	0	115.0981214	2	2	2	1	0	0	0	0	1	0	0	1	0	4	2	0.6
1	116030278	1	34	0	54	10	9	18	44	26.1	16	2.035305522	2.87	80	207	4.72	3.92	0.6	1.36	2.17	0.441176471	22.154081	109	68	25.6	0	116.5634814	3	3	1	1	0	0	0	0	1	0	0	1	0	6	0	0.6
1	114620027	0	36	0	79.3866999	45.21169516	29.52955721	34.67260854	39.4	29.4	14.53968124	3.054355944	4.3	61	168	4.9	3.5	0.6	1.44	1.63	0.416666667	19.89026	93	56	53.83333333	0	117.8121841	3	3	1	1	0	0	0	0	1	0	0	1	0	6	0	0.6
1	103902329	1	50	0	62.14330454	56.10514569	-10.56488674	15.48720475	42.9	33.4	5.884760422	1.557321131	3.7	59	275	4.69	3.73	0.6	1.6	1.58	0.375	21.54722	98	61	49.66666667	0	118.616174	3	3	3	1	0	0	0	0	1	0	0	1	0	6	0	0.6
1	108100116	1	50	0	83.18243079	48.63690847	61.50186864	53.98982393	43.6	29.4	10.76976025	2.553813058	8.1	58	202	4.48	3.55	0.6	2.27	1.22	0.264317181	20.449703	120	66	36.23333333	0	119.4545253	3	3	3	1	0	0	0	0	1	1	0	1	0	6	0	0.6
1	103912353	1	61	0	64.1421179	19.28565676	8.870934645	25.85816545	43	31.3	7.391556015	0.959994782	3.9	48	238	5.24	4.22	0.6	1.31	2.14	0.458015267	23.702383	107	65	48.76666667	0	119.5378069	3	3	4	1	0	0	0	0	1	0	0	1	0	6	0	0.6
1	102720078	1	46	0	86	40	62	35	43.4	27.6	8.7	1.2	4.1	61	244	5.13	3.46	0.6	0.95	1.82	0.631578947	19.92426	122	72	11.3	0	120.3322547	3	3	2	1	0	0	0	0	0	1	0	1	0	6	0	0.6
1	101410362	1	33	0	38	27	10	19	44	27	11.88444599	0.871884882	3.74	76	213	4.66	3.46	0.6	1.74	1.28	0.344827586	16.879833	99	60	35.23333333	0	120.4210794	3	3	1	0	0	0	0	0	1	0	0	1	0	6	0	0.6
1	111330037	0	32	0	58	15	11	17	41.5	39.1	19.4	4.1	5.01	61	126	4.55	3.06	0.6	1.35	1.61	0.444444444	18.410238	107	63	23.56666667	0	121.1694714	3	3	1	0	0	0	0	0	1	0	0	1	0	6	0	0.6
1	105113986	1	36	0	43	25	18	18	44.1	30.3	10.8	2.6	2.84	71	289	5.03	3.62	0.6	1.23	2.01	0.487804878	20.742075	103	60	12.26666667	0	121.2626407	3	3	1	1	0	0	0	0	1	0	0	1	0	6	0	0.6
1	116080606	1	32	0	44.72489773	49.42434164	29.60781332	31.44211358	40.7	23.6	11.82902489	2.059977444	4.75	75	164	4.91	3.56	0.6	2.1	1.15	0.285714286	18.778345	100	67	36.03333333	0	121.9335524	3	3	1	1	0	0	0	0	1	0	0	1	0	6	0	0.6
1	100194031	0	38	0	46.97072748	5.900104015	9.991041086	19.21000723	45.9	33.6	5.899986293	1.67262204	5.9	52	267	4.55	5.28	0.6	1.18	2.81	0.508474576	23.45914	99	60	47.26666667	0	122.413071	3	3	1	1	0	0	0	0	1	0	0	1	0	6	0	0.6
1	114260832	1	55	0	77.67014483	61.47931925	8.934782594	17.12226417	47	27.2	10.82347095	2.006743827	3.4	50	206	5.25	5.07	0.6	1.38	2.28	0.434782609	20.371569	130	72	48.9	0	122.6042545	3	3	3	1	0	0	0	0	1	0	0	1	0	6	0	0.6
1	100066683	0	31	0	63	9	17	17	43.8	22.4	4.9	1.1	4.12	60	170	4.98	4.59	0.6	2.1	1.92	0.285714286	18.402067	111	68	23.5	0	122.6869982	3	3	1	0	0	0	0	0	1	0	0	1	0	6	0	0.6
1	115261229	1	27	0	30.86997983	-31.32883951	10.06279338	11.3600762	38.7	27.9	9.3	1.6	5.6	77	158	5.12	4.21	0.6	2.13	1.61	0.281690141	18.177769	115	60	46.9	0	124.9303757	3	3	0	0	0	0	0	0	1	0	0	1	0	6	0	0.6
1	106660796	1	35	0	64.9479311	42.46994974	38.25859675	25.57983727	43.9	24.7	12.79772436	3.972970089	5.6	67	249	4.25	3.11	0.6	1.32	1.67	0.454545455	19.260817	103	62	46.86666667	0	125.0700703	3	3	1	1	0	0	0	0	1	0	0	1	0	6	0	0.6
1	112310097	1	35	0	52.9862873	-5.17844915	7.28979758	20.61336269	46.6	31.6	7.889267343	1.104004729	6.2	67	182	4.8	5.74	0.6	2.1	2.59	0.285714286	19.395134	100	68	49.1	0	125.0700703	3	3	1	1	0	0	0	0	1	0	0	1	0	6	0	0.6
1	107970277	0	39	0	34.147921	7.619449859	27.68315725	15.19966009	43.5	28.8	5.786654641	1.284800566	3.4	47	172	4.66	4.69	0.6	1.3	2.15	0.461538462	19.603848	111	62	48.26666667	0	125.6544985	3	3	1	1	0	0	0	0	1	0	0	1	0	6	0	0.6
1	102672672	0	32	0	57	21	9	17	42.7	32.6	14	3	3	54	197	5.28	3.34	0.6	1.51	1.39	0.397350993	18.658735	89	56	23.36666667	0	126.1119514	3	3	1	1	0	0	0	0	1	0	0	1	0	6	0	0.6
1	105060257	0	31	0	59.48414683	16.15901597	38.52404016	31.60221451	42.3	27	13.1759578	3.401778907	4	55	347	5.55	4.07	0.6	0.91	2.09	0.659340659	21.566833	127	68	49.13333333	0	126.2388962	3	3	1	1	0	0	0	0	0	0	0	1	0	6	0	0.6
1	107970223	0	38	0	26.59900227	27.71101189	8.387119285	19.83234981	43.5	28.8	12.65497595	2.929774628	3.4	47	172	4.66	4.69	0.6	1.3	2.15	0.461538462	19.603848	111	62	57.1	0	126.5402805	3	3	1	1	0	0	0	0	1	0	0	1	0	6	0	0.6
1	20100983	1	28	0	106	38	14	25	44.3	32.7	15.7	4.8	3.6	73	243	5.41	3.85	0.6	2.72	0.72	0.220588235	20.507812	122	78	22.43333333	0	126.8126141	3	3	0	1	0	0	0	0	1	0	0	1	0	6	0	0.6
1	112581171	1	51	0	87.4854239	33.34669972	24.26545584	19.87822358	45	32.9	7.908625041	-0.277173627	2.9	48	297	4.47	3.9	0.6	2.15	1.35	0.279069767	20.576132	130	89	48.7	0	128.2368374	3	3	3	1	0	0	0	0	1	0	0	1	0	6	0	0.6
1	104954098	1	30	0	52.10584719	28.90913138	19.70801896	25.86460198	46.1	30.4	17.3	4.3	6.9	68	278	5	5.33	0.6	1.12	2.71	0.535714286	22.319244	111	61	49.66666667	0	128.7526861	3	3	1	1	0	0	0	0	1	0	0	1	0	6	0	0.6
1	104492426	0	24	0	66	20	11	22	45.2	31.8	5.1	1	5.5	60	152	5.02	4.16	0.6	1.58	1.74	0.379746835	20.771633	109	62	12.76666667	0	128.8705853	3	3	0	1	0	0	0	0	1	0	0	1	0	6	0	0.6
1	112310112	1	40	0	76.32483194	-26.11206258	20.533746	16.67367176	45.6	30.7	15.09607726	3.027643599	4.2	56	260	4.39	5	0.6	1.8	2.34	0.333333333	19.638903	130	78	49.13333333	0	130.0136612	3	3	2	1	0	0	0	0	1	0	0	1	0	6	0	0.6
1	114090759	1	34	0	40	13	11	17	47.7	22.8	28.5	5.348447207	2.69	60	187	4.73	3.75	0.6	1.64	1.76	0.365853659	18.072124	116	65	24.7	0	131.8100878	3	3	1	0	0	0	0	0	1	0	0	1	0	6	0	0.6
1	111660956	1	26	0	46.78539738	27.30304423	42.95838165	35.53267071	38.4	28.7	13.19945834	2.903093665	3.9	67	200	5.01	3.03	0.6	1.17	1.58	0.512820513	19.152895	104	59	48.56666667	0	133.232494	3	3	0	1	0	0	0	0	1	1	0	1	0	6	0	0.6
1	115020025	1	31	0	51	22	16	21	39.94278237	36.18776188	10.2	2.1	3.8	60	184	4.99	4.17	0.6	1.71	2.02	0.350877193	18.247753	113	76	20.4	0	134.6173087	3	3	1	0	0	0	0	0	1	0	0	1	0	6	0	0.6
1	100194049	0	27	0	37.96781806	-7.248059094	23.69490617	15.59683143	49.4	26.2	9.263599275	0.742927008	3.7	49	194	5.12	4.24	0.6	1.24	1.76	0.483870968	17.641706	109	69	47.06666667	0	134.8499664	3	3	0	0	0	0	0	0	1	0	0	1	0	6	0	0.6
1	100329054	1	26	0	52.7399926	18.35860624	46.08271417	28.83439283	45.6	23.6	10.7	2.3	5	65	255	5.15	5.45	0.6	1.78	2.64	0.337078652	20.361435	104	63	47.86666667	0	134.9064373	3	3	0	1	0	0	0	0	1	1	0	1	0	6	0	0.6
1	111140337	1	23	0	56	21	12	17	45.8	29.3	13.2	3.566202185	4	68	197	4.77	4.15	0.6	1.63	2.16	0.36809816	19.591837	105	69	24.83333333	0	135.241992	3	3	0	1	0	0	0	0	1	0	0	1	0	6	0	0.6
1	112190834	0	25	0	70.98144326	42.02710181	14.8862215	22.57938825	42.8	29.7	19.4	2.4	2.6	50	229	4.52	4.86	0.6	1.14	2.19	0.526315789	19.27841	112	58	49.2	0	135.854647	3	3	0	1	0	0	0	0	1	0	0	1	0	6	0	0.6
1	111140359	1	35	0	56	34	18	23	48.7	26	17.3	2.696887188	5.86	54	234	4.84	4.64	0.6	1.99	2.26	0.301507538	17.905785	107	64	24.83333333	0	136.6941673	3	3	1	0	0	0	0	0	1	0	0	1	0	6	0	0.6
1	101550180	1	24	0	65.55141929	72.41759381	-3.301686614	6.560827	44.3	26	16.71275079	3.059672129	3.3	64	226	4.11	3.93	0.6	1.42	1.62	0.422535211	18.429878	111	72	46.23333333	0	137.6918801	3	3	0	0	0	0	0	0	1	0	0	1	0	6	0	0.6
1	102126182	0	34	0	31.36485701	-8.993666479	-3.566530498	9.73495789	43.9	22.3	7.203464812	1.044920263	3.3	39	138	4.46	4.58	0.6	1.11	2.04	0.540540541	18.322094	104	63	54.66666667	0	138.3600483	3	3	1	0	0	0	0	0	1	0	0	1	0	6	0	0.6
1	101550177	1	31	0	62.25587946	-15.07458295	-3.266867652	14.94090643	42.2	31.1	15.17939649	2.971318351	3.6	54	243	4.67	3.57	0.6	1.61	1.51	0.372670807	20.692041	118	74	46.23333333	0	140.5895335	3	3	1	1	0	0	0	0	1	0	0	1	0	6	0	0.6
1	116190021	1	39	0	89.10546239	62.60816955	23.9932728	32.38153532	43.9	31.3	23.4	6.7	4.9	42	219	4.95	4.51	0.6	1.29	1.95	0.465116279	17.689907	125	74	49	0	147.4057752	3	3	1	0	0	0	0	0	1	0	0	1	0	6	0	0.6
1	107060254	0	43	0	93	32	16	16	42	23.1	14.9	2.4	4.4	112	340	4.85	4.37	0.61	1.76	2.04	0.346590909	21.237305	125	72	35.73333333	1	54.45235839	0	0	2	1	0	0	0	0	1	0	0	0	0	0	6	0.61
1	104340937	0	34	0	86	20	12	19	43.5	31.4	15.3	2.1	10.4	116	444	4.72	3.79	0.61	1.67	1.71	0.365269461	22.761467	139	80	48.83333333	1	55.59466252	0	0	1	1	0	1	0	0	1	0	0	0	0	0	6	0.61
1	115710058	0	47	0	56	39	38	39	50.2	24.7	15.21314679	3.696854402	5.6	98	330	4.69	5.54	0.61	1.98	2.86	0.308080808	21.532799	109	73	28.86666667	0	62.22772791	0	0	2	1	0	0	0	0	1	0	0	0	0	0	6	0.61
1	102150488	0	50	0	74	17	13	22	47.5	25.4	14.2	3.181749967	4.2	93	348	5.24	3.8	0.61	1.63	1.79	0.374233129	18.941914	119	80	24.3	0	64.91586873	0	0	3	1	0	0	0	0	1	0	0	0	0	0	6	0.61
1	104780064	0	78	0	46.08622455	6.23047713	23.61206425	32.10957122	41	28.6	8.219833715	2.744972058	5.02	76	204	4.31	3.62	0.61	2.09	0.96	0.291866029	20.527645	99	57	38.8	0	68.0784646	0	0	5	1	0	0	0	0	1	0	0	0	0	0	6	0.61
1	101530572	0	23	0	71	15	16	20	45.8	27.2	13.3	2.5	6.5	103	373	5.69	5.53	0.61	2.21	2.39	0.2760181	19.89759	94	62	25.03333333	0	69.35096202	0	0	0	1	0	0	0	0	1	0	0	0	1	0	6	0.61
1	105142177	0	38	0	56	20	21	25	43.8	25	14.5	2.4	6.8	91	362	5.38	5.33	0.61	1.93	2.39	0.316062176	20.855867	99	56	48.9	0	72.50770756	0	0	1	1	0	0	0	0	1	0	0	0	0	0	6	0.61
1	115261966	0	49	0	64	113	30	37	45.7	25	18.5	6.1	5.7	84	316	5.9	3.27	0.61	1.7	1.24	0.358823529	22.31213	122	64	46.9	0	73.94146594	0	0	2	1	0	0	0	0	1	0	0	0	1	0	6	0.61
1	109590126	0	27	1	43	20	15	24	46.8	29.6	15.8	3.6	3.04	94	281	4.92	3.64	0.61	2.02	1.13	0.301980198	24.706038	113	66	24.5	0	75.31783415	0	0	0	2	0	0	0	0	1	0	0	0	0	0	6	0.61
1	20101104	0	41	0	70	26	13	22	41.5	26.5	11.1	1.5	5.6	85	322	5	3.73	0.61	1.41	1.85	0.432624113	16.140892	111	73	14.66666667	0	77.10367965	0	0	2	0	0	0	0	0	1	0	0	0	0	0	6	0.61
1	101810230	0	61	0	79.64667296	66.9757109	-5.860358261	8.543949011	41	32.1	9.3	1.9	4.2	75	254	4.43	4.18	0.61	1.91	1.58	0.319371728	19.779629	108	64	37.5	0	77.95300221	0	0	4	1	0	0	0	0	1	0	0	0	0	0	6	0.61
1	115340096	0	67	0	47	11	9	19	45.7	25	14.82342879	2.055000912	2.21	72	233	5.01	4.04	0.61	1.77	2.09	0.344632768	20.964281	111	72	34.56666667	0	78.5199736	0	0	4	1	0	0	0	0	1	0	0	0	0	0	6	0.61
1	111630217	0	32	0	44	44	16	19	42.88568313	31.11138073	4.6	1.5	3.74	86	288	4.44	3.94	0.61	1.38	1.99	0.442028986	21.226206	109	65	10.43333333	0	80.98146744	0	0	1	1	0	0	0	0	1	0	0	0	0	0	6	0.61
1	108420275	0	29	0	63	19	11	19	46.6	24.8	12.8759968	4.072447204	4.7	86	331	5.64	4.76	0.61	2.08	2.08	0.293269231	20.79673	122	64	44.3	0	82.70616752	1	1	0	1	0	0	0	0	1	0	0	0	1	2	4	0.61
1	110850035	0	33	0	129	19	23	30	45	35	5.9	1.2	4.9	84	246	6.11	5.49	0.61	2.12	2.79	0.287735849	19.944904	125	76	23.3	0	82.73705925	1	1	1	1	1	0	0	0	1	0	0	0	1	2	4	0.61
1	111660886	0	52	0	72	46	15	19	42.3	30.7	8	2	5.5	75	208	6.45	5.42	0.61	1.67	2.84	0.365269461	19.687786	90	62	24.36666667	0	83.04043384	1	1	3	1	1	0	0	0	1	0	0	0	1	2	4	0.61
1	103912395	0	47	0	57	18	19	21	43.1	32.2	8.588240787	1.010792613	3.51	77	192	4.45	4.51	0.61	1.53	2.54	0.39869281	22.393341	119	71	35.5	0	83.31318129	1	1	2	1	0	0	0	0	1	0	0	0	0	2	4	0.61
1	108940085	0	85	0	82.57141096	-21.44273236	-14.69682244	11.7900528	46.9	26.9	15.96416752	4.507470318	6.5	54	254	5.15	5.75	0.61	1.78	2.56	0.342696629	19.27056	118	77	48.8	0	86.90933287	1	1	5	1	0	0	0	0	1	0	0	0	0	2	4	0.61
1	105010080	0	45	0	46.74793094	5.467281787	-13.05186253	17.11203284	42	33.1	21.2	3.7	5	75	256	5.04	5.61	0.61	2.59	2.28	0.235521236	19.146374	110	64	47.1	0	87.22578165	1	1	2	1	0	0	0	0	1	0	0	0	0	2	4	0.61
1	115261511	0	44	0	51	15	15	24	42.6	27.8	15.5	2.7	3.17	75	170	4.21	4.47	0.61	2.35	1.76	0.259574468	20.845694	128	70	34.8	0	87.84066632	1	1	2	1	0	0	0	0	1	0	0	0	0	2	4	0.61
1	112581016	1	31	0	80	20	16	31	51.1	24.7	10.78259777	2.668776344	3.4	102	227	4.64	4.24	0.61	1.69	2	0.360946746	18.821022	105	61	48.7	0	88.72529276	1	1	1	1	0	0	0	0	1	0	0	0	0	2	4	0.61
1	112190592	1	57	0	65	24	15	26	44	29.4	17.4	4.8	9.6	86	419	4.51	4.75	0.61	1.3	2.25	0.469230769	21.374098	116	78	49.2	0	90.86381848	1	1	3	1	0	0	0	0	1	0	0	0	0	2	4	0.61
1	20104387	1	28	0	47	37	31	24	46.1	21.8	11.15297867	2.149790756	6.1	100	323	4.63	4.83	0.61	2.44	1.85	0.25	19.755938	112	73	35.03333333	0	92.81237869	1	1	0	1	0	0	0	0	1	0	0	0	0	2	4	0.61
1	110040196	0	35	0	65	19	12	16	44.4	26.4	6	0.9	3.35	74	257	5.23	3.16	0.61	1.32	1.8	0.462121212	23.682125	98	68	27.6	0	95.10560943	1	1	1	1	0	0	0	0	1	0	0	0	0	2	4	0.61
1	105240228	1	66	0	39	18	12	18	43.3	25.5	7.7	2	3.41	76	149	5.11	4.76	0.61	1.83	2.48	0.333333333	18.103806	92	60	28.1	0	95.50535345	1	1	4	0	0	0	0	0	1	0	0	0	0	2	4	0.61
1	114520007	0	24	0	68	21	10	21	40.8	38.2	16.76419087	2.501584508	5.27	78	162	4.92	4.29	0.61	1.53	2.45	0.39869281	16.68953	108	78	35.56666667	0	96.40516694	1	1	0	0	0	0	0	0	1	0	0	0	0	2	4	0.61
1	106790662	1	68	0	88	15	5	17	41.8	28.1	12.5	2.5	2.74	71	151	4.7	2.65	0.61	1.88	0.64	0.324468085	18.826435	106	62	36.8	0	96.85074672	1	1	4	1	0	0	0	0	1	0	0	0	0	2	4	0.61
1	110810059	0	39	0	54	9	21	23	43.5	26.2	20.2	3.6	2.87	71	270	4.36	3.65	0.61	1.54	1.85	0.396103896	22.19768	90	64	25.63333333	0	97.21894542	1	1	1	1	0	0	0	0	1	0	0	0	0	2	4	0.61
1	100109073	1	65	0	52	12	10	14	36.2	40.2	5.4	1.1	3.7	74	217	4.62	3.89	0.61	1.82	1.63	0.335164835	22.494675	95	63	34.76666667	0	97.24117527	1	1	4	1	0	0	0	0	1	0	0	0	0	2	4	0.61
1	105760365	1	70	0	76	37	15	18	43.2	30.2	13.1	4.7	5.8	66	368	4.92	4.22	0.61	1.64	1.88	0.37195122	21.715914	111	70	48.33333333	0	98.41647567	1	1	5	1	0	0	0	0	1	0	0	0	0	2	4	0.61
1	100194334	0	37	0	47.58942545	13.79321158	29.78395112	20.35987406	43.6	32.8	7.737139619	2.735106935	3	71	148	4.47	3.47	0.61	1.27	1.99	0.480314961	16.971529	90	60	45.3	0	98.5944364	1	1	1	0	0	0	0	0	1	0	0	0	0	2	4	0.61
1	104492149	1	56	1	86	26	16	16	45	31	17.7	2	3.7	80	317	4.75	3.28	0.61	1.3	1.5	0.469230769	20.342857	118	64	13.43333333	0	99.87251282	2	2	3	1	0	0	0	0	1	0	0	0	0	4	2	0.61
1	112250188	1	73	0	68	15	20	22	44.1	27	12.18326336	2.229637759	3.6	60	134	4.53	4.18	0.61	1.82	1.86	0.335164835	17.926542	125	62	36.2	0	100.2234482	2	2	5	0	0	0	0	0	1	0	0	0	0	4	2	0.61
1	102125303	1	31	0	82	20	29	23	46.6	27.2	16.8	3.217123896	4.09	92	282	5.11	2.95	0.61	1.22	1.47	0.5	18.390654	105	62	25.16666667	0	100.5241426	2	2	1	0	0	0	0	0	1	0	0	0	0	4	2	0.61
1	102672659	0	46	0	96	12	10	12	44.3	28.6	7.5	1.4	4.29	66	258	4.99	4.34	0.61	1.89	2.14	0.322751323	20.034601	106	78	23.36666667	0	101.1044067	2	2	2	1	0	0	0	0	1	0	0	0	0	4	2	0.61
1	105632372	0	38	0	75.90890588	30.83657454	-4.345988075	6.078894213	42.8	30.9	5.689240538	0.659518738	3.6	69	228	4.51	5.73	0.61	2.06	3.02	0.296116505	19.0274	111	76	39.6	0	101.3483913	2	2	1	1	0	0	0	0	1	0	0	0	0	4	2	0.61
1	103940994	0	23	0	41	20	8	18	44.2	28.2	10.3	3.569168159	3.4	75	192	5.61	4.45	0.61	1.43	2.45	0.426573427	20.518667	128	88	24.23333333	0	101.8031938	2	2	0	1	0	0	0	0	1	0	0	0	1	4	2	0.61
1	115261604	0	50	0	57	15	16	17	45.1	26.7	7.8	1.3	3.85	64	105	5.34	4.05	0.61	1.64	1.97	0.37195122	17.190426	126	83	22.2	0	102.0322521	2	2	3	0	0	0	0	0	1	0	0	0	0	4	2	0.61
1	100066716	0	33	0	58	13	9	15	47.7	26.5	15.8	3.5	2.81	70	129	4.85	3.62	0.61	1.8	1.47	0.338888889	19.467106	111	67	23.5	0	103.159538	2	2	1	1	0	0	0	0	1	0	0	0	0	4	2	0.61
1	20100814	1	63	0	62	16	15	23	43.92504434	31.78822704	13.7	3.4	4.59	66	312	4.32	4.35	0.61	1.57	1.97	0.388535032	22.864685	98	60	14.66666667	0	103.3767964	2	2	4	1	0	0	0	0	1	0	0	0	0	4	2	0.61
1	110594186	0	53	0	47	18	11	16	41.1	24.7	7.403322973	3.113856937	3.8	62	283	5.18	4.48	0.61	2.03	1.87	0.300492611	21.162064	120	80	35.86666667	0	103.8171356	2	2	3	1	0	0	0	0	1	0	0	1	0	4	2	0.61
1	110930178	1	65	0	66	14	14	19	47.4	30.4	10	1.7	6.58	63	228	4.95	4.39	0.61	1.99	2.02	0.306532663	21.072256	118	69	21.26666667	0	103.9071328	2	2	4	1	0	0	0	0	1	0	0	1	0	4	2	0.61
1	104492502	0	50	0	92.31196749	79.98349761	53.56813625	45.85214401	45.5	28.4	15.09404182	3.058213641	4.3	63	192	4.79	4.62	0.61	1.7	2.1	0.358823529	18.916437	101	53	46.8	0	103.9951717	2	2	3	1	0	0	0	0	1	1	0	1	0	4	2	0.61
1	108070821	0	34	0	47	14	10	14	40.4	33	12.5	2.6	3.86	69	183	5.26	4.32	0.61	2.07	1.57	0.29468599	20.96246	102	66	36.83333333	0	104.2365108	2	2	1	1	0	0	0	0	1	0	0	1	0	4	2	0.61
1	102126016	1	55	0	41	15	7	14	45.3	29.2	15	2.084735211	3.15	71	193	4.82	4.78	0.61	2.37	1.97	0.257383966	18.827457	100	69	25.16666667	0	106.1115707	2	2	3	1	0	0	0	0	1	0	0	1	0	4	2	0.61
1	102330903	0	39	0	75.89897271	12.03371903	25.47227591	23.45414315	44	31.6	15.95805432	2.281048817	4	66	243	4.72	5.23	0.61	1.95	2.53	0.312820513	21.295013	103	60	37.06666667	0	106.2002027	2	2	1	1	0	0	0	0	1	0	0	1	0	4	2	0.61
1	101681481	0	24	0	78.09768891	29.10271913	25.33269285	21.51216041	44	27.5	11.14570146	3.14779576	4.3	72	219	5.1	3.64	0.61	1.03	1.82	0.59223301	21.043472	125	78	48.6	0	106.2092787	2	2	0	1	0	0	0	0	1	0	0	1	0	4	2	0.61
1	116390091	0	28	0	65.81793562	69.15108519	12.24411526	32.59990984	42.8	32.3	13.65032021	2.003511815	4.47	70	242	4.57	5.66	0.61	2.17	3.03	0.281105991	21.960072	117	62	36.7	0	106.8472	2	2	0	1	0	0	0	0	1	0	0	1	0	4	2	0.61
1	107100129	1	74	0	124.4596129	45.6270986	35.58350394	39.22641178	47.4	27.5	10.8	3.1	2.7	50	276	4.95	4.73	0.61	1.28	2.26	0.4765625	19.945219	109	67	51.03333333	0	107.2855575	2	2	5	1	0	0	0	0	1	0	0	1	0	4	2	0.61
1	110593975	0	45	0	43	15	9	19	44.4	26.6	16.06824826	2.211252773	4.66	63	212	4.51	5.53	0.61	2.08	2.57	0.293269231	19.85681	107	62	35.86666667	0	107.7127053	2	2	2	1	0	0	0	0	1	0	0	1	0	4	2	0.61
1	104580384	0	29	0	48.28335292	-14.71216785	24.63361305	26.10493198	45.8	27.3	12.4	3.4	4.3	69	223	4.8	4.7	0.61	1.25	1.91	0.488	17.20768	116	65	48.56666667	0	107.9626716	2	2	0	0	0	0	0	0	1	0	0	1	0	4	2	0.61
1	114960018	1	66	0	86.77698898	46.76419179	33.64309211	37.23908061	43.1	28.6	9.399736698	1.471111567	4.9	56	242	4.18	5.91	0.61	1.7	2.81	0.358823529	19.768047	117	75	47.83333333	0	108.3102228	2	2	4	1	0	0	0	0	1	0	0	1	0	4	2	0.61
1	115261168	1	55	1	45	25	12	15	45.6	27.6	11.5	2.4	4.14	67	237	7.16	4.08	0.61	1.31	2.38	0.465648855	21.09349	124	79	22.2	0	108.6771808	2	2	3	1	1	0	0	0	1	0	0	1	1	4	2	0.61
1	105170341	0	50	0	60	14	16	19	46.2	27.8	4	0.5	5.2	57	254	5.83	3.04	0.61	1.34	1.09	0.455223881	18.37316	97	65	11.03333333	0	109.1794543	2	2	3	0	0	0	0	0	1	0	0	1	1	4	2	0.61
1	111660892	0	48	0	47	16	13	15	43.9	31.3	17.0906797	1.74174378	4	58	288	5.49	4.33	0.61	2.39	1.37	0.255230126	20.84286	123	78	36.63333333	0	110.0943402	2	2	2	1	0	0	0	0	1	0	0	1	0	4	2	0.61
1	116420017	0	26	0	31	16	9	12	45	25.3	18.8055447	3.334432369	4.2	69	259	4.64	3.95	0.61	1	1.94	0.61	20.048883	106	65	48.56666667	0	110.262003	2	2	0	1	0	0	0	0	1	0	0	1	0	4	2	0.61
1	101880243	0	47	0	83	13	12	20	43.16738684	29.23757309	7.3	1.6	3.33	56	143	4.71	4.62	0.61	1.57	2.37	0.388535032	17.972162	111	67	16.86666667	0	112.153919	2	2	2	0	0	0	0	0	1	0	0	1	0	4	2	0.61
1	104640445	0	47	0	61	45	8	15	40.1	27.9	16.76275834	3.859396471	3.4	56	337	3.96	3.68	0.61	1.03	2.01	0.59223301	21.048048	149	95	48.8	0	112.153919	2	2	2	1	0	0	1	1	1	0	0	1	0	4	2	0.61
1	106660764	0	26	0	44	15	13	16	44.2	35.6	17.9	3.8	4.04	68	212	5.23	3.19	0.61	1.21	1.66	0.504132231	18.546745	100	62	25.23333333	0	112.227036	2	2	0	1	0	0	0	0	1	0	0	1	0	4	2	0.61
1	114260617	1	35	0	77	21	11	14	42.1248051	28.75281732	16.4	1.8	5.1	82	229	4.89	3.85	0.61	1.21	2.06	0.504132231	19.447893	131	73	12.36666667	0	112.3403782	2	2	1	1	0	0	0	0	1	0	0	1	0	4	2	0.61
1	100570855	0	28	0	50.65241132	-21.78456425	2.320792182	17.44321228	44.4	31.9	13.8	2.7	5.7	67	237	4.63	5.24	0.61	1.92	2.74	0.317708333	19.934101	113	67	47.53333333	0	112.6629874	2	2	0	1	0	0	0	0	1	0	0	1	0	4	2	0.61
1	106121257	1	47	0	67.05942196	-22.2020877	39.20107723	30.41377754	42.8	29.3	8.3	2.6	4.7	70	196	4.66	5.41	0.61	1.64	2.98	0.37195122	21.335669	107	57	49.36666667	0	112.9033433	2	2	2	1	0	0	0	0	1	0	0	1	0	4	2	0.61
1	113900069	0	41	0	56.14787559	62.66036998	16.70540795	33.5823386	38.9	33.3	11.66252367	1.632801267	4.4	62	247	5.1	6.07	0.61	1.91	3.01	0.319371728	21.284958	130	87	45.7	0	112.9478739	2	2	2	1	0	0	0	0	1	0	0	1	0	4	2	0.61
1	114260981	0	25	0	64	19	12	25	44.54775012	30.65212526	14.3	2.3	3.94	68	207	5.4	4.04	0.61	1.86	1.85	0.327956989	21.30459	139	93	11.03333333	0	113.0181631	2	2	0	1	0	0	0	1	1	0	0	1	0	4	2	0.61
1	115470087	0	41	0	69.46151209	24.50755189	32.98376389	25.24530198	48.8	27.8	17.5	4.5	5.3	61	346	4.81	5.37	0.61	2.05	2.58	0.297560976	18.658964	97	58	49.16666667	0	113.7460829	2	2	2	1	0	0	0	0	1	0	0	1	0	4	2	0.61
1	101380351	0	28	0	63.86984531	-27.96534704	18.55776643	26.03837589	46	34	11.78188111	2.027639452	7.5	66	223.2	5.14	5.3	0.61	1.94	2.57	0.31443299	21.692461	148	86	50.03333333	0	114.7317485	2	2	0	1	0	0	1	0	1	0	0	1	0	4	2	0.61
1	101681535	0	30	0	70.33226828	-8.349623955	5.29159418	15.78937268	43.1	36.1	10.09556615	2.758988686	3.7	65	250	4.85	3.72	0.61	0.94	2.12	0.64893617	19.97061	109	61	50	0	115.2404936	2	2	1	1	0	0	0	0	0	0	0	1	0	4	2	0.61
1	116300038	0	39	0	55	12	9	16	47.52981765	30.61211038	7.7	1	3.4	57	185	4.47	3.83	0.61	1.77	1.57	0.344632768	20.629707	100	63	13.7	0	117.950337	3	3	1	1	0	0	0	0	1	0	0	1	0	6	0	0.61
1	111640075	1	29	0	77	17	2	16	45.7	34.3	17.42441949	2.829031748	5.1	81	243	4.94	3.42	0.61	2.25	1.09	0.271111111	19.31361	138	91	43.16666667	0	118.9291402	3	3	0	1	0	0	0	1	1	0	0	1	0	6	0	0.61
1	105632380	0	35	0	68.43423696	16.24476917	47.2879661	35.99963304	40.1	27.1	8.851245478	1.692821494	5.38	60	163	5.08	4.36	0.61	1.6	2.4	0.38125	20.915516	106	68	39.83333333	0	119.2876642	3	3	1	1	0	0	0	0	1	1	0	1	0	6	0	0.61
1	104492348	0	25	0	72.97254899	13.81403704	9.847526112	14.34434188	43.1	36.1	9.125875901	1.363053491	3.7	65	250	4.85	3.72	0.61	0.94	2.12	0.64893617	19.97061	109	61	46.8	0	119.3600157	3	3	0	1	0	0	0	0	0	0	0	1	0	6	0	0.61
1	109121082	0	22	0	62.34515825	-25.46272025	3.098991125	17.15275977	46	34	8.490745245	2.135180141	7.5	66	223.2	5.14	5.3	0.61	1.94	2.57	0.31443299	21.692461	148	86	46.76666667	0	119.6707799	3	3	0	1	0	0	1	0	1	0	0	1	0	6	0	0.61
1	100570846	0	24	0	63	10	11	18	50.26236651	19.75058125	11.7	1.9	3.88	65	206	5.22	4.35	0.61	1.49	1.98	0.409395973	18.761795	119	67	11.33333333	0	120.2014257	3	3	0	1	0	0	0	0	1	0	0	1	0	6	0	0.61
1	114630035	0	32	0	62	21	18	23	44.51080102	28.96158399	6.9	1	2.4	62	163	5.07	3.39	0.61	1.22	1.61	0.5	21.30159	133	86	24.4	0	120.3191691	3	3	1	1	0	0	0	0	1	0	0	1	0	6	0	0.61
1	112570403	1	34	0	57	10	10	15	44.7	28.6	10.28260031	1.612316172	3.1	74	239	4.61	3.36	0.61	1.56	1.38	0.391025641	18.710043	102	62	38.16666667	0	120.8992191	3	3	1	1	0	0	0	0	1	0	0	1	0	6	0	0.61
1	114800040	0	33	0	97.42835631	36.53425085	36.5848683	31.10805614	45.1	32.8	12.45624744	3.158423008	4.6	60	328	4.4	3.58	0.61	2.02	1.5	0.301980198	20.922255	116	78	51.16666667	0	120.9753919	3	3	1	1	0	0	0	0	1	0	0	1	0	6	0	0.61
1	100750253	1	33	0	92	30	17	14	51	30.5	21.10583953	3.706116092	4.3	75	227	5.54	4.08	0.61	2.43	1.55	0.251028807	20.17301	165	100	47.1	0	121.0800176	3	3	1	1	0	0	1	1	1	0	0	1	0	6	0	0.61
1	115780091	1	47	0	51	33	18	19	45.3	23.7	20.8	4.1	2.9	59	216	7.26	3.61	0.61	1.34	1.85	0.455223881	22.153847	110	76	11.93333333	0	121.1423979	3	3	2	1	1	0	0	0	1	0	0	1	1	6	0	0.61
1	112190746	1	62	0	58.16769791	52.00969573	29.59667665	22.70155212	44.4	24.1	9.4	2.5	5.8	45	192	4.51	4.11	0.61	1.08	1.93	0.564814815	20.305828	116	69	49.2	0	121.8996241	3	3	4	1	0	0	0	0	1	0	0	1	0	6	0	0.61
1	115880008	1	35	0	66	13	10	18	48.3	27.1	11.3	2.3	3.8	71	218	4.83	3.98	0.61	1.69	1.68	0.360946746	18.361624	94	63	8.566666667	0	122.117463	3	3	1	0	0	0	0	0	1	0	0	1	0	6	0	0.61
1	112210320	0	34	0	68.51896355	26.74694924	35.7181361	32.86660508	41.3	26.2	4.752403895	1.401043668	3.4	57	207	4.72	3.59	0.61	0.93	1.67	0.655913978	19.187063	99	60	51.4	0	122.1667283	3	3	1	1	0	0	0	0	0	0	0	1	0	6	0	0.61
1	104492357	0	24	0	52.94065865	-15.99704472	14.44796394	12.70982368	47.7	35.8	12.73565251	3.113194982	5.1	64	221	5.46	3.49	0.61	1.06	1.9	0.575471698	18.346418	106	67	48.33333333	0	122.4776971	3	3	0	0	0	0	0	0	1	0	0	1	0	6	0	0.61
1	113680761	1	34	0	40	16	11	18	40.5	24.8	12.6	2.105274367	3.3	70	206	5.06	4.26	0.61	1.72	1.89	0.354651163	23.310873	135	80	24.26666667	0	123.6991091	3	3	1	1	0	0	0	0	1	0	0	1	0	6	0	0.61
1	115261133	1	45	0	39	16	13	18	43.5	27.6	9.4	1.9	3.3	58	144	4.33	4.63	0.61	1.61	2.37	0.378881988	17.386475	90	59	35.06666667	0	123.7246872	3	3	2	0	0	0	0	0	1	0	0	1	0	6	0	0.61
1	103902285	1	43	0	81.19165396	11.18195427	36.6233305	27.59584532	44.2	27.6	8.004605154	1.851954147	2.6	60	169	5.48	3.15	0.61	1.27	1.4	0.480314961	21.14759	107	66	49.8	0	123.7348071	3	3	2	1	0	0	0	0	1	0	0	1	0	6	0	0.61
1	116070147	1	46	0	46	13	10	17	49.2	31.7	5.3	1.1	3.59	57	160	5.24	4.54	0.61	1.85	2.01	0.32972973	21.186264	112	62	13.83333333	0	123.7421067	3	3	2	1	0	0	0	0	1	0	0	1	0	6	0	0.61
1	112830029	0	29	0	62	18	24	23	44.3	29.2	11.74949661	2.111363789	4	61	162	5.32	5.28	0.61	2.06	2.44	0.296116505	20.96574	106	68	35.76666667	0	123.7500741	3	3	0	1	0	0	0	0	1	0	0	1	0	6	0	0.61
1	100194255	0	33	0	85.20160949	16.00928934	37.69791399	22.28387664	46	35.8	9.321619798	0.606856626	3.8	54	197	5.28	4.29	0.61	1.31	2.32	0.465648855	24.560326	118	68	47.5	0	125.2291678	3	3	1	2	0	0	0	0	1	0	0	1	0	6	0	0.61
1	103940756	0	27	0	49	10	7	15	46.8	24.2	16.4	3.760123762	3.06	61	361	5.48	4.07	0.61	1.69	2.03	0.360946746	21.49489	98	64	24.23333333	0	125.5009377	3	3	0	1	0	0	0	0	1	0	0	1	0	6	0	0.61
1	106480924	1	34	0	56	24	10	16	47.02722632	21.1613431	9.5	1.2	5.5	67	189	5.38	2.92	0.61	0.97	1.4	0.628865979	22.65625	112	69	13.6	0	125.9517325	3	3	1	1	0	0	0	0	0	0	0	1	0	6	0	0.61
1	112250136	0	31	0	70	9	11	16	43.2	24.3	10.87246803	2.365404483	2.91	55	148	4.52	5.16	0.61	1.84	2.79	0.331521739	20.806139	100	60	36.2	0	126.2388962	3	3	1	1	0	0	0	0	1	0	0	1	0	6	0	0.61
1	112310102	1	34	0	32.45976411	54.39600027	11.45930731	23.27348839	42.8	30.5	17.16503921	3.731561018	4.1	66	327	4.56	3.52	0.61	1.18	1.74	0.516949153	19.227688	113	65	49.2	0	126.7345021	3	3	1	1	0	0	0	0	1	0	0	1	0	6	0	0.61
1	104492422	0	25	0	48.64254356	-16.27745155	31.90968013	27.31878569	43.5	31.4	-1.596304197	-0.597866255	4.2	61	207	4.42	4.71	0.61	1.71	2.2	0.356725146	19.653894	120	68	46.8	0	127.2765732	3	3	0	1	0	0	0	0	1	0	0	1	0	6	0	0.61
1	114260818	1	26	0	62	16	8	15	44.2	31.5	8.7	1.680003276	3.43	73	248	4.55	2.94	0.61	1.37	1.25	0.445255474	17.851562	97	54	21.43333333	0	128.6068076	3	3	0	0	0	0	0	0	1	0	0	1	0	6	0	0.61
1	109120981	1	41	0	32.44377217	77.02091814	43.66280106	33.53906815	41.1	26.7	15.24644718	3.246852856	3.8	56	170	4.75	4.34	0.61	1.55	2.09	0.393548387	18.289894	102	70	48.9	0	129.1035656	3	3	2	0	0	0	0	0	1	1	0	1	0	6	0	0.61
1	115261501	0	33	0	54.37466497	74.14887101	0.539429958	15.36385206	45.8	26.2	13.8	3	4.8	48	250	4.3	3.94	0.61	2	1.68	0.305	17.414404	98	60	46.5	0	130.1617928	3	3	1	0	0	0	0	0	1	0	0	1	0	6	0	0.61
1	105080819	1	48	0	95.52402064	88.09330786	22.68680426	36.60569936	41.2	27.6	7.5	2.3	6	48	171	4.5	4.08	0.61	1.14	1.98	0.535087719	22.37363	104	70	50.06666667	0	130.9679572	3	3	2	1	0	0	0	0	1	0	0	1	0	6	0	0.61
1	116070179	1	32	0	56	14	12	19	44.7	26.7	20.2	4.4	3.42	63	254	5.42	3.19	0.61	1.26	1.42	0.484126984	20.711096	101	60	13.83333333	0	131.0147405	3	3	1	1	0	0	0	0	1	0	0	1	0	6	0	0.61
1	104250305	1	31	0	39.52935478	36.65541298	0.690851284	11.43584254	44.2	31.8	10.6	2.5	5.2	64	195	5.22	5.36	0.61	1.8	2.86	0.338888889	16.732708	117	64	48.73333333	0	131.0850215	3	3	1	0	0	0	0	0	1	0	0	1	0	6	0	0.61
1	115261401	0	32	0	50	10	11	16	44.2	26.3	18.8	3	3.2	47	162	4.78	4.52	0.61	1.71	2.25	0.356725146	16.998661	101	61	35.4	0	131.9876516	3	3	1	0	0	0	0	0	1	0	0	1	0	6	0	0.61
1	104492360	0	22	0	48	18	12	13	48.1	24.6	15.10595585	3.46473271	3.4	58	151	5.13	3.65	0.61	1.42	1.82	0.429577465	19.27056	100	55	25.56666667	0	132.155284	3	3	0	1	0	0	0	0	1	0	0	1	0	6	0	0.61
1	109121010	1	26	0	57	14	8	16	47.5	35.1	12.4	2.460753359	1.97	68	138	4.8	4.22	0.61	1.94	1.94	0.31443299	15.023845	102	62	23.1	0	132.4217443	3	3	0	0	0	0	0	0	1	0	0	1	0	6	0	0.61
1	114960017	1	25	0	27.42598962	1.973368594	11.21961464	19.13706391	40.3	29.6	14.14045216	2.793915364	6	66	283	4.43	5.07	0.61	2.1	2.13	0.29047619	21.167747	109	76	47.83333333	0	135.0055512	3	3	0	1	0	0	0	0	1	0	0	1	0	6	0	0.61
1	100750310	1	30	0	50.77872124	17.85000844	9.227635397	20.1142984	42.1	33.9	16.12195817	2.991260482	4.6	60	145	4.47	3.52	0.61	1.53	1.63	0.39869281	21.230572	104	60	47.1	0	135.5662726	3	3	1	1	0	0	0	0	1	0	0	1	0	6	0	0.61
1	112581119	1	28	0	79.42484457	-11.92286725	1.151806833	15.92012989	45.3	27.3	11.89436185	4.16806578	4.9	62	259	4.81	3.66	0.61	1.86	1.25	0.327956989	20.320333	104	67	48.7	0	135.6394741	3	3	0	1	0	0	0	0	1	0	0	1	0	6	0	0.61
1	106720037	0	23	0	86.68324808	2.127787684	7.761284241	20.10070311	42.5	24.4	12.92546242	3.552778309	4.4	51	183	4.05	5.4	0.61	1.2	2.54	0.508333333	20.78376	107	60	47.5	0	136.8847745	3	3	0	1	0	0	0	0	1	0	0	1	0	6	0	0.61
1	115590100	1	31	0	37	12	12	15	39.75786229	20.59233338	17.8	4.1	2.67	57	112	5.08	2.99	0.61	1.43	1.24	0.426573427	23.851904	90	62	11.66666667	0	137.4924271	3	3	1	1	0	0	0	0	1	0	0	1	0	6	0	0.61
1	106660661	0	23	0	41.50863648	38.27816458	21.61024788	28.39907435	42.3	30.5	8.068568015	0.149521756	3.2	50	172	5.08	4.74	0.61	1.95	1.96	0.312820513	21.73892	95	56	52.36666667	0	137.7767707	3	3	0	1	0	0	0	0	1	0	0	1	0	6	0	0.61
1	114090668	1	42	0	102.7023901	59.34563458	8.586839485	23.01869812	44.7	32.2	7.179158364	2.194296007	4.1	47	221	4.63	4.24	0.61	1.19	2.22	0.512605042	17.95584	117	71	49.13333333	0	137.7960076	3	3	2	0	0	0	0	0	1	0	0	1	0	6	0	0.61
1	104492330	1	28	0	60	18	11	20	45.4	35.6	16.9	1.9	2	59	142	4.69	3.48	0.61	1.5	1.42	0.406666667	18.023167	110	64	12.76666667	0	138.4396347	3	3	0	0	0	0	0	0	1	0	0	1	0	6	0	0.61
1	114260840	1	23	0	48	12	18	22	43.5	28.6	7.2	0.549221583	2.32	61	147	4.21	4.52	0.61	1.95	2.25	0.312820513	19.689781	98	68	19.36666667	0	141.4325393	3	3	0	1	0	0	0	0	1	0	0	1	0	6	0	0.61
1	114260854	1	26	0	53	20	19	24	41.02063576	29.25951208	9.3	1.4	2.88	56	121	5.13	4.53	0.61	1.92	1.93	0.317708333	20.894901	112	78	12.36666667	0	143.4496554	3	3	0	1	0	0	0	0	1	0	0	1	0	6	0	0.61
1	20106888	1	28	0	77	30	19	26	43.1	26.4	21.4	4.1	4.05	54	215	4.87	4.25	0.61	1.85	1.93	0.32972973	22.684704	126	84	11.9	0	143.5837343	3	3	0	1	0	0	0	0	1	0	0	1	0	6	0	0.61
1	116070142	1	28	0	39	16	11	17	48.2	26.7	7.6	1.4	3.39	50	158	6.23	4.05	0.61	1.47	2.09	0.414965986	18.985662	110	60	13.4	0	148.2094281	3	3	0	1	1	0	0	0	1	0	0	1	1	6	0	0.61
1	114730046	1	24	0	42.70733289	9.448268566	21.45826668	29.5647751	46.6	28.6	18.1	6.6	3.8	52	183	4.68	4.19	0.61	0.94	2.03	0.64893617	18.732782	110	66	48.4	0	149.9895844	3	3	0	1	0	0	0	0	0	0	0	1	0	6	0	0.61
1	115780046	0	44	0	68	20	14	32	42.3	25.8	14.29492409	2.94249135	6	104	396	4.88	4.85	0.62	2.15	2.43	0.288372093	19.31179	140	64	48.53333333	1	59.1438252	0	0	2	1	0	0	1	0	1	0	0	0	0	0	6	0.62
1	112580677	1	68	0	65	26	17	19	41.8	30.7	13.20980515	2.545737243	6.09	112	287	4.2	4.54	0.62	1.33	2.7	0.466165414	23.304897	108	71	36.63333333	0	61.09730244	0	0	4	1	0	0	0	0	1	0	0	0	0	0	6	0.62
1	107800372	1	46	1	61	18	8	19	46.6	26.7	15.86925195	3.881549527	6.5	109	410	5.03	4.27	0.62	1.37	2.55	0.452554745	24.202272	124	75	44.53333333	0	73.68961946	0	0	2	2	0	0	0	0	1	0	0	0	0	0	6	0.62
1	106121206	0	67	0	57	14	19	30	44.5	26.2	10.1	4.1	6.2	75	205	4.88	2.61	0.62	1.02	1.44	0.607843137	21.09375	135	73	49.36666667	0	74.73573962	0	0	4	1	0	0	0	0	1	0	0	0	0	0	6	0.62
1	112250212	0	61	0	66	14	13	22	41.8	24.1	12.27188765	1.884896486	4.1	77	106	4.65	4.06	0.62	1.85	1.75	0.335135135	21.792315	107	63	36.2	0	75.50977864	0	0	4	1	0	0	0	0	1	0	0	0	0	0	6	0.62
1	115261630	0	44	0	47	12	10	17	45.6	24.1	12.5	1.9	4.77	83	130	4.57	4.1	0.62	1.8	1.91	0.344444444	20.851368	101	62	35.26666667	0	77.70254766	0	0	2	1	0	0	0	0	1	0	0	0	0	0	6	0.62
1	102672516	1	58	0	94	18	5	18	40.4	31.6	8.9	1.6	6.71	97	370	5.23	3.86	0.62	1.44	2.27	0.430555556	21.408297	110	57	23.36666667	0	77.99909429	0	0	3	1	0	0	0	0	1	0	0	0	0	0	6	0.62
1	115262084	0	53	0	55	12	10	24	41.8	25.3	15.6	3.1	6.5	78	186	6.74	5.04	0.62	2.06	2.23	0.300970874	21.545092	126	68	46.9	0	78.63728619	0	0	3	1	1	0	0	0	1	0	0	0	1	0	6	0.62
1	115262205	0	28	0	73	42	104	77	41.5	29.9	32.7	5.2	4.54	89	203	5.53	4.47	0.62	1.94	2.01	0.319587629	15.978872	109	65	34.8	0	79.90424756	0	0	0	0	0	0	0	0	1	1	0	0	0	0	6	0.62
1	116060043	0	48	0	60	16	24	34	43.2	35.8	12.2	1.375600077	4.76	78	120	4.47	4.31	0.62	2.07	1.68	0.299516908	19.923672	110	62	24.96666667	0	81.44834704	0	0	2	1	0	0	0	0	1	0	0	0	0	0	6	0.62
1	115261746	0	56	0	67	14	10	16	40.2	29.5	6.4	1.4	5.25	74	224	5.31	5.09	0.62	1.73	2.81	0.358381503	24.56737	130	84	34.8	0	82.06167007	0	0	3	2	0	0	0	0	1	0	0	0	0	0	6	0.62
1	110592927	1	31	0	118	20	29	23	45.5	22.2	16.1	1.082487917	3.1	106	363	4.09	5.39	0.62	1.39	3.04	0.446043165	24.673323	102	60	23.93333333	0	84.69027672	1	1	1	2	0	0	0	0	1	0	0	0	0	2	4	0.62
1	106660696	0	55	0	78	19	14	15	42.4	22.6	11.4	2	4	72	159	4.8	3.73	0.62	1.42	2.07	0.436619718	20.472834	124	75	24.33333333	0	85.42582131	1	1	3	1	0	0	0	0	1	0	0	0	0	2	4	0.62
1	101880256	0	34	0	47	14	21	24	46.5	28.4	9.8	3.7	4.4	81	304	4.7	4.94	0.62	1.38	2.62	0.449275362	24.107409	108	62	52.2	0	85.85397199	1	1	1	2	0	0	0	0	1	0	0	0	0	2	4	0.62
1	103912400	0	36	0	60	10	9	17	41.8	28.9	10.9	1.168002651	3.78	79	188	4.89	4.35	0.62	1.92	1.79	0.322916667	18.947035	99	60	25.4	0	87.25633786	1	1	1	1	0	0	0	0	1	0	0	0	0	2	4	0.62
1	112581020	1	34	1	121	23	21	18	48.8	27	20.14346494	2.576475477	4.09	100	340	5.17	4.74	0.62	1.85	2.6	0.335135135	22.501291	133	88	36.63333333	0	88.98184253	1	1	1	1	0	0	0	0	1	0	0	0	0	2	4	0.62
1	109330095	1	76	0	99.90117357	34.06082998	3.192709069	24.0558492	33.8	27.3	1.56637781	-0.152857809	6.4	76	154	4.54	4.75	0.62	2.17	1.9	0.285714286	20.478668	102	61	48.56666667	0	89.02668476	1	1	5	1	0	0	0	0	1	0	0	0	0	2	4	0.62
1	106830051	0	35	0	75	34	33	29	40.3	25.1	14.8	2.9	5.21	78	240	4.84	4.38	0.62	1.64	2.29	0.37804878	21.265385	118	72	36.23333333	0	89.2364006	1	1	1	1	0	0	0	0	1	0	0	0	0	2	4	0.62
1	105170354	1	53	0	96.18132277	52.12353994	-6.757576066	27.23506554	38.6	36.9	9.029874238	2.542039549	5.49	89	241	4.5	6.46	0.62	3.03	2.61	0.204620462	16.984732	104	67	34.86666667	0	89.65514303	1	1	3	0	0	0	0	0	1	0	0	0	0	2	4	0.62
1	103630840	1	76	1	75.25472577	13.21853456	37.17652788	35.29440852	42.8	35.4	12.5	2.2	3.5	73	228	5.28	3.86	0.62	1.73	1.77	0.358381503	23.464233	121	80	37.06666667	0	90.51621447	1	1	5	1	0	0	0	0	1	0	0	0	0	2	4	0.62
1	106390247	0	49	0	43	22	11	22	44.4	28.6	15.2	1.9	1.9	71	214	4.34	3.9	0.62	1.82	1.69	0.340659341	17.985899	126	80	13.13333333	0	90.62403409	1	1	2	0	0	0	0	0	1	0	0	0	0	2	4	0.62
1	104170247	1	88	0	50	17	11	19	46.4	27.5	14.87302782	3.153082647	4.1	59	247	4.51	5.3	0.62	1.99	2.6	0.311557789	20.00081	110	80	39.16666667	0	90.82708042	1	1	5	1	0	0	0	0	1	0	0	0	0	2	4	0.62
1	101810197	0	36	0	61.25475244	66.82541367	31.84039858	22.73334486	38.5	38	9.9	2	4.16	76	166	5.56	5.07	0.62	1.76	2.61	0.352272727	22.51607	126	79	37.5	0	91.44107342	1	1	1	1	0	0	0	0	1	0	0	0	0	2	4	0.62
1	101380374	0	55	0	45	12	11	20	44.54662089	24.49971065	9.6	0.9	3.93	68	198	4.87	3.28	0.62	1.23	1.73	0.504065041	21.295864	117	70	11.66666667	0	91.54311771	1	1	3	1	0	0	0	0	1	0	0	0	0	2	4	0.62
1	108270077	1	76	0	66	13	13	18	44	28.8	7.4	1.1	3.3	71	136	4.68	5.4	0.62	2.39	2.42	0.259414226	21.477627	98	53	21.83333333	0	91.55814001	1	1	5	1	0	0	0	0	1	0	0	0	0	2	4	0.62
1	115261610	0	33	0	93.65092486	33.37129228	-26.02336275	1.839948015	44.3	32.2	18.4	2.7	3.2	77	188	5.17	4.76	0.62	1.74	2.55	0.356321839	21.87755	128	84	46.5	0	91.92301052	1	1	1	1	0	0	0	0	1	0	0	0	0	2	4	0.62
1	106170153	0	70	0	41	13	9	15	44.3	26.7	11.6	2.2	2.27	62	172	4.62	4.72	0.62	1.75	2.35	0.354285714	20.709822	92	62	28.2	0	92.13110219	1	1	5	1	0	0	0	0	1	0	0	0	0	2	4	0.62
1	104492499	0	56	0	65.19567866	26.98917111	36.23703047	40.15041504	40.3	31.1	8.05228087	-0.580338865	4.01	67	178	4.57	5.66	0.62	2.35	2.45	0.263829787	18.825901	120	74	36.66666667	0	92.5465473	1	1	3	1	0	0	0	0	1	0	0	0	0	2	4	0.62
1	115340092	0	72	0	59	17	15	26	46.6	31.4	7.003626284	1.286437884	3.8	58	202	4.75	4.14	0.62	2.02	1.59	0.306930693	19.27056	128	76	34.56666667	0	93.01370783	1	1	5	1	0	0	0	0	1	0	0	0	0	2	4	0.62
1	100193954	1	80	0	84	15	17	17	43.3	22.7	9.5	-0.17513924	3.3	63	128	4.79	5.22	0.62	2.32	2.37	0.267241379	21.992188	106	67	22.26666667	0	93.51560519	1	1	5	1	0	0	0	0	1	0	0	0	0	2	4	0.62
1	106481182	0	28	1	73	81	16	27	46.6	29.8	14.49157414	2.193955014	4.4	78	489	5.32	4.86	0.62	1.51	2.24	0.410596026	23.256361	148	99	50	0	93.73403335	1	1	0	1	0	1	1	1	1	0	0	0	0	2	4	0.62
1	102672251	1	28	0	65	19	8	13	45.4	23.8	14.2	2.3	5.66	99	385	5.33	3.41	0.62	1.36	1.87	0.455882353	17.932098	115	75	23.36666667	0	93.94795215	1	1	0	0	0	0	0	0	1	0	0	0	0	2	4	0.62
1	103880188	0	39	0	48.85858045	36.63318785	37.71441823	27.2241105	42.6	29.3	9.3	2	3.8	72	253	4.54	6.11	0.62	1.43	2.95	0.433566434	20.075586	99	60	47.43333333	0	95.58751845	1	1	1	1	0	0	0	0	1	0	0	0	0	2	4	0.62
1	102126039	0	34	0	69.51918881	31.04210526	-4.546742377	20.90731369	39.3	38.1	11.11111974	2.339094191	4.5	74	217	5	4.73	0.62	1.62	2.53	0.382716049	20.687473	104	62	46.46666667	0	95.77604172	1	1	1	1	0	0	0	0	1	0	0	0	0	2	4	0.62
1	102125890	1	43	0	83	20	12	18	39.78512124	24.15854635	9.5	2.4	3.1	87	213	5.32	4.59	0.62	1.48	2.45	0.418918919	18.975687	100	60	13.33333333	0	98.86130412	1	1	2	1	0	0	0	0	1	0	0	0	0	2	4	0.62
1	104492306	1	58	0	67.47484646	-35.9049664	-14.59767434	-1.586281019	44.9	31.6	12.8635048	1.299685019	5.1	79	319	5.28	5.55	0.62	1.56	3	0.397435897	20.00081	109	64	46.8	0	99.42751074	2	2	3	1	0	0	0	0	1	0	0	0	0	4	2	0.62
1	101530599	1	62	0	93	33	15	24	40.8	33.2	9.8	1.8	4.7	71	257	5.53	5.27	0.62	1.81	2.75	0.342541436	24.134666	155	75	25	0	101.0200275	2	2	4	2	0	0	1	0	1	0	0	0	0	4	2	0.62
1	102672696	0	38	0	42	18	13	19	43.1	26.2	5	1.3	3.54	69	167	6.08	4.53	0.62	1.73	2.42	0.358381503	23.733334	90	60	23.36666667	0	101.3483913	2	2	1	1	0	0	0	0	1	0	0	0	1	4	2	0.62
1	104492554	0	25	0	35.03685404	3.315445922	14.08447306	21.90326622	42.9	29.9	18.55928719	2.345917235	4.4	73	305	4.52	4.04	0.62	1.26	2.3	0.492063492	19.836763	107	60	46.8	0	103.7202054	2	2	0	1	0	0	0	0	1	0	0	1	0	4	2	0.62
1	110593713	0	24	0	58	26	85	65	45.2	32.7	4.8	3.256399073	3.9	73	212	5.09	3.82	0.62	1.49	1.59	0.416107383	20.768433	121	72	20.8	0	104.4513649	2	2	0	1	0	0	0	0	1	1	0	1	0	4	2	0.62
1	112190679	1	58	0	42	14	8	15	42.5	28.5	10.2	1.1	4.3	70	205	4.88	4.78	0.62	1.7	2.33	0.364705882	20.761246	117	69	13.96666667	0	104.5077592	2	2	3	1	0	0	0	0	1	0	0	1	0	4	2	0.62
1	108940091	0	44	0	46	16	10	16	46.1	31	5.402217069	0.336635162	5	64	190	5.16	4.83	0.62	1.85	2.02	0.335135135	19.605995	102	67	36.66666667	0	106.424589	2	2	2	1	0	0	0	0	1	0	0	1	0	4	2	0.62
1	115780133	0	35	0	61	19	12	17	46.3	36	4.454215723	0.774626569	2.3	67	206	6.02	5.4	0.62	2.53	2.1	0.245059289	23.66963	117	65	36.36666667	0	107.2570882	2	2	1	1	0	0	0	0	1	0	0	1	1	4	2	0.62
1	100065695	1	31	0	61	23	16	19	45.9	29	13.4	3.4	6.7	87	328	4.87	4.3	0.62	1.59	1.56	0.389937107	19.267662	130	80	51.9	0	107.556176	2	2	1	1	0	0	0	0	1	0	0	1	0	4	2	0.62
1	111650097	0	32	0	75	20	13	22	43.4	32.1	9.1	1.7	4.9	68	191	4.67	5	0.62	1.72	2.59	0.360465116	20.811655	115	70	37.53333333	0	107.5952215	2	2	1	1	0	0	0	0	1	0	0	1	0	4	2	0.62
1	106660702	0	44	0	68	14	7	15	42.68041764	30.9364536	5	1.7	4.2	63	233	5.11	3.68	0.62	1.17	1.99	0.52991453	22.490532	93	60	14.53333333	0	108.4720094	2	2	2	1	0	0	0	0	1	0	0	1	0	4	2	0.62
1	115261877	0	48	0	71.07390978	9.679003976	41.63790618	36.90651533	43.3	24.6	11.6	2.6	4.3	60	265	4.07	4.52	0.62	1.41	2.72	0.439716312	20.371569	99	57	46.5	0	108.8769045	2	2	2	1	0	0	0	0	1	1	0	1	0	4	2	0.62
1	102125644	1	39	0	64	22	21	30	42.2	31.4	9.2	2.609009048	4.65	82	236	4.88	3.52	0.62	1.45	1.58	0.427586207	18.813206	97	57	25.16666667	0	109.2277218	2	2	1	1	0	0	0	0	1	0	0	1	0	4	2	0.62
1	105980622	1	58	1	48	16	10	16	42.2	24.8	8.2	0.9	5.3	60	138	5.26	2.81	0.62	1.05	1.22	0.59047619	23.133564	114	62	12.53333333	0	111.3603566	2	2	3	1	0	0	0	0	1	0	0	1	0	4	2	0.62
1	101810246	0	54	0	63.99951777	48.54435076	44.33528214	38.17519517	42	27.8	14.6	5.4	4.5	48	229	4.66	4.07	0.62	1.14	2.22	0.543859649	22.761467	109	64	48	0	112.3098223	2	2	3	1	0	0	0	0	1	1	0	1	0	4	2	0.62
1	110593941	0	45	0	54	12	19	23	37.6	25.7	15.47385029	3.108731882	2.89	58	173	4.89	2.99	0.62	1.89	0.88	0.328042328	24.585176	138	66	35.86666667	0	112.4390708	2	2	2	2	0	0	0	0	1	0	0	1	0	4	2	0.62
1	108270062	1	45	0	71.4879261	-1.046389188	15.19485559	22.12741132	45.1	27.4	13.2	2.4	5	72	183	5.36	5.9	0.62	2.21	3.01	0.280542986	18.961937	121	64	48.63333333	0	113.1794839	2	2	2	1	0	0	0	0	1	0	0	1	0	4	2	0.62
1	115000061	0	49	0	54	14	17	21	46.7	22	37.2	5.7	4.3	52	193	4.73	4.67	0.62	2.15	2.09	0.288372093	20.080137	117	70	24.86666667	0	113.3103359	2	2	2	1	0	0	0	0	1	0	0	1	0	4	2	0.62
1	105114016	1	40	0	54	16	16	18	38.1	30.4	13.3	2.1	4.63	78	211	5.25	4.83	0.62	1.71	2.4	0.362573099	24.767536	121	76	11.93333333	0	113.4225688	2	2	2	2	0	0	0	0	1	0	0	1	0	4	2	0.62
1	115261190	1	31	0	52.49282935	1.54322118	12.14005608	23.31275462	44	22.6	14.1	1.9	3.4	83	206	4.84	4.24	0.62	1.97	1.86	0.314720812	18.685352	101	50	46.5	0	113.8594698	2	2	1	1	0	0	0	0	1	0	0	1	0	4	2	0.62
1	114260967	0	29	0	61	16	14	21	46.18539388	26.5098999	9.5	1.8	5.88	66	234	4.4	3.99	0.62	1.72	1.89	0.360465116	21.623596	142	80	12.36666667	0	113.9286263	2	2	0	1	0	0	1	0	1	0	0	1	0	4	2	0.62
1	108070847	1	32	0	56	42	13	18	48.7	27.1	13.76985761	1.764812243	6.8	82	317	5.88	4.64	0.62	1.71	2.26	0.362573099	21.044022	140	88	48.96666667	0	114.7329436	2	2	1	1	0	0	1	0	1	0	0	1	1	4	2	0.62
1	113210165	0	44	0	75	14	14	21	43.6	24.9	7	1.5	1.97	55	183	5.17	2.84	0.62	1.15	1.44	0.539130435	19.492188	117	77	21.93333333	0	115.2214719	2	2	2	1	0	0	0	0	1	0	0	1	0	4	2	0.62
1	104953497	1	49	0	53	15	12	16	48.2	19.7	8.4	1.9	5.3	63	259	7.29	5.14	0.62	1.73	2.16	0.358381503	18.515764	141	87	43.63333333	0	116.267246	2	2	2	1	1	0	1	0	1	0	0	1	1	4	2	0.62
1	102126056	0	41	0	72.03561552	10.70765787	51.06932861	28.58538068	46.6	26.4	13.76036998	1.927112122	2.8	57	257	4.27	3.78	0.62	1.66	1.62	0.373493976	19.983797	88	55	46.46666667	0	116.3048118	2	2	2	1	0	0	0	0	1	1	0	1	0	4	2	0.62
1	112220124	0	31	0	70.88423676	64.11265239	42.55373818	46.94709199	40.7	34.1	11.48120335	2.673244526	5.2	64	227	4.62	3.91	0.62	1.45	1.77	0.427586207	14.769231	105	53	47.56666667	0	116.6008594	3	3	1	0	0	0	0	0	1	1	0	1	0	6	0	0.62
1	102910169	0	38	0	49	13	9	16	37.9	32.2	6.6	1.5	5.17	60	179	5.15	4.76	0.62	1.53	2.56	0.405228758	21.32256	119	81	22.66666667	0	116.8001176	3	3	1	1	0	0	0	0	1	0	0	1	0	6	0	0.62
1	111660902	1	43	0	69.60535898	22.51347934	33.19303849	35.27075995	45.8	35.6	4.243136979	-0.185328858	3.4	69	257	4.67	4.25	0.62	2.03	1.77	0.305418719	23.466154	121	82	48.1	0	116.8111704	3	3	2	1	0	0	0	0	1	0	0	1	0	6	0	0.62
1	103912274	1	38	0	94	70	15	36	43.3	27.6	13.95735491	3.513200112	8	74	324	6.13	4.93	0.62	2.3	2.47	0.269565217	22.12225	116	64	49.2	0	117.5494198	3	3	1	1	1	0	0	0	1	0	0	1	1	6	0	0.62
1	100194107	0	42	0	72.88705991	58.89852182	40.89104594	32.46269171	42.1	27.8	14.35956563	3.129354479	6.1	52	166	4.64	4.11	0.62	1.49	1.91	0.416107383	18.82335	93	56	44.86666667	0	119.0213268	3	3	2	1	0	0	0	0	1	1	0	1	0	6	0	0.62
1	106480983	0	35	0	42	33	17	16	46.8	25.6	14.0409316	1.772876024	3.5	60	137	5.59	3.54	0.62	1.8	1.43	0.344444444	18.638214	106	77	38.13333333	0	119.2876642	3	3	1	1	0	0	0	0	1	0	0	1	0	6	0	0.62
1	111430171	1	37	0	35	14	11	17	43.2	20.8	12.8	1.8	4.4	71	199	5.02	3.63	0.62	1.51	1.44	0.410596026	23.024853	100	65	9.733333333	0	120.4138023	3	3	1	1	0	0	0	0	1	0	0	1	0	6	0	0.62
1	111630250	0	26	0	89.40001353	38.22772639	0.674410639	21.01472949	43.8	33.1	19.56862864	3.464203942	3.5	64	255	4.83	4.38	0.62	1.99	1.79	0.311557789	19.313282	106	66	35.5	0	120.7690107	3	3	0	1	0	0	0	0	1	0	0	1	0	6	0	0.62
1	100570884	0	37	0	45	14	18	24	43.1	24.9	6	1.9	3	55	156	5.09	4.22	0.62	1.67	2.14	0.371257485	21.375473	93	62	35.53333333	0	121.0287867	3	3	1	1	0	0	0	0	1	0	0	1	0	6	0	0.62
1	114270843	0	36	0	55	28	9	18	41.69383234	30.82618002	13.7	3	4.44	56	145	5.45	4.33	0.62	1.75	2.07	0.354285714	21.262003	106	63	12.36666667	0	121.1637539	3	3	1	1	0	0	0	0	1	0	0	1	0	6	0	0.62
1	108090136	1	53	0	91.20369895	-0.599032096	-5.039954752	9.554429706	45.9	25.6	22.0936968	2.51043905	3.5	53	307	5.48	4.46	0.62	1.74	2.4	0.356321839	19.909973	118	85	49.46666667	0	121.3894734	3	3	3	1	0	0	0	0	1	0	0	1	0	6	0	0.62
1	100066719	0	34	0	81.80653485	2.428253733	16.60198737	19.46789544	46.1	26.5	18.8	4.1	3.8	58	168	5.2	5.05	0.62	1.53	2.4	0.405228758	20.138111	109	71	51.9	0	121.4718132	3	3	1	1	0	0	0	0	1	0	0	1	0	6	0	0.62
1	115261311	1	30	0	62.38280326	28.20653722	61.64538982	47.59808073	40.4	28.9	15.4	2.8	4.6	78	207	4.14	4.34	0.62	2.1	1.82	0.295238095	19.603848	120	63	46.5	0	121.6765799	3	3	1	1	0	0	0	0	1	1	0	1	0	6	0	0.62
1	112570363	1	39	0	47	18	12	14	48.2	29.4	13.75004608	2.057504608	6.18	66	197	4.79	3.68	0.62	1.76	1.5	0.352272727	17.274677	102	64	38.7	0	122.3604612	3	3	1	0	0	0	0	0	1	0	0	1	0	6	0	0.62
1	107970212	0	38	0	51	15	9	16	43.7	29.3	10.1	1.4	3.9	52	280	4.52	4.05	0.62	1.6	1.89	0.3875	16.678009	86	60	14.96666667	0	122.413071	3	3	1	0	0	0	0	0	1	0	0	1	0	6	0	0.62
1	100118013	0	34	0	76.37465732	11.44338115	21.99359628	11.6777047	46.5	24	4.7	1	3.3	56	210	4.94	4.49	0.62	1.73	2.05	0.358381503	22.985744	100	61	55.26666667	0	122.8780253	3	3	1	1	0	0	0	0	1	0	0	1	0	6	0	0.62
1	100570898	0	30	0	48.83688878	-3.841229859	18.49926001	30.69821726	44.1	31.6	10.3	2.2	3.1	59	196	4.98	4.25	0.62	2	1.75	0.31	20.695139	111	64	47.53333333	0	124.2348507	3	3	1	1	0	0	0	0	1	0	0	1	0	6	0	0.62
1	110680196	0	32	0	59.91049167	50.88055481	16.14520475	19.34853895	46.5	24	4.7	1	3.3	56	210	4.94	4.49	0.62	1.73	2.05	0.358381503	22.985744	100	61	51.03333333	0	124.6165508	3	3	1	1	0	0	0	0	1	0	0	1	0	6	0	0.62
1	106790676	0	23	0	53	13	16	21	43.5	27.5	11.3	1.8	3.17	63	198	4.84	4.31	0.62	1.62	2.26	0.382716049	22.337101	121	75	36.8	0	125.7139484	3	3	0	1	0	0	0	0	1	0	0	1	0	6	0	0.62
1	106790687	0	27	0	41	11	12	12	43	31.6	9.8	1.9	5.9	60	198	4.54	4.15	0.62	2.02	1.56	0.306930693	23.225431	105	65	37.03333333	0	126.1832028	3	3	0	1	0	0	0	0	1	0	0	1	0	6	0	0.62
1	20102820	0	25	0	62	10	9	21	44.89387133	31.39851376	9.1	1.6	3.11	62	186	4.72	6.1	0.62	2.26	2.69	0.274336283	21.265385	98	54	11.46666667	0	126.3834145	3	3	0	1	0	0	0	0	1	0	0	1	0	6	0	0.62
1	116030221	1	43	0	61.32523818	-18.42185751	0.755043518	19.59630995	42.4	30	14.86903623	3.328982356	3.8	56	161	5.54	4.45	0.62	1.05	2.1	0.59047619	22.84665	119	67	49.13333333	0	127.3024417	3	3	2	1	0	0	0	0	1	0	0	1	0	6	0	0.62
1	100030742	0	28	0	57.36792676	11.06302199	-2.942516679	14.77978916	42.9	28.8	8.9	2.1	6.7	57	255	4.45	4.81	0.62	2.01	2	0.308457711	21.17733	110	66	47.76666667	0	127.4258246	3	3	0	1	0	0	0	0	1	0	0	1	0	6	0	0.62
1	100194050	0	29	0	71.19670883	20.70307711	-13.45322254	3.945358578	46.5	27.4	17.76934093	4.411300075	5.2	55	355	4.53	3.98	0.62	1.76	1.76	0.352272727	18.749815	96	52	42.96666667	0	128.0249726	3	3	0	1	0	0	0	0	1	0	0	1	0	6	0	0.62
1	100194380	0	33	0	56.20964015	12.08212862	13.69730662	21.49025778	43.6	29.4	8.709854571	2.939305998	4.7	50	249	4.43	5.3	0.62	1.04	2.85	0.596153846	21.73892	110	68	47.16666667	0	128.4305925	3	3	1	1	0	0	0	0	1	0	0	1	0	6	0	0.62
1	115261191	1	30	0	46.14393868	17.0305175	13.55680137	21.79611939	44.4	33.1	12.1	2.1	4.6	68	282	4.66	4.88	0.62	1.48	2.82	0.418918919	19.938463	110	71	46.5	0	128.7526861	3	3	1	1	0	0	0	0	1	0	0	1	0	6	0	0.62
1	109470181	1	29	0	104.8426984	44.35366688	39.14511231	30.92881977	42.7	35.2	15.14360668	2.109214806	5.1	68	257	4.54	5.23	0.62	1.56	2.88	0.397435897	20.96246	110	72	36.36666667	0	129.6603083	3	3	0	1	0	0	0	0	1	0	0	1	0	6	0	0.62
1	114090682	1	31	0	112.096906	25.97682777	23.17038991	29.32786693	44.9	28.7	7.543895542	0.685121256	5.5	64	155	4.77	3.9	0.62	1.22	2.1	0.508196721	18.89104	97	59	48.7	0	131.0850215	3	3	1	1	0	0	0	0	1	0	0	1	0	6	0	0.62
1	100570871	0	23	0	52	10	10	17	45.9	23.8	6.9	2.2	4.3	57	163	5.5	2.9	0.62	1.26	1.26	0.492063492	19.361826	102	63	35.76666667	0	131.9809378	3	3	0	1	0	0	0	0	1	0	0	1	0	6	0	0.62
1	104492317	1	25	0	70.76501869	41.15489574	31.91725032	19.90634439	45.2	31.8	7.440819215	1.584575808	2.9	68	393	4.96	4.01	0.62	1.34	2.02	0.462686567	20.299515	116	76	46.8	0	133.3552309	3	3	0	1	0	0	0	0	1	0	0	1	0	6	0	0.62
1	110350021	1	34	0	48	13	8	16	43.16787415	30.11571334	6.6	2.2	3.4	58	217	5.07	5.26	0.62	1.78	2.57	0.348314607	19.151192	127	73	15.23333333	0	133.6640546	3	3	1	1	0	0	0	0	1	0	0	1	0	6	0	0.62
1	112570367	1	34	0	60	17	12	18	43.9	34	17.91045642	4.565759557	3.8	58	180	4.6	3.79	0.62	1.32	1.92	0.46969697	19.551525	99	60	38.7	0	133.6640546	3	3	1	1	0	0	0	0	1	0	0	1	0	6	0	0.62
1	107280449	1	28	0	47	14	16	21	39.2	30.4	11.32921999	3.332415329	4	63	143	5.09	4.17	0.62	1.67	1.84	0.371257485	19.140625	107	58	36.76666667	0	134.7482603	3	3	0	1	0	0	0	0	1	0	0	1	0	6	0	0.62
1	107970287	1	38	0	51	15	9	16	43.7	29.3	10.1	1.4	3.9	52	280	4.52	4.05	0.62	1.6	1.89	0.3875	16.678009	86	60	6.3	0	135.9410377	3	3	1	0	0	0	0	0	1	0	0	1	0	6	0	0.62
1	108800080	1	27	0	82.51671056	-42.13698519	-6.565914042	7.293008425	46	32.2	15.42402094	2.676380765	5.9	62	314	5.01	4.86	0.62	1.55	2.33	0.4	19.817844	113	70	49.3	0	136.5956436	3	3	0	1	0	0	0	0	1	0	0	1	0	6	0	0.62
1	106660818	0	24	0	74.17625099	16.3467922	48.76444121	29.73252364	43.6	29.4	13.3673724	1.968719887	4.7	50	249	4.43	5.3	0.62	1.04	2.85	0.596153846	21.73892	110	68	53.1	0	136.8123333	3	3	0	1	0	0	0	0	1	1	0	1	0	6	0	0.62
1	104491971	1	26	0	64	19	22	23	47.8	27.9	10.7	2.1	5.2	61	203	4.81	4.52	0.62	2.06	1.9	0.300970874	17.77216	124	71	39.2	0	138.4831981	3	3	0	0	0	0	0	0	1	0	0	1	0	6	0	0.62
1	104480899	1	32	0	37.56926248	-3.411410709	8.18850383	20.33808609	42.2	29.5	6.942573528	3.647193332	5.5	52	211	4.39	3.48	0.62	1.16	1.88	0.534482759	19.777699	104	74	49.1	0	141.7930975	3	3	1	1	0	0	0	0	1	0	0	1	0	6	0	0.62
1	114400605	1	29	0	56	15	9	16	46.88089513	28.36772686	10.9	2	2.09	52	221	4.58	4.17	0.62	1.58	1.79	0.392405063	18.851889	92	61	19.36666667	0	144.8129312	3	3	0	1	0	0	0	0	1	0	0	1	0	6	0	0.62
1	113680843	1	24	0	44	15	10	18	45	29.9	21.3	4.590829944	1.9	55	132	4.87	5.44	0.62	1.73	2.94	0.358381503	19.556812	90	53	23.8	0	146.563238	3	3	0	1	0	0	0	0	1	0	0	1	0	6	0	0.62
1	111660966	1	26	0	72	14	11	19	49.9	31.7	21.3	3.5	2.67	48	276	5.07	4.1	0.62	1.7	2.19	0.364705882	18.778765	110	60	24.53333333	0	152.8556818	3	3	0	1	0	0	0	0	1	0	0	1	0	6	0	0.62
1	105170300	0	47	0	73	13	14	21	42.9	27.7	20.01174632	2.358812802	4.64	114	230	2.54	5.64	0.63	2.12	2.59	0.297169811	22.622894	113	68	35.06666667	1	51.82181571	0	0	2	1	0	0	0	0	1	0	0	0	0	0	6	0.63
1	107120157	1	79	1	47	33	9	17	38.9	30.1	5.4	1.8	9.4	112	344	8.38	3.39	0.63	1.76	1.33	0.357954545	24.223368	164	59	35.96666667	1	56.55405752	0	0	5	2	1	0	1	0	1	0	0	0	1	0	6	0.63
1	103940786	0	59	0	60	16	14	20	46.8	23.1	16.5725478	2.126865776	5.6	94	390	4.72	4.61	0.63	2.03	1.95	0.310344828	21.602842	100	67	46.23333333	0	60.15528307	0	0	3	1	0	0	0	0	1	0	0	0	0	0	6	0.63
1	115260587	1	41	1	42	11	22	22	43.2	23.7	24.8	4.3	5.13	124	307	4.96	3.87	0.63	1.22	1.93	0.516393443	24.939587	119	79	10.8	0	65.29890442	0	0	2	2	0	0	0	0	1	0	0	0	0	0	6	0.63
1	110200186	0	52	0	39	17	14	15	45.49841473	29.12278085	14.8	3.1	5.74	91	256	5.1	4.23	0.63	1.5	2.04	0.42	19.662922	127	85	11.8	0	65.71638321	0	0	3	1	0	0	0	0	1	0	0	0	0	0	6	0.63
1	105191106	0	47	0	71	47	13	19	46.7	30.6	14.9	3.8	5.2	91	367	5.18	4.2	0.63	1.22	2.01	0.516393443	19.315742	112	75	49.86666667	0	68.06555827	0	0	2	1	0	0	0	0	1	0	0	0	0	0	6	0.63
1	106790691	0	29	0	116.3471068	54.00177084	0.41230811	16.04891554	43.5	32	17.7	3	5.4	96	254	4.85	3.96	0.63	2.35	1.27	0.268085106	20.700426	122	62	49.66666667	0	72.39904387	0	0	0	1	0	0	0	0	1	0	0	0	0	0	6	0.63
1	104271166	0	42	0	62	33	17	25	47.1	26.1	27.23749931	2.509287241	5.4	88	368	5.17	6.4	0.63	1.69	3.03	0.372781065	21.979992	119	71	45.66666667	0	73.41709901	0	0	2	1	0	0	0	0	1	0	0	0	0	0	6	0.63
1	104380131	0	62	0	77.55993603	62.62405903	47.16766772	36.39556832	41.1	30.8	11.4	2.3	6	76	200	4.1	3.44	0.63	1.38	1.63	0.456521739	19.342588	100	55	37.06666667	0	76.17663361	0	0	4	1	0	0	0	0	1	1	0	0	0	0	6	0.63
1	111500081	1	41	0	78	69	46	32	42	37	14.21516332	3.423600855	5.8	108	443	4.92	4.98	0.63	1.46	2.41	0.431506849	20.997837	133	90	47.1	0	77.17975394	0	0	2	1	0	1	0	1	1	1	0	0	0	0	6	0.63
1	103350093	0	38	0	107	57	20	29	37.3	31	9.3	3.7	5.2	86	282	5.98	3.31	0.63	1.06	1.59	0.594339623	19.024971	148	74	49.06666667	0	77.63921456	0	0	1	1	0	0	1	0	1	0	0	0	1	0	6	0.63
1	107590856	0	32	0	66	23	17	24	45.8	29.4	9.9	2.1	4.7	89	431	5.04	4.99	0.63	1.56	2.66	0.403846154	17.781706	116	76	24.46666667	0	77.69031104	0	0	1	0	0	1	0	0	1	0	0	0	0	0	6	0.63
1	106780204	1	28	0	85	23	37	34	36.5	28.4	6.5	1.2	6.31	113	222	5.9	4.88	0.63	2.34	2.04	0.269230769	17.656841	158	78	36.03333333	0	80.0536221	0	0	0	0	0	0	1	0	1	0	0	0	1	0	6	0.63
1	114260780	1	55	0	76	25	13	19	44.15256701	29.87450139	29.6	4.4	4.41	95	265	5.22	4.53	0.63	1.68	2.08	0.375	23.18662	142	92	11.86666667	0	81.69397918	0	0	3	1	0	0	1	1	1	0	0	0	0	0	6	0.63
1	106181072	1	80	0	122	31	20	27	40.4	25.3	19.5	6.6	8.4	82	453	4.85	4.4	0.63	1.11	2.2	0.567567568	21.946836	136	90	48.4	0	81.89399615	0	0	5	1	0	1	0	1	1	0	0	0	0	0	6	0.63
1	103630858	0	57	0	62	25	16	21	43.7	27.4	9.9	2.5	3.08	71	225	4.32	4.42	0.63	1.94	2.02	0.324742268	20.795977	125	81	23.36666667	0	85.67169879	1	1	3	1	0	0	0	0	1	0	0	0	0	2	4	0.63
1	116080505	1	29	0	56	32	28	29	46.1	24.7	12.33079706	2.518467024	5.8	106	280	5.2	4.19	0.63	2.51	1.17	0.250996016	19.088427	114	78	35.8	0	85.88850728	1	1	0	1	0	0	0	0	1	0	0	0	0	2	4	0.63
1	104920607	0	30	0	55	13	14	23	43	25.9	12.1	1.9	3.43	82	215	4.53	4.75	0.63	1.81	2.33	0.348066298	20.498892	113	67	24.3	0	86.99925023	1	1	1	1	0	0	0	0	1	0	0	0	0	2	4	0.63
1	20100772	0	38	0	68.20581249	33.71169507	-12.98839819	0.593480057	44.3	32.5	22.30444521	3.992164315	2.8	78	174	4.81	4.72	0.63	1.84	2.25	0.342391304	19.564384	129	78	44.76666667	0	87.37552333	1	1	1	1	0	0	0	0	1	0	0	0	0	2	4	0.63
1	102672629	1	77	0	63	16	9	17	47.4	30.7	12.6	2.6	4.37	74	184	4.67	4.71	0.63	1.78	2.46	0.353932584	18.463089	95	54	23.36666667	0	89.38017098	1	1	5	0	0	0	0	0	1	0	0	0	0	2	4	0.63
1	105490216	1	53	0	58	24	22	26	46.2	31.2	9.6	2.9	7.4	89	333	5.83	5.18	0.63	1.67	3	0.377245509	23.25645	120	68	47.06666667	0	89.65514303	1	1	3	1	0	0	0	0	1	0	0	0	1	2	4	0.63
1	115261366	0	54	0	5.210084447	-21.15679792	-5.858613973	-4.830454499	41.6	29.3	15.1	2.1	3	68	110	4.88	3.93	0.63	2.07	1.53	0.304347826	23.405546	99	62	46.5	0	92.18843677	1	1	3	1	0	0	0	0	1	0	0	0	0	2	4	0.63
1	112190773	0	61	0	68.70758063	-3.243144737	7.909883521	19.3012598	38.9	35.7	8.1	2.4	3.7	64	272	4.99	3.41	0.63	1.25	1.58	0.504	18.51696	99	50	46.1	0	94.44505113	1	1	4	1	0	0	0	0	1	0	0	0	0	2	4	0.63
1	115340116	0	58	0	39.43183728	-3.000579964	-1.349717203	15.49394166	47.5	27.4	7.709426986	1.688363207	3.9	65	261	4.19	4.31	0.63	1.91	1.85	0.329842932	22.783909	97	60	46.23333333	0	94.66382912	1	1	3	1	0	0	0	0	1	0	0	0	0	2	4	0.63
1	111140294	1	75	0	70	14	9	18	45.1	28	8.6	3.285429353	3.3	66	234	4.83	4.07	0.63	1.75	1.9	0.36	15.546875	106	64	24.83333333	0	95.0197867	1	1	5	0	0	0	0	0	1	0	0	0	0	2	4	0.63
1	110593998	0	28	0	84.82146237	9.336789146	6.173159656	26.53837818	41.5	30.5	12.29056824	2.56950676	3.45	77	211	5.13	5.39	0.63	2.1	2.23	0.3	18.177778	128	83	35.86666667	0	95.20899849	1	1	0	0	0	0	0	0	1	0	0	0	0	2	4	0.63
1	104100486	0	23	1	85	18	17	19	43.9	34.5	9.311157702	2.616840328	4.4	79	350	5.35	3.28	0.63	0.86	1.78	0.73255814	20.331005	118	88	46.66666667	0	95.59974884	1	1	0	1	0	0	0	0	0	0	0	0	0	2	4	0.63
1	115261760	0	43	0	52	16	16	20	43.5	29.6	11.6	2.4	4.3	70	227	4.33	4.1	0.63	1.81	1.95	0.348066298	22.684023	110	68	35.06666667	0	96.16164262	1	1	2	1	0	0	0	0	1	0	0	0	0	2	4	0.63
1	112220153	0	37	0	74	23	16	21	45.27490812	30.89831349	11.2	2.4	3.89	72	215	4.67	4.34	0.63	1.52	2.21	0.414473684	19.745272	107	60	12.1	0	96.93992737	1	1	1	1	0	0	0	0	1	0	0	0	0	2	4	0.63
1	104820557	1	73	0	80.99015447	-44.53227488	34.7859503	30.38624519	44.9	28.9	15.3	3.8	5.2	65	198	5.72	3.94	0.63	1.63	1.99	0.386503067	19.27186	130	72	50.43333333	0	96.97222326	1	1	5	1	0	0	0	0	1	0	0	0	1	2	4	0.63
1	115262402	1	66	0	100	20	12	18	44.2	34.5	13.3	2.4	3.5	73	229	5.62	4.41	0.63	1.83	2.08	0.344262295	23.823048	150	80	34.8	0	97.10327952	1	1	4	1	0	0	1	0	1	0	0	0	1	2	4	0.63
1	104491861	0	68	0	49	14	9	16	45.9	29.1	10.1	1.1	2.8	55	144	5.44	4.45	0.63	1.74	1.74	0.362068966	19.839659	103	65	23.56666667	0	97.34538854	1	1	4	1	0	0	0	0	1	0	0	0	0	2	4	0.63
1	114080503	0	52	0	65	19	17	33	42.7	34.5	3.277595885	1.888382003	4.3	65	299	4.84	3.76	0.63	1.1	1.54	0.572727273	18.808163	136	83	49.36666667	0	98.73896637	1	1	3	1	0	0	0	0	1	0	0	0	0	2	4	0.63
1	108940083	1	60	0	88.06763912	3.283832033	13.71453496	20.4965595	43.6	32.6	21.57424428	4.638299828	6.2	77	384	4.7	4.38	0.63	1.28	2.34	0.4921875	18.772923	103	60	55.7	0	99.08165369	1	1	4	1	0	0	0	0	1	0	0	0	0	2	4	0.63
1	103120228	0	41	0	63	21	12	17	41.6	33.4	7.2	1.4	2.51	69	174	5.23	5.33	0.63	1.62	3.02	0.388888889	20.9454	112	60	28.2	0	99.2349385	1	1	2	1	0	0	0	0	1	0	0	0	0	2	4	0.63
1	20103886	0	47	0	51	20	26	25	47.4	27.6	10.9	1.4	3	66	176	4.91	3.19	0.63	1.22	1.42	0.516393443	24.160946	110	70	12.36666667	0	100.3966759	2	2	2	2	0	0	0	0	1	0	0	0	0	4	2	0.63
1	116070133	1	57	0	67	18	13	21	48	26.4	12.4	2.9	4.03	78	203	4.93	4.51	0.63	1.83	2.28	0.344262295	19.705189	137	84	13.83333333	0	100.6553129	2	2	3	1	0	0	0	0	1	0	0	0	0	4	2	0.63
1	106481065	0	35	0	69	14	7	16	42.2	33.7	9.252109863	1.946675371	3.6	70	172	5.24	4.54	0.63	2.28	1.73	0.276315789	18.825064	98	70	38.26666667	0	101.7203592	2	2	1	1	0	0	0	0	1	0	0	0	0	4	2	0.63
1	105590207	1	53	0	87	27	21	24	43.7	32.8	14.1	4.9	7	80	269	5.27	4.56	0.63	1.01	2.44	0.623762376	20.909687	126	53	48.23333333	0	101.9995443	2	2	3	1	0	0	0	0	1	0	0	0	0	4	2	0.63
1	111140310	1	61	0	50	11	22	27	42.8	33.7	6.7	1.638619808	5.42	70	259	4.6	4.36	0.63	1.99	2.18	0.316582915	19.2	103	65	24.83333333	0	102.328423	2	2	4	1	0	0	0	0	1	0	0	0	0	4	2	0.63
1	109121096	0	22	0	48.15373844	16.08309702	9.970271855	8.93755543	48.3	30.5	16.45730858	4.120821357	6.1	75	223	4.9	4.04	0.63	1.82	1.6	0.346153846	16.537107	101	58	48.9	0	102.5208397	2	2	0	0	0	0	0	0	1	0	0	0	0	4	2	0.63
1	100770543	0	33	0	76	15	12	18	42.3	28.5	9.4	1.6	5.3	70	159	5.11	3.3	0.63	1.94	1.02	0.324742268	20.979881	103	65	23.93333333	0	103.159538	2	2	1	1	0	0	0	0	1	0	0	0	0	4	2	0.63
1	100131196	0	35	0	104	13	17	22	43.1	27	11.2	1.8	3.43	69	183	5.12	4.94	0.63	2.26	2.32	0.278761062	22.050894	150	94	36.43333333	0	103.5068552	2	2	1	1	0	0	1	1	1	0	0	1	0	4	2	0.63
1	104241955	1	54	1	97	33	39	46	43.8	28.3	12.79051171	3.211178117	6.2	75	202	4.44	4.53	0.63	1.58	2.62	0.398734177	20.863743	110	55	27.8	0	104.4736321	2	2	3	1	0	0	0	0	1	0	0	1	0	4	2	0.63
1	100193944	1	63	0	71.85329541	-24.07068038	8.539038259	10.99411211	42.6	29.4	14.47150266	4.737595919	4.6	64	223	4.46	4.01	0.63	1.36	2.13	0.463235294	17.251059	111	63	44.53333333	0	104.6957425	2	2	4	0	0	0	0	0	1	0	0	1	0	4	2	0.63
1	115780112	0	42	0	25.48590622	14.53659232	14.93503981	19.9356277	42.9	25.2	18.20188868	2.501101241	3.9	65	272	5.23	3.71	0.63	1	1.72	0.63	22.28115	106	60	52.46666667	0	105.9244193	2	2	2	1	0	0	0	0	1	0	0	1	0	4	2	0.63
1	110593790	0	24	0	54	48	17	13	42.6	30.5	12.44441626	2.843107914	4.1	71	212	5.84	4.57	0.63	1.9	2.04	0.331578947	22.0692	120	67	36.3	0	108.0219912	2	2	0	1	0	0	0	0	1	0	0	1	1	4	2	0.63
1	104491895	0	48	0	68.99522646	-29.56725932	-0.171001084	6.973149387	44.3	30.9	15.55090902	2.669385432	5	61	187	4.46	5.01	0.63	1.17	2.68	0.538461538	19.073973	103	64	58.56666667	0	108.2882136	2	2	2	1	0	0	0	0	1	0	0	1	0	4	2	0.63
1	102126053	0	41	0	64	26	24	24	45.36954413	25.73279934	18.1	2.3	2.8	64	208	4.43	4.35	0.63	1.68	1.9	0.375	18.081583	124	76	13.33333333	0	108.6911631	2	2	2	0	0	0	0	0	1	0	0	1	0	4	2	0.63
1	111661049	0	33	0	68	24	14	22	49.3	28.7	24.69380554	3.627418997	3.9	67	229	5.04	4.22	0.63	1.9	2.1	0.331578947	16.950583	98	62	36.53333333	0	108.7746026	2	2	1	0	0	0	0	0	1	0	0	1	0	4	2	0.63
1	106660647	0	38	0	56	13	12	16	45.9	33.3	15.7	2.9	4.2	65	214	4.78	3.79	0.63	1.43	1.77	0.440559441	20.394833	104	60	27.66666667	0	108.9429416	2	2	1	1	0	0	0	0	1	0	0	1	0	4	2	0.63
1	100194424	0	27	0	55	12	11	18	42.38904309	24.72209044	8.1	1	4.6	69	120	4.96	4.88	0.63	2.07	1.88	0.304347826	20.956362	98	57	12.33333333	0	109.490169	2	2	0	1	0	0	0	0	1	0	0	1	0	4	2	0.63
1	106481037	0	51	0	98	16	15	21	43.4	28.1	8.642917047	2.372349999	4.5	55	209	4.92	5.22	0.63	1.92	2.55	0.328125	20.545694	102	63	38	0	109.6928091	2	2	3	1	0	0	0	0	1	0	0	1	0	4	2	0.63
1	107860412	0	45	0	99.40651545	18.39697726	26.52717619	22.81857093	44	25.1	17.6	4.5	5.4	62	302	4.31	4.72	0.63	1.67	2.77	0.377245509	20.189667	107	65	47.93333333	0	109.8183854	2	2	2	1	0	0	0	0	1	0	0	1	0	4	2	0.63
1	104492487	0	34	0	85	65	23	20	43.8	33.5	9.392774697	1.64186161	4.6	66	170	4.73	4.9	0.63	2.11	2.42	0.298578199	22.89282	132	93	25.6	0	109.99656	2	2	1	1	0	0	0	1	1	0	0	1	0	4	2	0.63
1	116030305	0	47	0	81.00875187	24.50512886	14.04497623	17.96428243	45.9	28.1	12.28231274	3.081830402	4.6	59	215	5.29	4.41	0.63	1.38	1.72	0.456521739	20.951052	125	80	49.83333333	0	110.2505252	2	2	2	1	0	0	0	0	1	0	0	1	0	4	2	0.63
1	102126225	0	31	0	53	12	17	26	45.7	28.6	8.8	2.200585706	3.84	66	138	5.29	4.43	0.63	1.9	1.99	0.331578947	19.37093	120	64	25.16666667	0	112.339208	2	2	1	1	0	0	0	0	1	0	0	1	0	4	2	0.63
1	105161747	1	58	0	64	15	9	16	40.3	28.7	9.3	1.1	4	58	137	4.88	3.75	0.63	1.27	1.81	0.496062992	21.892944	100	54	13	0	112.926689	2	2	3	1	0	0	0	0	1	0	0	1	0	4	2	0.63
1	102126014	1	54	0	53.94598	-19.19637281	3.569864901	16.51620829	44.1	26.4	8.189305636	2.683658418	5.3	62	230	4.92	3.8	0.63	2.05	1.22	0.307317073	17.988165	106	65	46.46666667	0	112.9969076	2	2	3	0	0	0	0	0	1	0	0	1	0	4	2	0.63
1	115590061	0	22	0	69	20	24	21	47.20119354	29.50093915	10.7	0.4	4.02	69	250	4.94	4.65	0.63	1.8	2.53	0.35	22.582708	120	74	11.66666667	0	113.4041332	2	2	0	1	0	0	0	0	1	0	0	1	0	4	2	0.63
1	105113520	1	55	0	58	15	12	21	45.5	24.1	12.4	2.3	4.45	59	161	4.84	4.28	0.63	2.11	1.66	0.298578199	20.553616	108	61	11.66666667	0	114.5223244	2	2	3	1	0	0	0	0	1	0	0	1	0	4	2	0.63
1	114270830	0	47	0	68	13	12	17	46.33858495	27.51830285	20.3	4	3.13	52	161	4.76	3.85	0.63	1.58	1.8	0.398734177	21.244444	111	63	12.36666667	0	114.913494	2	2	2	1	0	0	0	0	1	0	0	1	0	4	2	0.63
1	100194041	0	33	0	44.11324236	8.469410528	35.58318684	32.3450872	43.3	29.1	14.37053333	3.353049501	5.3	64	249	5.07	4.51	0.63	1.52	2.48	0.414473684	18.103806	99	59	47.03333333	0	114.9741608	2	2	1	0	0	0	0	0	1	0	0	1	0	4	2	0.63
1	105161762	1	56	0	44.86751054	15.68618194	-1.701551777	11.21958365	44.1	29.8	14.5	3.5	4	56	229	5.04	6.41	0.63	1.61	2.78	0.391304348	23.043983	136	87	49.7	0	116.1921971	2	2	3	1	0	0	0	0	1	0	0	1	0	4	2	0.63
1	20102671	0	25	0	61	14	8	17	43.9	29	15.06748843	2.844150146	4.02	66	207	4.9	3.85	0.63	1.32	1.92	0.477272727	18.754326	95	60	34.5	0	117.1752441	3	3	0	1	0	0	0	0	1	0	0	1	0	6	0	0.63
1	115261492	0	39	1	60	37	19	21	43	31.8	4.5	1.2	2.12	58	206	4.95	4.94	0.63	1.57	2.61	0.401273885	23.191595	108	76	13.3	0	117.2794058	3	3	1	1	0	0	0	0	1	0	0	1	0	6	0	0.63
1	115261324	1	48	0	50	13	15	18	45	29.7	8.7	1.2	3.53	62	180	5.54	3.91	0.63	1.85	1.7	0.340540541	18.984858	118	82	22.2	0	117.8612566	3	3	2	1	0	0	0	0	1	0	0	1	0	6	0	0.63
1	110593563	1	41	0	30.47437525	-5.87466896	4.520019659	17.23489074	44.9	28.2	11.58527604	1.687522946	2.4	68	170	5.32	3.76	0.63	1.7	1.59	0.370588235	18.19813	108	66	35.86666667	0	119.178532	3	3	2	0	0	0	0	0	1	0	0	1	0	6	0	0.63
1	107510128	1	36	0	105	25	12	18	45.58358031	27.9187846	14.8	2.1	5.64	74	171	4.62	4.46	0.63	1.61	2.13	0.391304348	21.300106	105	63	13.3	0	119.2125541	3	3	1	1	0	0	0	0	1	0	0	1	0	6	0	0.63
1	116730098	0	33	0	57.4915324	44.00455894	24.90831555	17.75773735	45	32.5	13.15761661	3.654746122	3.1	58	310	4.46	4	0.63	1.6	1.69	0.39375	21.120626	101	63	38.7	0	122.32811	3	3	1	1	0	0	0	0	1	0	0	1	0	6	0	0.63
1	115261756	0	32	0	82.77608284	-17.99689238	-5.193624891	11.523766	44.7	27.9	14	3.5	2.8	59	179	4.16	4.29	0.63	1.57	1.78	0.401273885	20.414621	115	73	46.5	0	122.5016503	3	3	1	1	0	0	0	0	1	0	0	1	0	6	0	0.63
1	104580341	0	36	0	41	18	17	19	46	27.1	25.6	9	4.3	54	273	4.29	4.62	0.63	1.04	2.24	0.605769231	20.463331	115	73	48.8	0	122.617721	3	3	1	1	0	0	0	0	1	0	0	1	0	6	0	0.63
1	104491924	1	54	0	49	13	16	13	43.3	27	5.4	1.6	3.8	50	148	4.67	4.19	0.63	1.86	1.88	0.338709677	19.382145	124	71	23	0	123.4685342	3	3	3	1	0	0	0	0	1	0	0	1	0	6	0	0.63
1	105090137	1	55	0	148	130	32	29	41.8	35	7.8	1.8	4.6	49	146	9.21	4.27	0.63	1.63	2.15	0.386503067	20.78376	125	82	11.43333333	0	123.6290118	3	3	3	1	1	0	0	0	1	0	0	1	1	6	0	0.63
1	110930141	1	42	0	64	28	17	20	45.5	31.6	13.2	2.4	2.59	61	129	4.4	4.01	0.63	1.21	2.4	0.520661157	21.713266	134	77	21.23333333	0	123.7613563	3	3	2	1	0	0	0	0	1	0	0	1	0	6	0	0.63
1	106481079	0	32	0	34	18	12	18	43.6	32.9	15.9844913	2.408899259	3.5	57	205	5.16	4.14	0.63	1.58	1.96	0.398734177	24.955172	103	68	38.26666667	0	123.8951901	3	3	1	2	0	0	0	0	1	0	0	1	0	6	0	0.63
1	114400452	1	36	0	63	14	10	17	40.49446467	27.58400726	5.6	1.9	3.17	67	229	4.84	3.96	0.63	1.38	1.99	0.456521739	22.931105	100	74	19.36666667	0	124.1945799	3	3	1	1	0	0	0	0	1	0	0	1	0	6	0	0.63
1	114730026	1	30	0	81	16	11	19	45.3	25.9	6.9	2.1	5.3	73	345	5	4.01	0.63	1.29	1.72	0.488372093	23.119678	170	106	48.4	0	125.0434513	3	3	1	1	0	0	1	1	1	0	0	1	0	6	0	0.63
1	109121029	1	27	0	63	17	7	15	47.8	28.2	16.2	1.8	3.3	75	312	5.06	4.21	0.63	1.41	2.1	0.446808511	19.00436	119	78	10.8	0	126.2923325	3	3	0	1	0	0	0	0	1	0	0	1	0	6	0	0.63
1	114260799	1	44	0	54	17	10	16	41.91629365	28.28640264	9.2	2.7	2.54	56	179	4.09	4.49	0.63	1.84	1.9	0.342391304	18.468544	114	64	12.36666667	0	126.4113246	3	3	2	0	0	0	0	0	1	0	0	1	0	6	0	0.63
1	20105804	1	44	0	82	10	8	13	45.18852551	28.09500518	8.2	1	4.5	56	206	5.23	4.58	0.63	1.72	2.03	0.36627907	22.635792	111	58	12.43333333	0	126.4113246	3	3	2	1	0	0	0	0	1	0	0	1	0	6	0	0.63
1	104250299	0	35	0	81.64140498	32.51701192	-6.963388348	8.649915256	42.7	31.4	17.2	6	4	49	237	4.53	3.66	0.63	1.03	1.98	0.611650485	18.518341	100	63	48.83333333	0	127.4808147	3	3	1	1	0	0	0	0	1	0	0	1	0	6	0	0.63
1	101410370	1	29	0	69	5	25	24	42.3	26.9	14.79447647	2.605961773	4.8	69	216	5.35	3.6	0.63	1.55	1.68	0.406451613	20.398924	111	68	34.96666667	0	128.8827804	3	3	0	1	0	0	0	0	1	0	0	1	0	6	0	0.63
1	104050093	0	35	0	77.91833835	93.05460089	10.32610151	29.73800576	43.4	28.1	13.45273238	2.720182376	3.5	47	262	4.12	4.81	0.63	1.36	2.18	0.463235294	17.892574	120	60	49.43333333	0	129.2352679	3	3	1	0	0	0	0	0	1	0	0	1	0	6	0	0.63
1	112310114	1	33	0	45.98465309	0.033171793	2.589716562	13.90515416	45.4	34.8	18.66439702	2.677723955	3	64	269	4.74	4.61	0.63	1.63	2.26	0.386503067	17.283283	112	77	49.16666667	0	129.2562543	3	3	1	0	0	0	0	0	1	0	0	1	0	6	0	0.63
1	101550253	0	22	0	39	24	15	16	45.1	24	10.3	2.4	4.42	61	218	4.44	4.04	0.63	1.68	2.05	0.375	20.889006	101	52	21.93333333	0	129.9872417	3	3	0	1	0	0	0	0	1	0	0	1	0	6	0	0.63
1	105161775	1	49	0	83.23265734	36.04258991	6.922125683	24.66206821	40.4	31	11.4	3.9	4.4	48	207	4.64	3.88	0.63	1.24	1.64	0.508064516	18.244814	113	58	49.7	0	130.0511815	3	3	2	0	0	0	0	0	1	0	0	1	0	6	0	0.63
1	104250293	1	41	0	75.87131195	53.01504679	32.73745881	26.79548428	42.8	31.6	10.6	3.4	5.4	55	179	4.61	4.09	0.63	1.21	2.2	0.520661157	18.584026	119	67	48.93333333	0	130.0655482	3	3	2	1	0	0	0	0	1	0	0	1	0	6	0	0.63
1	114260845	1	34	0	64	16	15	25	39.32385945	31.65946727	5.3	1.5	4.4	61	149	4.79	4.2	0.63	1.71	1.79	0.368421053	20.546875	102	58	12.06666667	0	130.9155011	3	3	1	1	0	0	0	0	1	0	0	1	0	6	0	0.63
1	115261314	1	29	0	53.88779789	45.38798916	10.2698462	23.11907247	45	27.1	12.2	2.4	5	66	300	4.97	5.39	0.63	1.87	2.38	0.336898396	23.298012	93	61	46.5	0	131.2649025	3	3	0	1	0	0	0	0	1	0	0	1	0	6	0	0.63
1	104492421	0	25	0	49	14	9	16	45.9	29.1	10.1	1.1	2.8	55	144	5.44	4.45	0.63	1.74	1.74	0.362068966	19.839659	103	65	13.33333333	0	131.6732932	3	3	0	1	0	0	0	0	1	0	0	1	0	6	0	0.63
1	112190824	1	26	0	64	13	12	18	45	24	9	2	4	67	223	5.41	4.45	0.63	1.57	2.4	0.401273885	17.617188	99	61	13.36666667	0	133.232494	3	3	0	0	0	0	0	0	1	0	0	1	0	6	0	0.63
1	103912319	1	25	0	90.5380185	40.76013031	18.23132102	31.79919307	44.8	29.2	4.568475633	2.38931458	5.4	68	289	5.41	5.14	0.63	1.66	2.43	0.379518072	20.342798	102	60	49	0	133.3552309	3	3	0	1	0	0	0	0	1	0	0	1	0	6	0	0.63
1	114860034	1	25	0	57	17	15	18	49.2	35.2	11	2	4.86	67	142	5.82	5.06	0.63	2.15	2.43	0.293023256	18.404207	135	72	23.36666667	0	134.1716959	3	3	0	0	0	0	0	0	1	0	0	1	1	6	0	0.63
1	103940937	1	23	0	64.96998935	41.25751964	15.94167357	23.65201134	46.1	27.5	13.51744167	0.984116774	5.4	68	353	4.71	4.64	0.63	1.86	2.2	0.338709677	20.948753	105	64	46.23333333	0	135.241992	3	3	0	1	0	0	0	0	1	0	0	1	0	6	0	0.63
1	116070156	1	27	0	33.22811494	9.954725334	4.903055495	13.01742985	43.4	32.9	11.89663149	3.415237637	4.3	63	237	4.45	5.61	0.63	2	2.71	0.315	19.692308	110	65	44.7	0	135.6981474	3	3	0	1	0	0	0	0	1	0	0	1	0	6	0	0.63
1	104492351	0	24	0	49	13	16	13	43.3	27	5.4	1.6	3.8	50	148	4.67	4.19	0.63	1.86	1.88	0.338709677	19.382145	124	71	12.76666667	0	136.8123333	3	3	0	1	0	0	0	0	1	0	0	1	0	6	0	0.63
1	111660945	1	27	0	53	19	16	20	46.2	30.6	12	2.6	3.74	60	182	4.49	4.24	0.63	1.9	1.88	0.331578947	17.877977	96	60	23.63333333	0	138.4534907	3	3	0	0	0	0	0	0	1	0	0	1	0	6	0	0.63
1	116070165	1	26	0	63	16	11	20	48.8	27.3	7.2	1.4	3.67	59	192	5.57	3.06	0.63	1.29	1.55	0.488372093	19.436346	98	54	13.83333333	0	140.3983318	3	3	0	1	0	0	0	0	1	0	0	1	0	6	0	0.63
1	114530016	0	21	0	65.55841667	16.71771959	31.16672627	26.72673956	44.9	30.1	10.23207287	2.390701004	4	48	261	5.1	4.42	0.63	1.39	1.92	0.45323741	23.8054	120	70	59.66666667	0	141.6095491	3	3	0	1	0	0	0	0	1	0	0	1	0	6	0	0.63
1	104492318	1	22	0	95.7605246	-49.08262994	7.445182564	9.15211478	44.3	30.9	13.42256572	2.390465151	5	61	187	4.46	5.01	0.63	1.17	2.68	0.538461538	19.073973	103	64	48.33333333	0	142.4295461	3	3	0	1	0	0	0	0	1	0	0	1	0	6	0	0.63
1	112190808	1	26	0	20.35597861	-30.91432648	14.17556457	20.20756983	46.2	28.8	16.1	4.5	5	53	228	5.06	4.78	0.63	1.12	2.4	0.5625	20.316328	112	57	49.2	0	146.7409472	3	3	0	1	0	0	0	0	1	0	0	1	0	6	0	0.63
1	108880548	1	25	0	79	27	15	24	39.9	27.4	8.8	1.3	3.9	51	286	5.43	5.85	0.63	2.43	2.44	0.259259259	18.671875	129	76	24.3	0	150.1359911	3	3	0	1	0	0	0	0	1	0	0	1	0	6	0	0.63
1	109121080	1	26	0	60.93922936	21.74464568	9.906816008	17.93827651	43.8	28.2	11.44099463	3.091040278	5.9	50	221	4.29	4.54	0.63	1.73	2.07	0.36416185	20.793821	102	68	48.9	0	150.3063521	3	3	0	1	0	0	0	0	1	0	0	1	0	6	0	0.63
1	110230036	0	73	0	95	48	18	20	47.6	22.6	7.978422855	1.723106566	4.9	94	306	4.12	4.03	0.64	2.05	1.46	0.312195122	17.80288	115	69	49.46666667	1	54.5209298	0	0	5	0	0	0	0	0	1	0	0	0	0	0	6	0.64
1	100570762	0	45	0	55	10	15	27	45.8	19.9	11.3	2	3.51	104	265	4.36	4.85	0.64	2.14	2.35	0.299065421	19.980621	113	66	35.53333333	1	58.72981842	0	0	2	1	0	0	0	0	1	0	0	0	0	0	6	0.64
1	108100090	1	56	0	97	40	25	27	42.8	24.5	18.51140953	3.833401365	5.54	119	468	4.85	4.36	0.64	1.38	2.53	0.463768116	20.709879	144	94	36.23333333	0	61.76935095	0	0	3	1	0	1	1	1	1	0	0	0	0	0	6	0.64
1	100052280	1	64	1	79	34	18	26	43.1	23.3	8.1	2.3	5.92	105	458	6.7	3.07	0.64	1.25	1.4	0.512	23.49481	160	77	35.73333333	0	67.94223002	0	0	4	1	1	1	1	0	1	0	0	0	1	0	6	0.64
1	114080497	0	41	0	66	17	16	20	41.9	24.9	33.8	5.868526361	4.6	94	271	4.55	5.02	0.64	1.52	2.88	0.421052632	20.481808	114	66	24.7	0	68.26330356	0	0	2	1	0	0	0	0	1	0	0	0	0	0	6	0.64
1	111660870	0	61	0	108	20	27	21	39.2	31.8	9.608637545	1.465099331	5.3	81	277	4.58	4.64	0.64	1.56	2.35	0.41025641	23.458563	133	78	48.5	0	71.02154272	0	0	4	1	0	0	0	0	1	0	0	0	0	0	6	0.64
1	100066891	0	68	0	54	29	23	24	44	25	11.3	1.8	4.2	76	287	4.72	5.02	0.64	1.54	2.75	0.415584416	24.25018	126	68	21.2	0	73.03268498	0	0	4	2	0	0	0	0	1	0	0	0	0	0	6	0.64
1	20103888	0	46	0	66	18	12	19	44.9	25.1	8.3	1	4.7	86	329	4.88	4.34	0.64	1.6	2.25	0.4	17.856998	90	62	10.06666667	0	73.39646123	0	0	2	0	0	0	0	0	1	0	0	0	0	0	6	0.64
1	114270647	0	35	0	71	23	12	17	47.7531715	28.6463778	14.8	2.2	4.9	91	390	4.85	5.32	0.64	1.66	2.81	0.385542169	19.498966	109	62	12.36666667	0	74.05193803	0	0	1	1	0	0	0	0	1	0	0	0	0	0	6	0.64
1	115080005	0	30	0	69	23	25	25	41.9461061	30.19801229	11.8	2.2	3.95	92	261	5.18	4.86	0.64	1.51	2.79	0.42384106	17.959183	117	72	11.26666667	0	75.69148053	0	0	1	0	0	0	0	0	1	0	0	0	0	0	6	0.64
1	100066610	1	75	0	67	19	17	24	44.9	33.3	12.4	3.1	4	89	467	6.18	3.94	0.64	1.5	1.93	0.426666667	19.975475	160	80	51.9	0	76.81723566	0	0	5	1	1	1	1	0	1	0	0	0	1	0	6	0.64
1	103880175	0	37	0	77	14	17	23	42.2	33.4	12.64229425	1.997759528	5.83	87	231	5.06	5.27	0.64	1.84	2.78	0.347826087	23.020409	135	76	39.5	0	77.10041488	0	0	1	1	0	0	0	0	1	0	0	0	0	0	6	0.64
1	114270789	0	47	0	52	28	18	22	44.4450955	30.29345936	9.1	1.1	3.7	81	352	5.4	3.61	0.64	1.27	1.58	0.503937008	22.12974	142	83	12.36666667	0	78.36111786	0	0	2	1	0	0	1	0	1	0	0	0	0	0	6	0.64
1	107810252	0	36	0	101	11	25	46	48.6	27.1	17.90689566	3.437832447	5.4	85	284	4.8	3.74	0.64	1.8	1.66	0.355555556	22.595919	128	86	49.5	0	79.8599184	0	0	1	1	0	0	0	0	1	0	0	0	0	0	6	0.64
1	100131059	1	34	0	94	19	9	26	45.3	27.5	14.3	2.6	3.8	108	278	4.69	4.66	0.64	2.11	2.17	0.303317536	21.162363	123	78	36.43333333	0	81.06971574	0	0	1	1	0	0	0	0	1	0	0	0	0	0	6	0.64
1	105113418	0	57	0	128	29	83	46	40.7	47.4	25.8	5	6.05	74	186	14.59	4.09	0.64	1.6	2.12	0.4	19.47894	116	64	12.36666667	0	81.48723838	0	0	3	1	1	0	0	0	1	1	0	0	1	0	6	0.64
1	105113328	1	71	0	46	22	19	19	42	28.9	11.2	2.1	5.56	86	254	5.33	4.47	0.64	1.58	2.32	0.405063291	23.52447	102	74	12.56666667	0	82.35319686	0	0	5	1	0	0	0	0	1	0	0	0	0	0	6	0.64
1	102672217	0	28	0	48	36	17	18	45.6	29.5	6.2	1.2	4.18	85	248	5.04	4.65	0.64	2.18	1.92	0.293577982	19.203915	118	72	23.36666667	0	84.47629811	1	1	0	1	0	0	0	0	1	0	0	0	0	2	4	0.64
1	115261711	0	31	0	77.10738717	33.97074386	11.75525235	23.67102159	46.2	27.5	12.8	2.4	6.3	82	214	4.58	4.64	0.64	2.76	1.61	0.231884058	18.473135	120	80	46.5	0	86.39025548	1	1	1	0	0	0	0	0	1	0	0	0	0	2	4	0.64
1	108450104	0	63	0	68	14	11	22	43.6	30.4	15.5	2.1	3.3	68	185	5.3	4.59	0.64	1.94	1.88	0.329896907	21.564545	118	68	17.16666667	0	86.54055722	1	1	4	1	0	0	0	0	1	0	0	0	0	2	4	0.64
1	110593594	1	53	0	49	13	8	15	40.2	31.5	9.186285642	0.989566127	4.5	91	185	4.97	3.98	0.64	1.64	1.64	0.390243902	19.513977	119	67	35.86666667	0	87.2764416	1	1	3	1	0	0	0	0	1	0	0	0	0	2	4	0.64
1	100205007	1	35	0	89	17	16	19	42.5	22.8	15.6	1.2	5.6	101	255	7.5	4.51	0.64	1.25	2.53	0.512	24.154783	160	80	12.9	0	87.30151504	1	1	1	2	1	0	1	0	1	0	0	0	1	2	4	0.64
1	107100095	1	48	0	60	21	16	24	48.6	23.8	22.3	3.2	4.67	93	269	4.83	3.7	0.64	1.32	2.3	0.484848485	19.446022	116	75	24.7	0	88.04942122	1	1	2	1	0	0	0	0	1	0	0	0	0	2	4	0.64
1	100308038	1	54	0	42	21	10	19	47.1	31.8	7.582777544	3.355853724	4.5	88	316	4.62	5.14	0.64	1.06	2.71	0.603773585	19.959356	93	60	56	0	90.25314219	1	1	3	1	0	0	0	0	1	0	0	0	0	2	4	0.64
1	100193651	1	24	0	68	21	23	26	43	34.8	21.07029209	4.828314555	5.2	104	309	5.67	4.41	0.64	1.15	2.34	0.556521739	22.66289	117	65	46.46666667	0	91.03293998	1	1	0	1	0	0	0	0	1	0	0	0	1	2	4	0.64
1	102672693	0	31	0	36	16	12	20	44.4	26.7	8.7	2.1	3.42	78	227	4.63	3.67	0.64	1.45	1.77	0.44137931	17.505207	110	67	23.36666667	0	91.7793654	1	1	1	0	0	0	0	0	1	0	0	0	0	2	4	0.64
1	115340065	0	57	0	47	17	17	20	43	27.9	10.96182659	1.943344895	4.4	67	141	5.18	4.46	0.64	1.92	1.86	0.333333333	19.588207	100	62	34.56666667	0	91.89872147	1	1	3	1	0	0	0	0	1	0	0	0	0	2	4	0.64
1	102126251	0	40	0	89.45555786	27.17346495	44.94428151	48.0144823	45.4	31.6	18.96232824	3.594705211	3.3	73	240	4.36	3.64	0.64	1.85	1.82	0.345945946	20.46182	100	62	46.46666667	0	93.34737192	1	1	2	1	0	0	0	0	1	1	0	0	0	2	4	0.64
1	112600239	1	34	0	88	22	19	22	52.3	23.9	10.3	1.5	4.2	96	365	4.67	4.18	0.64	1.81	1.85	0.35359116	20.412209	122	72	28.33333333	0	93.48742598	1	1	1	1	0	0	0	0	1	0	0	0	0	2	4	0.64
1	102910172	1	44	0	58	13	9	17	48.7	28.3	16.6	4	4.1	90	265	5.37	4.84	0.64	2.28	1.75	0.280701754	20.550266	120	80	22.66666667	0	94.22376263	1	1	2	1	0	0	0	0	1	0	0	0	0	2	4	0.64
1	113230037	1	77	0	82.7617402	28.75069776	-20.21184639	12.75346985	42.5	26.6	10.86886911	1.674500471	3.4	65	145	4.74	4.58	0.64	2.86	2.31	0.223776224	20.035273	112	73	35.86666667	0	94.28537803	1	1	5	1	0	0	0	0	1	0	0	0	0	2	4	0.64
1	108940115	0	46	0	56	13	25	22	43.5	30.7	14.22826605	3.208347278	5.87	69	185	4.7	4.83	0.64	1.76	2.49	0.363636364	19.628265	94	65	36.7	0	95.81000159	1	1	2	1	0	0	0	0	1	0	0	0	0	2	4	0.64
1	103912347	1	70	0	37	20	17	21	46	34.5	10.96291229	2.378739406	2.9	69	210	4.7	4.89	0.64	2.02	2.22	0.316831683	18.810024	110	76	35.5	0	96.63046841	1	1	5	1	0	0	0	0	1	0	0	0	0	2	4	0.64
1	100194164	0	27	0	50.10893543	-10.83959139	19.79637365	24.436712	43.9	30.4	18.64938233	3.754635844	4.9	75	180	4.5	4.48	0.64	2.09	2.41	0.306220096	18.310461	110	68	44.4	0	98.98249509	1	1	0	0	0	0	0	0	1	0	0	0	0	2	4	0.64
1	105632214	0	38	0	67	14	16	19	43.4	27.6	7.1	2.5	2.9	70	160	4.88	4.54	0.64	1.8	1.87	0.355555556	18.99465	97	60	14.26666667	0	99.5991497	2	2	1	1	0	0	0	0	1	0	0	0	0	4	2	0.64
1	106790671	1	61	0	57	18	15	18	43.6	27.9	13.1	2.5	4.64	74	138	5.05	6.75	0.64	3.24	2.44	0.197530864	18.432816	112	69	23.83333333	0	100.0122517	2	2	4	0	0	0	0	0	1	0	0	0	0	4	2	0.64
1	112570319	0	56	0	36	8	13	20	49.73917312	24.65938559	10.6	1.8	3.24	61	259	5.7	5.84	0.64	1.59	2.95	0.402515723	21.815823	111	62	11.93333333	0	102.3705831	2	2	3	1	0	0	0	0	1	0	0	0	1	4	2	0.64
1	108940110	1	65	0	37.9501695	12.58038278	-10.55049931	2.796878915	45.4	31	16.21824652	2.097791302	3.5	65	274	5.04	3.9	0.64	1.82	1.45	0.351648352	21.001919	125	82	49.03333333	0	102.5777963	2	2	4	1	0	0	0	0	1	0	0	0	0	4	2	0.64
1	109121097	0	24	0	43.51533078	-45.23360539	-10.92099062	13.44782883	43	30.5	14.35164618	3.376848885	7.3	74	259	4.9	2.79	0.64	1.02	1.32	0.62745098	16.071272	106	61	48.9	0	102.745876	2	2	0	0	0	0	0	0	1	0	0	0	0	4	2	0.64
1	100150953	1	75	0	77	17	14	25	44.6	33.3	13.3	3.6	6.3	54	339	5.23	4.91	0.64	1.1	2.34	0.581818182	19.505898	152	77	49.7	0	103.2095593	2	2	5	1	0	0	1	0	1	0	0	0	0	4	2	0.64
1	116080007	1	30	0	87	17	19	21	43.7	29.1	3.00189484	0.643348219	3.52	90	239	4.63	4.03	0.64	1.46	2.16	0.438356164	17.407713	107	74	35.6	0	103.9611234	2	2	1	0	0	0	0	0	1	0	0	1	0	4	2	0.64
1	100350041	1	65	0	67.69147611	2.925136496	9.228042615	17.8844287	45.3	30.7	17.1	2.5	4.2	62	230	4.89	4.39	0.64	1.89	1.97	0.338624339	19.27841	107	57	47.36666667	0	104.594366	2	2	4	1	0	0	0	0	1	0	0	1	0	4	2	0.64
1	102672660	0	33	0	69	12	9	13	47.5	34	8.1	2.1	3.34	69	203	4.73	4.19	0.64	1.98	1.87	0.323232323	18.948349	107	60	23.36666667	0	104.97131	2	2	1	1	0	0	0	0	1	0	0	1	0	4	2	0.64
1	112581149	1	57	0	51	15	14	13	49.3	28	8.9	1.5	3.83	69	258	4.78	4.25	0.64	1.75	2.11	0.365714286	21.71875	116	66	23.53333333	0	105.8702295	2	2	3	1	0	0	0	0	1	0	0	1	0	4	2	0.64
1	105590220	0	57	0	42.22999809	-13.60796232	46.37747109	29.24527469	43.7	32.5	11.4	4	3.8	53	210	4.65	4.74	0.64	1.19	2.21	0.537815126	17.745846	96	64	48.76666667	0	106.4510933	2	2	3	0	0	0	0	0	1	1	0	1	0	4	2	0.64
1	20104685	0	49	0	49	18	7	15	42	27	8.4	1	3.6	62	210	5.29	5.29	0.64	2.05	2.5	0.312195122	19.571682	88	58	19.03333333	0	106.7756068	2	2	2	1	0	0	0	0	1	0	0	1	0	4	2	0.64
1	102126085	0	40	0	41	22	19	24	45.5	39	8.2	2.573766051	3.32	65	180	4.77	3.11	0.64	1.67	1.05	0.383233533	22.024984	117	76	25.16666667	0	107.4230786	2	2	2	1	0	0	0	0	1	0	0	1	0	4	2	0.64
1	110593659	1	65	0	102.99991	48.10994755	27.99510895	39.06298871	47.8	25.8	17.11104356	3.417699243	3.87	57	181	4.7	5.13	0.64	2.08	2.54	0.307692308	19.736628	100	77	35.86666667	0	108.2812417	2	2	4	1	0	0	0	0	1	0	0	1	0	4	2	0.64
1	104180026	0	47	0	49	18	7	15	42	27	8.4	1	3.6	62	210	5.29	5.29	0.64	2.05	2.5	0.312195122	19.571682	88	58	27	0	108.2863091	2	2	2	1	0	0	0	0	1	0	0	1	0	4	2	0.64
1	115070071	0	39	0	96.88768232	14.34013334	20.93476154	33.18244122	44.5	24.9	8.933312406	1.641305143	3.9	64	283	4.87	4.58	0.64	1.71	2.66	0.374269006	20.99036	111	65	50.1	0	110.2289674	2	2	1	1	0	0	0	0	1	0	0	1	0	4	2	0.64
1	113210134	1	51	0	120	13	16	21	42.9	32.9	14.3	2.4	3.21	69	162	4.81	4.05	0.64	1.58	2.23	0.405063291	20.046972	136	90	21.93333333	0	110.4277856	2	2	3	1	0	0	0	1	1	0	0	1	0	4	2	0.64
1	115261166	1	49	0	45	16	13	19	43	29.5	6.7	1.4	3.72	71	185	5.41	4.24	0.64	1.88	2.17	0.340425532	18.668034	110	72	34.8	0	110.6795162	2	2	2	1	0	0	0	0	1	0	0	1	0	4	2	0.64
1	113940101	1	55	0	34	19	10	16	39.4	33.3	3.790907032	-0.410516454	4.3	64	205	5.39	4.72	0.64	2.1	1.85	0.304761905	23.219564	110	65	25.4	0	110.7477811	2	2	3	1	0	0	0	0	1	0	0	1	0	4	2	0.64
1	115880012	1	55	0	37.16254636	17.87492192	34.64632559	20.99227579	45.9	30.2	-0.124676837	0.197489968	4.25	64	239	5.53	4.21	0.64	1.39	2.33	0.460431655	23.880596	108	60	37.7	0	110.7477811	2	2	3	1	0	0	0	0	1	0	0	1	0	4	2	0.64
1	103862325	1	47	0	64	14	10	19	41.9	31.2	8.4	1.067708685	4	73	259	5.23	4.04	0.64	1.71	1.71	0.374269006	18.671701	113	71	24.5	0	110.9681067	2	2	2	1	0	0	0	0	1	0	0	1	0	4	2	0.64
1	107950394	1	50	0	46	13	12	19	41.5	29.5	10.8	2.2	3.2	69	172	5.09	3.88	0.64	1.81	1.45	0.35359116	19.779835	100	68	10.06666667	0	111.2062292	2	2	3	1	0	0	0	0	1	0	0	1	0	4	2	0.64
1	102672841	0	42	0	49	16	13	18	45	26.3	4.8	0.9	3.41	62	227	4.29	4.19	0.64	1.23	2.32	0.520325203	18.710508	114	74	23.36666667	0	112.1572388	2	2	2	1	0	0	0	0	1	0	0	1	0	4	2	0.64
1	113900073	0	46	0	60.40645045	-5.370493362	36.82723367	34.16910157	41.5	28.5	8.527857039	3.058140549	4.8	57	209	4.68	4.55	0.64	1.81	2.07	0.35359116	17.475712	125	86	45.7	0	112.2907352	2	2	2	0	0	0	0	0	1	0	0	1	0	4	2	0.64
1	109330140	0	45	0	9.232988081	-11.43776245	15.5771893	11.22145536	44.4	29.7	9.72980184	2.617107837	3.2	58	271	4.56	4.57	0.64	1.66	1.69	0.385542169	21.838135	98	50	47.76666667	0	112.4390708	2	2	2	1	0	0	0	0	1	0	0	1	0	4	2	0.64
1	105632198	1	50	0	58.61732893	30.03102401	10.03101938	10.21508112	44.9	31.4	11.02849854	2.16985935	4.7	66	187	4.86	4.05	0.64	1.77	1.69	0.361581921	18.517803	95	67	36.83333333	0	113.2616382	2	2	3	1	0	0	0	0	1	0	0	1	0	4	2	0.64
1	104492147	1	40	0	73	25	10	14	48.3	28.5	15.69199786	2.534009516	4.6	77	192	5.39	4.21	0.64	1.23	2.22	0.520325203	21.203106	134	79	46.8	0	114.0271518	2	2	2	1	0	0	0	0	1	0	0	1	0	4	2	0.64
1	103941028	0	21	0	72.12035452	2.090681092	3.438942155	13.85938678	45.4	23.4	12.18273904	3.039804014	3.6	69	245	4.8	4.18	0.64	1.42	2	0.450704225	17.866556	116	75	50.8	0	114.2035581	2	2	0	0	0	0	0	0	1	0	0	1	0	4	2	0.64
1	115261863	0	46	0	66.21855276	-12.30632349	30.03419083	25.47069764	44.8	30.7	7.4	2.1	4.1	54	257	4.43	5.01	0.64	1.89	2.37	0.338624339	20.780416	115	68	46.5	0	114.299867	2	2	2	1	0	0	0	0	1	0	0	1	0	4	2	0.64
1	114460040	0	40	0	58	15	9	20	45	31	11.3	2.1	2.9	61	215	4.62	3.45	0.64	1.58	1.51	0.405063291	19.190304	100	60	27.26666667	0	114.5479183	2	2	2	1	0	0	0	0	1	0	0	1	0	4	2	0.64
1	115261754	0	43	0	55.52891443	-4.196970136	15.53874804	28.17676921	44.7	22.8	7.8	2.2	4	56	181	4.59	4.01	0.64	1.56	1.58	0.41025641	20.597282	114	56	46.5	0	115.3499631	2	2	2	1	0	0	0	0	1	0	0	1	0	4	2	0.64
1	105113516	1	50	0	70	17	27	20	43.3	24.7	11.7	2.3	4.36	62	139	4.84	4.78	0.64	1.6	2.17	0.4	22.270699	131	82	12.46666667	0	116.2169742	2	2	3	1	0	0	0	0	1	0	0	1	0	4	2	0.64
1	113210096	0	34	0	92.21561933	12.58369161	17.71036195	21.69307991	45.2	28.4	9	2.1	4.2	63	142	5.17	4.62	0.64	1.86	1.82	0.344086022	21.256058	121	77	45.83333333	0	116.3657573	3	3	1	1	0	0	0	0	1	0	0	1	0	6	0	0.64
1	112980068	0	40	0	1.711594188	3.582228419	8.008162146	11.35115126	44	29.9	5.3	1.8	5.9	58	215	4.6	3.15	0.64	1.64	1.13	0.390243902	21.117807	111	71	46.43333333	0	116.4584499	3	3	2	1	0	0	0	0	1	0	0	1	0	6	0	0.64
1	110593558	1	40	0	62.62513223	55.77172113	26.93595103	31.97779497	43	33.8	12.15464385	1.099157293	4.2	73	173	4.94	4.01	0.64	1.67	1.83	0.383233533	19.81546	100	60	35.86666667	0	116.5610462	3	3	2	1	0	0	0	0	1	0	0	1	0	6	0	0.64
1	114270842	0	46	0	42	13	12	15	46.75730267	23.33689906	8.5	1.9	3.16	50	133	4.35	5.92	0.64	2.21	2.84	0.28959276	20.729612	105	61	12.36666667	0	117.2218893	3	3	2	1	0	0	0	0	1	0	0	1	0	6	0	0.64
1	105632153	1	46	0	74.74956244	44.51367591	54.23160545	51.34932446	42	31.9	5.219541522	3.093963245	4.64	62	224	4.32	4.95	0.64	1.78	2.35	0.359550562	21.928375	136	74	39	0	119.528803	3	3	2	1	0	0	0	0	1	1	0	1	0	6	0	0.64
1	109120991	1	38	0	39	29	10	20	43.7	28.3	8.7	0.7	4.4	71	275	4.78	4.68	0.64	1.93	2.03	0.331606218	18.546713	88	54	12.46666667	0	119.5709056	3	3	1	1	0	0	0	0	1	0	0	1	0	6	0	0.64
1	104100529	1	38	0	42	14	14	20	46	26	11.5	1.3	2.9	71	163	4.97	4.12	0.64	1.67	1.66	0.383233533	19.06179	103	60	12.6	0	119.5709056	3	3	1	1	0	0	0	0	1	0	0	1	0	6	0	0.64
1	101681438	0	27	0	66.55843277	29.97495743	8.755263804	24.48158458	48	29	18.59504979	3.933697467	4.6	64	192	7.68	4.21	0.64	1.5	2.12	0.426666667	17.785612	104	67	49	0	119.9236276	3	3	0	0	1	0	0	0	1	0	0	1	1	6	0	0.64
1	114460045	0	33	0	55	15	18	22	42	37	6.7	1.4	3.6	61	155	4.81	3.59	0.64	1.3	1.85	0.492307692	19.833712	103	58	26.93333333	0	120.3212851	3	3	1	1	0	0	0	0	1	0	0	1	0	6	0	0.64
1	111660900	1	46	0	57	12	8	13	44	27.6	25.4	3.5	4.21	60	181	5.17	4.42	0.64	1.37	2.7	0.467153285	19.928614	109	63	24.16666667	0	121.1545227	3	3	2	1	0	0	0	0	1	0	0	1	0	6	0	0.64
1	115261399	0	31	0	30.77042362	1.871560609	24.82832532	20.51289538	43.5	26	7.4	1.2	2.8	62	232	4.59	4.58	0.64	1.85	1.93	0.345945946	18.965857	117	75	46.5	0	121.1673404	3	3	1	1	0	0	0	0	1	0	0	1	0	6	0	0.64
1	104492294	1	39	0	50	18	11	22	42.9	33.1	9.9	1.3	1.8	67	255	4.37	5.14	0.64	1.95	2.65	0.328205128	21.179739	116	62	12.76666667	0	121.6047077	3	3	1	1	0	0	0	0	1	0	0	1	0	6	0	0.64
1	101681425	1	41	0	57.75392164	56.2149943	45.28107471	42.23111628	41.3	23.4	16.94084789	2.484238901	5.1	64	249	4.57	4.76	0.64	1.61	2.05	0.397515528	21.24888	98	57	49	0	122.1927825	3	3	2	1	0	0	0	0	1	1	0	1	0	6	0	0.64
1	104480903	1	34	0	60	21	18	26	48.1907203	31.09187228	24.2	4.6	2.38	72	81	5.05	3.79	0.64	1.85	1.66	0.345945946	18.365473	125	76	12.16666667	0	122.2717071	3	3	1	0	0	0	0	0	1	0	0	1	0	6	0	0.64
1	106121253	1	48	0	72.02858383	9.587913345	33.06910375	27.19273048	44.5	28.7	8.4	2.8	3.6	56	250	5.33	4.34	0.64	1.12	2.35	0.571428571	21.829952	99	63	50.3	0	122.9087993	3	3	2	1	0	0	0	0	1	0	0	1	0	6	0	0.64
1	106500089	1	37	0	41	21	13	22	42.6258503	32.50512393	13.4	3.3	4.5	67	263	5.02	5.91	0.64	1.7	2.9	0.376470588	20.83253	126	77	12.83333333	0	123.3252178	3	3	1	1	0	0	0	0	1	0	0	1	0	6	0	0.64
1	115261781	0	30	0	45.87051268	20.12799321	4.033308962	18.10236995	47.9	27	9.8	3.1	3.6	60	269	4.38	5.01	0.64	1.96	2.12	0.326530612	21.304283	116	88	46.5	0	123.5518612	3	3	1	1	0	0	0	0	1	0	0	1	0	6	0	0.64
1	109470180	1	55	0	50	15	12	19	42.96053862	24.3963395	24.6	2.5	2.42	49	124	4.62	4.91	0.64	2.1	2.01	0.304761905	18.376852	102	66	12.96666667	0	123.6290118	3	3	3	0	0	0	0	0	1	0	0	1	0	6	0	0.64
1	105130239	0	31	0	59	15	10	14	45.20214228	24.72085772	5.7	1.5	3.97	58	213	5.82	4.09	0.64	1.52	2.2	0.421052632	20.44005	113	67	11.8	0	124.0588551	3	3	1	1	0	0	0	0	1	0	0	1	1	6	0	0.64
1	111661050	0	33	0	50	15	9	15	44.6	28.4	6.1	0.9	3.3	55	75	4.9	4.14	0.64	1.57	2.15	0.407643312	22.54229	93	60	24.23333333	0	124.4777374	3	3	1	1	0	0	0	0	1	0	0	1	0	6	0	0.64
1	115261642	0	30	0	42.39674584	80.92865112	37.5451929	22.69849166	42.7	27.4	7	1.8	4.4	58	195	4.97	4.82	0.64	2.02	2.08	0.316831683	23.535461	123	89	46.5	0	124.9333888	3	3	1	1	0	0	0	0	1	0	0	1	0	6	0	0.64
1	102910136	1	27	0	51	18	8	17	42.7	31.3	14.9	1.9	3.6	76	227	4.77	3.82	0.64	1.45	1.81	0.44137931	18.068064	117	87	22.66666667	0	125.6050281	3	3	0	0	0	0	0	0	1	0	0	1	0	6	0	0.64
1	20101900	0	37	0	97.23319535	41.42118137	0.251959238	17.01542097	44.3	28.5	15.24858428	3.425730543	6.3	49	253	4.74	4.25	0.64	1.26	1.78	0.507936508	20.446741	108	67	52.93333333	0	125.7023299	3	3	1	1	0	0	0	0	1	0	0	1	0	6	0	0.64
1	115261092	1	26	0	80	20	30	31	47.2	27.8	17.2	3.9	4.5	76	506	4.77	5.77	0.64	1.6	2.7	0.4	18.274208	133	72	46.53333333	0	126.4904613	3	3	0	0	0	1	0	0	1	0	0	1	0	6	0	0.64
1	103940917	1	27	0	49	12	14	19	47.20881638	27.97224855	13.9	1.8	3.1	74	325	4.35	3.73	0.64	1.54	1.63	0.415584416	20.479359	106	60	10.8	0	126.9926998	3	3	0	1	0	0	0	0	1	0	0	1	0	6	0	0.64
1	110530126	1	26	0	50	12	8	14	46.4	20.8	9.9	1.6	2.82	69	171	5.2	3.37	0.64	1.67	1.54	0.383233533	19.436226	104	57	24.4	0	131.627657	3	3	0	1	0	0	0	0	1	0	0	1	0	6	0	0.64
1	111140372	1	28	0	37	16	7	15	46	24.5	10.1	0.856585317	4.6	66	189	5.02	4.5	0.64	1.96	2.19	0.326530612	19.37874	98	60	24.83333333	0	132.1902342	3	3	0	1	0	0	0	0	1	0	0	1	0	6	0	0.64
1	106481213	1	22	0	71	15	11	18	47.9	24.4	14.92196707	2.599783847	6.3	73	283	4.83	3.81	0.64	0.97	1.84	0.659793814	22.76295	119	68	50	0	132.2717088	3	3	0	1	0	0	0	0	0	0	0	1	0	6	0	0.64
1	102126129	0	31	0	56	59	17	20	45.7	28.1	15.3	2.443874066	1.67	46	209	5.41	4.17	0.64	1.92	2	0.333333333	20.682611	113	74	25.16666667	0	133.8590017	3	3	1	1	0	0	0	0	1	0	0	1	0	6	0	0.64
1	103940966	1	26	0	46	12	9	17	43.36058948	30.13232435	7.3	1.1	3.4	65	140	4.38	3.17	0.64	1.48	1.11	0.432432432	16.68953	93	55	10.8	0	134.9064373	3	3	0	0	0	0	0	0	1	0	0	1	0	6	0	0.64
1	101190067	0	28	0	70.22945976	-24.03520646	-0.585639023	6.684484426	40.7	23.8	13.0288255	3.169388953	4.7	46	221	4.71	4.81	0.64	1.52	1.98	0.421052632	20.077335	120	78	49.5	0	136.7098593	3	3	0	1	0	0	0	0	1	0	0	1	0	6	0	0.64
1	107200086	1	35	0	27.95585053	-0.549683216	20.59699311	24.67893589	44	27	15.34214624	1.308819029	5	53	204	5.11	5.33	0.64	1.52	2.34	0.421052632	21.50888	112	69	51.73333333	0	137.7509347	3	3	1	1	0	0	0	0	1	0	0	1	0	6	0	0.64
1	104954053	1	47	0	90.2593066	22.65647337	12.99572306	20.24029025	41.1	32.2	11.08676922	1.39466882	4.3	43	236	4.74	3.76	0.64	0.95	1.85	0.673684211	21.636803	130	90	49.43333333	0	138.0060708	3	3	2	1	0	0	0	1	0	0	0	1	0	6	0	0.64
1	116390078	1	26	0	114.3285531	15.49298845	22.3828151	19.96423775	42.2	29.8	7.499770542	1.968165049	4.3	61	128	4.78	4.02	0.64	0.95	1.92	0.673684211	20.82094	118	62	47.46666667	0	138.4831981	3	3	0	1	0	0	0	0	0	0	0	1	0	6	0	0.64
1	116420049	0	21	0	61.64721411	30.72059989	30.73712518	27.63002602	45.8	25	8.646333559	1.540533068	5	50	202	4.29	3.98	0.64	1.11	1.71	0.576576577	18.068064	130	68	48.56666667	0	139.7260894	3	3	0	0	0	0	0	0	1	0	0	1	0	6	0	0.64
1	104100542	1	30	0	42	18	12	19	44	32	12.8	1.3	4	55	223	4.49	3.94	0.64	1.4	1.81	0.457142857	19.260735	113	60	12.3	0	140.5143058	3	3	1	1	0	0	0	0	1	0	0	1	0	6	0	0.64
1	100770514	1	39	0	52.258867	45.90564774	24.40595962	25.5327749	45.2	28.5	8.5	2.8	4.5	45	234	5.13	3.82	0.64	1.25	1.6	0.512	19.84714	116	64	49.96666667	0	143.2747473	3	3	1	1	0	0	0	0	1	0	0	1	0	6	0	0.64
1	106790635	1	23	0	88.79651865	33.82454299	26.30872768	23.46378233	45.9	28.4	7.3	1.3	4.6	51	294	4.26	3.97	0.64	1.8	1.63	0.355555556	20.474989	117	66	49.66666667	0	152.2601728	3	3	0	1	0	0	0	0	1	0	0	1	0	6	0	0.64
1	104890015	0	70	0	71	21	13	20	46.95592175	29.85040298	11.6	2.5	2.69	92	267	4.71	3.35	0.65	1.32	1.79	0.492424242	18.329863	102	56	11.26666667	1	57.1500928	0	0	5	0	0	0	0	0	1	0	0	0	0	0	6	0.65
1	113920200	0	50	0	68	14	7	15	48.3	22.7	9.764072707	2.222816457	5.1	103	330	5.4	4.85	0.65	1.61	2.17	0.403726708	19.657143	118	71	45.16666667	1	57.36964985	0	0	3	1	0	0	0	0	1	0	0	0	0	0	6	0.65
1	100030595	0	57	0	66	17	13	22	44.2	28.9	12.4	2.1	3.6	97	236	4.92	4.74	0.65	1.53	2.37	0.424836601	22.110727	104	65	47.76666667	1	58.73083591	0	0	3	1	0	0	0	0	1	0	0	0	0	0	6	0.65
1	110110100	0	59	0	94	34	46	27	47.8	24.2	10.4	1.3	4.9	86	288	4.89	5.32	0.65	1.67	2.66	0.389221557	19.706888	94	62	11.06666667	0	66.99082892	0	0	3	1	0	0	0	0	1	1	0	0	0	0	6	0.65
1	100065490	1	75	0	70	28	38	33	44.1	25.2	10.9	2.2	3.23	99	241	4.62	4.5	0.65	1.79	2.2	0.363128492	22.59423	120	70	23.5	0	67.53081595	0	0	5	1	0	0	0	0	1	0	0	0	0	0	6	0.65
1	115260557	1	51	0	79	14	41	36	45.4	28.6	14.8	1.5	4.44	111	195	5.5	5.01	0.65	2.11	2.59	0.308056872	20.385675	150	98	35.4	0	69.59816903	0	0	3	1	0	0	1	1	1	1	0	0	0	0	6	0.65
1	104590273	0	42	0	52	13	21	26	45.5	32.2	17.3	3.4	4.5	86	365	5.56	4.5	0.65	1.27	2.36	0.511811024	22.300444	130	81	48.3	0	75.48803615	0	0	2	1	0	0	0	0	1	0	0	0	0	0	6	0.65
1	104370111	0	72	0	62.60367808	15.86367425	13.04962135	24.2805058	46.2	36.2	10.74436604	1.39883719	3.1	72	262	4.81	4.79	0.65	1.92	2.38	0.338541667	20.664062	138	88	35.6	0	75.80998092	0	0	5	1	0	0	0	0	1	0	0	0	0	0	6	0.65
1	100410368	0	55	0	62	13	16	27	43.8	23	11.7	2.1	5.3	76	340	4.67	5.35	0.65	2.1	2.36	0.30952381	22.410269	135	72	49.1	0	80.0160368	0	0	3	1	0	0	0	0	1	0	0	0	0	0	6	0.65
1	105060247	0	43	0	57	17	7	17	48.4	28.2	12.83649749	1.903895507	4	80	311	5.1	4.3	0.65	1.49	2.3	0.436241611	19.584776	105	67	36.63333333	0	81.81475184	0	0	2	1	0	0	0	0	1	0	0	0	0	0	6	0.65
1	102126252	0	37	0	64	23	34	28	42.456871	40.70310663	10.9	3.1	4.7	81	178	4.78	5.58	0.65	2.76	1.69	0.235507246	18.98734	113	71	13.33333333	0	84.06362966	1	1	1	1	0	0	0	0	1	0	0	0	0	2	4	0.65
1	106020127	1	72	0	47	15	16	19	42.2	30.3	9.9	3.4	5.5	84	258	5.05	4.07	0.65	2.15	1.41	0.302325581	19.675167	108	66	30.06666667	0	84.1385263	1	1	5	1	0	0	0	0	1	0	0	0	0	2	4	0.65
1	110410206	0	73	0	99	41	14	20	38.4	27.8	10.0705525	2.793844905	6.05	65	238	5.38	5.36	0.65	1.83	3.07	0.355191257	18.63283	117	62	38.96666667	0	85.19670428	1	1	5	1	0	0	0	0	1	0	0	0	0	2	4	0.65
1	110680219	0	53	0	67	15	10	17	41.3	29.7	7	1.5	4.4	73	159	5.16	3.94	0.65	1.75	1.53	0.371428571	20.177197	107	64	34.9	0	85.20053579	1	1	3	1	0	0	0	0	1	0	0	0	0	2	4	0.65
1	105113352	1	64	0	80	27	15	26	43.1	29.2	24.4	4.1	3.67	87	307	5.84	5.34	0.65	1.79	2.81	0.363128492	21.681885	136	75	11.8	0	85.30226314	1	1	4	1	0	0	0	0	1	0	0	0	1	2	4	0.65
1	103941009	0	23	0	67.79868405	42.00901471	32.04317875	30.27185587	43.4	29.5	8.239874565	2.144971309	4.4	86	247	4.59	4.84	0.65	1.99	2.31	0.326633166	23.093359	132	82	46.23333333	0	86.2665452	1	1	0	1	0	0	0	0	1	0	0	0	0	2	4	0.65
1	115340090	0	68	0	61	15	11	16	46.6	25.1	8.2	2.1	4.69	66	336	4.59	3.15	0.65	1.56	1.29	0.416666667	19.223923	109	70	21.93333333	0	86.62705536	1	1	4	1	0	0	0	0	1	0	0	0	0	2	4	0.65
1	106790566	0	35	0	70	28	25	22	39.3	25.4	8.1	1.6	7.2	79	205	3.26	5.61	0.65	1.57	2.72	0.414012739	17.464914	180	100	49.66666667	0	87.87143793	1	1	1	0	0	0	1	1	1	0	0	0	0	2	4	0.65
1	109050274	0	29	0	43	15	9	22	41.2	25.2	12.7	2.1	7	81	300	6.71	5.38	0.65	1.84	2.72	0.35326087	21.593071	122	62	47.16666667	0	88.92300897	1	1	0	1	1	0	0	0	1	0	0	0	1	2	4	0.65
1	113680908	0	42	0	51	14	8	15	41.4	26.4	11.1	3.207427488	4.89	75	280	4.67	4.37	0.65	1.53	2.31	0.424836601	15.782727	90	57	24.26666667	0	89.0834698	1	1	2	0	0	0	0	0	1	0	0	0	0	2	4	0.65
1	100520421	1	77	0	78.84651881	55.38245439	39.24243845	30.36838498	44.2	32.7	8.7	2.3	3.9	72	152	5.15	4.42	0.65	1.52	2.27	0.427631579	23.060797	108	69	48.3	0	90.39484431	1	1	5	1	0	0	0	0	1	0	0	0	0	2	4	0.65
1	115261699	0	42	0	42	12	23	22	45.5	29.1	5.4	0.7	5.15	74	187	4.99	4.58	0.65	2.01	2.12	0.323383085	19.282692	107	69	22.2	0	90.54216446	1	1	2	1	0	0	0	0	1	0	0	0	0	2	4	0.65
1	103520129	1	80	0	68	24	18	26	41.4	26.8	14.6	3.2	7.1	68	399	5.2	3.84	0.65	2.12	1.5	0.306603774	23.93899	138	65	50.03333333	0	90.61888685	1	1	5	1	0	0	0	0	1	0	0	0	0	2	4	0.65
1	112980035	0	73	0	87.90000061	57.54964463	4.081941154	19.06191219	47.3	25.4	6.4	1.5	5.1	61	193	5.3	4.71	0.65	2.04	1.91	0.318627451	21.980503	125	71	46.43333333	0	90.84737888	1	1	5	1	0	0	0	0	1	0	0	0	0	2	4	0.65
1	103912105	1	51	0	93	15	9	17	46	26.6	8.122521415	2.568289849	4.5	89	384	4.12	3.21	0.65	1.49	1.41	0.436241611	24.261225	118	71	45.86666667	0	90.92361843	1	1	3	2	0	0	0	0	1	0	0	0	0	2	4	0.65
1	113550084	0	34	0	73.49772262	-19.63682012	26.01258453	24.75130017	43.7	34.1	13.7448756	2.778662897	4.22	77	159	4.65	5.72	0.65	2.16	2.73	0.300925926	20.162912	108	65	40.73333333	0	91.27954945	1	1	1	1	0	0	0	0	1	0	0	0	0	2	4	0.65
1	115261510	0	42	0	62.83131828	25.86492797	24.06652696	17.74510492	45.3	28.6	13.6	2.2	3.2	73	188	4.43	3.56	0.65	1.75	1.43	0.371428571	20.992872	109	62	46.5	0	92.04508274	1	1	2	1	0	0	0	0	1	0	0	0	0	2	4	0.65
1	115260539	1	53	0	106	202	49	37	40.5	30.3	12.7	3.3	4.8	87	333	4.93	4.02	0.65	1.87	1.56	0.347593583	23.391615	138	84	46.53333333	0	92.15498231	1	1	3	1	0	0	0	0	1	1	0	0	0	2	4	0.65
1	100030733	1	80	0	97.45824628	57.46626918	25.03036895	24.99749767	43	33.5	11.6	2.2	3.6	64	217	5	5.35	0.65	1.61	2.37	0.403726708	20.601183	104	63	47.76666667	0	92.9108099	1	1	5	1	0	0	0	0	1	0	0	0	0	2	4	0.65
1	105370408	1	79	0	74.70556949	41.69683153	11.54800951	27.42343164	43.9	32.3	15.6	6.1	5.8	65	272	5.58	5.42	0.65	1.52	2.91	0.427631579	21.671259	120	54	46.56666667	0	92.97000272	1	1	5	1	0	0	0	0	1	0	0	0	0	2	4	0.65
1	100109027	1	73	0	85	126	37	40	38.6	34.5	10.7	1.8	4.7	72	236	6.94	4.94	0.65	1.79	2.47	0.363128492	20.330706	160	92	45.13333333	0	92.97082122	1	1	5	1	1	0	1	1	1	0	0	0	1	2	4	0.65
1	104380135	0	77	0	84.86298179	-2.027539426	17.4118315	26.98637865	44.8	27.9	16.8	4.9	4.3	52	141	5.27	4.56	0.65	1.08	2.27	0.601851852	18.75	119	71	49.5	0	93.07830903	1	1	5	1	0	0	0	0	1	0	0	0	0	2	4	0.65
1	108270075	1	72	0	85.40056696	-11.38993451	28.71693095	14.66378773	40.9	29.4	5.2	0.6	5.4	73	316	5.2	4.31	0.65	1.18	2.99	0.550847458	21.477627	112	74	48.63333333	0	93.09565005	1	1	5	1	0	0	0	0	1	0	0	0	0	2	4	0.65
1	100066656	0	24	0	79.20195364	14.72825016	30.62940018	33.43906043	44.6	31.5	14.66084181	1.564751994	4.6	80	320	4.82	4.68	0.65	1.4	2.4	0.464285714	19.227688	106	63	53.76666667	0	93.49661678	1	1	0	1	0	0	0	0	1	0	0	0	0	2	4	0.65
1	100065887	1	35	0	92	17	18	25	48.5	24.4	18.2	2.6	3.97	95	331	4.82	4.19	0.65	1.61	2.17	0.403726708	21.99772	116	70	23.5	0	94.01671669	1	1	1	1	0	0	0	0	1	0	0	0	0	2	4	0.65
1	115262348	1	72	0	77	15	18	37	43	31.2	11.9	2	5.9	71	256	5.71	5.33	0.65	2.79	1.78	0.23297491	19.270578	108	73	34.8	0	94.16726729	1	1	5	1	0	0	0	0	1	0	0	0	1	2	4	0.65
1	103880191	0	40	0	61	21	29	28	43.6	30.1	11.74330295	2.490527275	4.6	72	216	4.99	4.04	0.65	1.63	1.8	0.398773006	20.629707	94	58	35.23333333	0	94.91840582	1	1	2	1	0	0	0	0	1	0	0	0	0	2	4	0.65
1	106660672	1	28	0	58.94308757	9.045374699	34.8124475	21.6681833	43.5	25.7	11.74044058	1.919319985	5.9	98	323	5.22	3.56	0.65	1.44	1.82	0.451388889	18.46722	92	56	52.53333333	0	95.10916126	1	1	0	0	0	0	0	0	1	0	0	0	0	2	4	0.65
1	115261796	0	30	0	43.69627973	19.07824722	46.71353176	29.54030368	45.8	24.8	13.7	3.2	5.6	76	283	4.06	5.35	0.65	2.28	2.46	0.285087719	19.036287	110	66	46.5	0	95.37747582	1	1	1	1	0	0	0	0	1	1	0	0	0	2	4	0.65
1	104820599	1	71	0	59	33	25	29	42.9	32.1	17.6	3.7	5.34	70	225	3.98	4.93	0.65	2.5	2.1	0.26	21.295475	100	58	24.6	0	95.38690689	1	1	5	1	0	0	0	0	1	0	0	0	0	2	4	0.65
1	112570307	1	72	0	60	16	18	23	47	29.9	10.6	1.4	3.63	67	291	5.31	4.66	0.65	1.84	2.34	0.35326087	21.171753	114	60	24.16666667	0	96.44408307	1	1	5	1	0	0	0	0	1	0	0	0	0	2	4	0.65
1	100066745	0	37	0	45	16	10	20	46.4	28.7	10.6	1.1	5.47	72	187	4.67	4.74	0.65	1.65	2.41	0.393939394	18.82335	117	78	23.5	0	96.93992737	1	1	1	1	0	0	0	0	1	0	0	0	0	2	4	0.65
1	106850058	0	40	0	52	23	16	19	42.8	30.6	9.3	1.8	3.46	70	224	4.8	3.97	0.65	1.93	1.59	0.336787565	18.989899	100	63	24.53333333	0	98.20964197	1	1	2	1	0	0	0	0	1	0	0	0	0	2	4	0.65
1	102126156	0	39	0	36	7	13	17	39.2	30.1	11.8	1.796522911	3.6	70	233	4.67	5.18	0.65	2.32	1.99	0.280172414	19.433014	103	61	25.16666667	0	98.90195565	1	1	1	1	0	0	0	0	1	0	0	0	0	2	4	0.65
1	103912402	0	41	0	66.69685291	-6.326905744	38.32387272	23.07046264	47.2	27.7	15.28034302	4.11217925	5.4	69	245	5.46	3.86	0.65	1.52	2.01	0.427631579	18.461735	108	65	47.8	0	99.2349385	1	1	2	0	0	0	0	0	1	0	0	0	0	2	4	0.65
1	102672617	1	75	0	6	15	13	17	44.2	35.3	4.8	1.8	4.04	59	173	4.55	4.03	0.65	1.92	1.7	0.338541667	21.420748	100	65	23.36666667	0	99.51192416	2	2	5	1	0	0	0	0	1	0	0	0	0	4	2	0.65
1	112310123	1	48	0	74	10	12	23	43.7	29.2	18.70985871	3.701196688	4.8	84	334	5.27	3.8	0.65	1.2	1.94	0.541666667	21.13676	120	66	48.06666667	0	99.58935902	2	2	2	1	0	0	0	0	1	0	0	0	0	4	2	0.65
1	102126239	0	38	0	21	14	12	19	41.8	30.3	12.6	2.825556777	4.77	70	282	4.99	4.17	0.65	2.05	1.86	0.317073171	21.16402	103	60	25.16666667	0	99.5991497	2	2	1	1	0	0	0	0	1	0	0	0	0	4	2	0.65
1	20104354	1	30	0	64	17	17	18	49.21836435	25.67321726	17	3.4	4.2	93	332	5.05	3.89	0.65	1.51	1.83	0.430463576	21.299038	120	82	14.36666667	0	99.91714879	2	2	1	1	0	0	0	0	1	0	0	0	0	4	2	0.65
1	112830021	0	30	0	65	14	21	28	42	29.1	14.12629959	2.356620776	6.41	73	329	3.94	6.18	0.65	2.5	2.95	0.26	22.812449	133	88	35.83333333	0	100.1404666	2	2	1	1	0	0	0	0	1	0	0	0	0	4	2	0.65
1	115260288	1	57	0	79	18	21	26	45.1	27.7	33.1	5.9	2.8	78	219	7.9	3	0.65	1.5	1.1	0.433333333	24.94331	160	95	46.53333333	0	100.6553129	2	2	3	2	1	0	1	1	1	0	0	0	1	4	2	0.65
1	102125961	1	46	0	88	27	11	18	39	35.8	11.1	0.296871866	3.49	84	266	5.36	4.42	0.65	1.59	2.38	0.408805031	23.154799	148	79	25.16666667	0	100.9983875	2	2	2	1	0	0	1	0	1	0	0	0	0	4	2	0.65
1	106770121	0	24	0	53	26	11	14	48.5	28.2	14.1	3.2	3.91	75	213	5.61	4.6	0.65	1.87	2.26	0.347593583	20.429688	120	73	23.6	0	101.0905715	2	2	0	1	0	0	0	0	1	0	0	0	1	4	2	0.65
1	100770531	0	43	0	40.52268914	37.78198592	9.389638271	23.79910396	44.7	30.1	9.6	2.1	3	67	165	5.17	3.55	0.65	1.37	1.71	0.474452555	19.104477	114	66	38.53333333	0	101.3958057	2	2	2	1	0	0	0	0	1	0	0	0	0	4	2	0.65
1	108270055	1	61	0	64	16	10	17	44.4	29.2	16.6	2.7	3.69	70	171	4.7	3.59	0.65	1.59	1.67	0.408805031	23.37724	110	63	22.1	0	102.328423	2	2	4	1	0	0	0	0	1	0	0	0	0	4	2	0.65
1	104590295	1	22	0	57	14	12	20	40.6	31.2	11.4	4.6	6.9	95	286	4.83	3.56	0.65	1.25	1.6	0.52	19.751554	150	76	48.3	0	103.006552	2	2	0	1	0	0	1	0	1	0	0	0	0	4	2	0.65
1	114080506	1	49	0	44	21	13	17	48.5	29.5	20.5248837	3.213315255	3.8	81	316	4.9	4.53	0.65	1.51	2.44	0.430463576	18.472183	116	75	48.66666667	0	103.3411402	2	2	2	0	0	0	0	0	1	0	0	0	0	4	2	0.65
1	102126006	1	52	0	67	16	13	17	42.9	33.5	13.3	3.577696724	3.48	76	206	4.43	3.31	0.65	1.53	1.54	0.424836601	22.737057	120	70	25.16666667	0	105.3751576	2	2	3	1	0	0	0	0	1	0	0	1	0	4	2	0.65
1	100570979	0	48	0	140	10	26	30	46.3	29.8	7.8	1.7	5.42	63	193	4.19	4.48	0.65	1.49	2.73	0.436241611	19.40975	99	65	36.06666667	0	105.4665353	2	2	2	1	0	0	0	0	1	0	0	1	0	4	2	0.65
1	111661006	0	45	0	55	18	9	15	46.2	33.7	7.28639157	2.296963953	4.4	64	235	4.98	4.09	0.65	1.68	1.92	0.386904762	17.425093	116	68	36.1	0	105.6796169	2	2	2	0	0	0	0	0	1	0	0	1	0	4	2	0.65
1	106481091	0	32	0	61	9	10	18	43.6	31.2	17.62853377	2.292392827	3.3	69	225	4.6	3.41	0.65	1.42	1.77	0.457746479	21.65004	108	67	37.86666667	0	105.711289	2	2	1	1	0	0	0	0	1	0	0	1	0	4	2	0.65
1	105370415	0	53	0	47	18	11	14	43.9	25.1	9.9	2	2.33	58	176	5.51	3.58	0.65	1.2	1.86	0.541666667	23.387552	96	61	10.3	0	106.2946083	2	2	3	1	0	0	0	0	1	0	0	1	0	4	2	0.65
1	115000074	0	31	0	64.14845841	-11.78143893	-3.852582512	6.406901859	40.3	33.9	5.488348672	1.883443921	5.34	69	216	5.03	4.9	0.65	1.68	2.49	0.386904762	19.78326	102	55	46.53333333	0	106.4564844	2	2	1	1	0	0	0	0	1	0	0	1	0	4	2	0.65
1	20101706	0	50	0	50	16	11	19	42.6	30.5	5.9	0.681579646	3.4	60	172	4.85	5.42	0.65	1.86	2.7	0.349462366	20.761246	119	77	26.53333333	0	107.3579628	2	2	3	1	0	0	0	0	1	0	0	1	0	4	2	0.65
1	109040246	0	53	0	54	10	19	20	45.2	27.7	6.1	1	4.2	56	208	4.9	4.68	0.65	1.93	2.26	0.336787565	20.964361	111	64	21.93333333	0	107.5251222	2	2	3	1	0	0	0	0	1	0	0	1	0	4	2	0.65
1	113920219	1	75	1	78.70597616	-18.72013484	27.02021271	24.07719666	47.7	26.5	12.6621067	2.570657286	3.8	48	239	5.07	5.63	0.65	1.51	2.48	0.430463576	22.786161	105	62	45.16666667	0	108.3414797	2	2	5	1	0	0	0	0	1	0	0	1	0	4	2	0.65
1	104580468	0	43	0	50.59737264	10.48515744	25.80384645	25.01559122	44	30.3	12.06751289	2.932191992	5.5	63	136	4.96	3.42	0.65	1.44	1.05	0.451388889	20.519022	130	80	48.36666667	0	109.2366661	2	2	2	1	0	0	0	0	1	0	0	1	0	4	2	0.65
1	103862315	1	41	0	70.99367741	8.539451329	1.940395221	13.57908366	47	30.7	14.97960467	1.818051132	6.3	81	263	4.68	3	0.65	1.19	1.43	0.546218487	19.096485	111	66	48.76666667	0	109.3148746	2	2	2	1	0	0	0	0	1	0	0	1	0	4	2	0.65
1	104492498	0	49	0	71.02928788	72.42478047	20.16810893	19.8345493	45.4	38.4	9.197516013	2.23941514	3.7	58	171	5.67	4.18	0.65	1.64	2.34	0.396341463	21.73892	125	77	46.8	0	109.3236799	2	2	2	1	0	0	0	0	1	0	0	1	1	4	2	0.65
1	107591080	1	52	1	54.63237625	57.5324638	33.07161541	32.16248321	41.8	28.9	7	1.8	6.7	69	304	5.98	4.98	0.65	1.59	2.37	0.408805031	24.751827	140	90	49.93333333	0	109.6547911	2	2	3	2	0	0	1	1	1	0	0	1	1	4	2	0.65
1	91201017	1	61	0	89	21	11	19	40.7	39.4	14.54537179	2.756935078	4.88	59	138	4.66	4.51	0.65	1.64	2.36	0.396341463	20.579367	129	80	30.23333333	0	109.7957791	2	2	4	1	0	0	0	0	1	0	0	1	0	4	2	0.65
1	116490012	0	27	0	68.11805052	49.45551309	35.33115602	38.52851959	44.8	28.7	8.370124796	3.415510035	5.7	68	200	4.61	4.38	0.65	1.69	2.12	0.384615385	19.464817	101	58	44.53333333	0	111.4414467	2	2	0	1	0	0	0	0	1	0	0	1	0	4	2	0.65
1	115261183	1	55	0	61.55276	-16.08427719	9.990959549	18.96198425	47.8	30.3	9.2	2.9	3.5	63	263	4.6	3.69	0.65	1.49	1.57	0.436241611	20.243652	116	76	46.5	0	111.4686846	2	2	3	1	0	0	0	0	1	0	0	1	0	4	2	0.65
1	113020105	0	42	0	106	30	21	32	44.8	35.2	12	2.4	4.01	62	260	4.81	4.99	0.65	1.96	2.09	0.331632653	22.045645	120	80	13.63333333	0	112.1572388	2	2	2	1	0	0	0	0	1	0	0	1	0	4	2	0.65
1	110930137	0	28	0	71	17	24	25	46.9	32.8	12.9	2.9	5.94	67	191	4.67	2.87	0.65	1.49	1.31	0.436241611	20.690443	116	65	21.26666667	0	112.6629874	2	2	0	1	0	0	0	0	1	0	0	1	0	4	2	0.65
1	113790118	0	45	0	70.62949766	-18.88042648	-0.275034584	20.00042477	44.9	30.9	12.3	3.7	4.3	57	254	4.41	5.2	0.65	1.34	2.24	0.485074627	19.817844	120	70	49.96666667	0	113.0823114	2	2	2	1	0	0	0	0	1	0	0	1	0	4	2	0.65
1	103862320	1	47	0	116	7	12	21	46.8	28.8	9.1	2.039646132	2.9	69	240	4.45	4.91	0.65	2.28	1.75	0.285087719	20.633245	103	75	24.5	0	113.5746401	2	2	2	1	0	0	0	0	1	0	0	1	0	4	2	0.65
1	108940100	1	67	0	45.54478114	29.66074759	10.87593566	23.22399313	47.1	32.6	16.6581842	2.005061254	5	49	162	4.87	5.74	0.65	2.32	2.31	0.280172414	24.02381	123	74	49.26666667	0	113.6348073	2	2	4	2	0	0	0	0	1	0	0	1	0	4	2	0.65
1	113720194	1	46	0	71.80816079	13.22778009	9.794333706	29.29189685	38.6	35.6	10.08010638	0.310638154	3.48	70	211	4.76	3.97	0.65	2.08	1.54	0.3125	23.085938	114	77	40.83333333	0	113.6992379	2	2	2	1	0	0	0	0	1	0	0	1	0	4	2	0.65
1	116690011	0	41	0	65	36	121	135	47.2	27.1	18.85526314	3.942629483	3.81	61	234	4.72	4.04	0.65	1.95	1.9	0.333333333	20.700817	98	68	23.6	0	113.7460829	2	2	2	1	0	0	0	0	1	1	0	1	0	4	2	0.65
1	112581161	1	38	0	47.55511494	0.669250998	14.86194737	19.19360418	45.2	33.2	14.10970545	1.829492985	3.9	79	254	4.72	5.01	0.65	1.87	2.1	0.347593583	19.596458	104	62	48.7	0	114.425178	2	2	1	1	0	0	0	0	1	0	0	1	0	4	2	0.65
1	103861942	1	24	0	47	16	9	20	44.2	26.8	4.288168781	-0.278965789	3.1	86	359	4.88	5.04	0.65	1.42	2.43	0.457746479	18.497684	118	77	48.76666667	0	114.5686468	2	2	0	0	0	0	0	0	1	0	0	1	0	4	2	0.65
1	112850028	0	33	0	82.42987747	43.60341049	43.83313883	34.16728849	45.1	35.9	13.95973765	2.817271433	6.2	64	234	5.13	3.62	0.65	1.92	1.41	0.338541667	17.576216	119	77	46.8	0	114.9741608	2	2	1	0	0	0	0	0	1	1	0	1	0	4	2	0.65
1	115820063	1	31	0	79	25	11	16	44.1	27.6	10.8	2.543452503	4.5	82	297	4.83	3.3	0.65	1.72	1.19	0.377906977	17.898046	112	63	24.3	0	115.5417357	2	2	1	0	0	0	0	0	1	0	0	1	0	4	2	0.65
1	102330849	1	33	0	133	50	71	62	45.5	19.8	11.80052955	1.785143566	6.5	81	260	4.41	3.29	0.65	1.81	1.14	0.359116022	18.477062	102	70	36.76666667	0	115.6339265	2	2	1	0	0	0	0	0	1	1	0	1	0	4	2	0.65
1	112580878	1	36	0	65	18	10	16	44.7	27.8	21.65690262	4.206493023	3.2	79	302	4.69	4.33	0.65	1.4	2.03	0.464285714	22.334694	108	63	48.7	0	116.0441094	2	2	1	1	0	0	0	0	1	0	0	1	0	4	2	0.65
1	100113027	0	42	0	55	18	16	20	47.7	23.6	7.2	1.4	3.19	56	129	4.64	5.24	0.65	2.28	2.4	0.285087719	19.067255	116	76	22.83333333	0	116.1631048	2	2	2	1	0	0	0	0	1	0	0	1	0	4	2	0.65
1	20101427	1	37	0	59	18	14	20	45.9	23.7	8.567151074	2.393604445	6.2	76	206	4.76	4.2	0.65	1.53	2.06	0.424836601	19.351698	180	97	46.86666667	0	117.0845281	3	3	1	1	0	0	1	1	1	0	0	1	0	6	0	0.65
1	115261322	1	47	0	87.6001161	18.36046446	32.4307612	22.80344692	41.3	31.8	7.8	1.7	3.4	64	156	4.97	4.28	0.65	1.2	2.51	0.541666667	19.834711	99	64	46.5	0	117.1496635	3	3	2	1	0	0	0	0	1	0	0	1	0	6	0	0.65
1	104570967	1	36	0	61.73593697	24.52089767	12.26545964	10.21339145	41.4	32.8	15.8	2.6	3.1	77	256	3.96	4.94	0.65	1.75	2.73	0.371428571	21.643042	98	61	47.53333333	0	117.2765773	3	3	1	1	0	0	0	0	1	0	0	1	0	6	0	0.65
1	20101851	0	48	0	80	15	7	16	47.77081181	24.29579363	8	1	2.7	47	165	4.36	4.08	0.65	1.76	1.68	0.369318182	19.95547	110	68	18.6	0	117.956337	3	3	2	1	0	0	0	0	1	0	0	1	0	6	0	0.65
1	111140357	1	32	0	52	35	21	22	40.7	27.9	11.9	2.637856924	6.96	80	328	4.82	4.61	0.65	2.33	1.72	0.278969957	20.546743	110	73	28.43333333	0	118.2126663	3	3	1	1	0	0	0	0	1	0	0	1	0	6	0	0.65
1	103912386	0	24	0	44.78754863	17.57917602	24.14019859	24.4652257	45.3	27.4	10.91845143	1.635973909	4.5	65	233	4.93	3.01	0.65	1.38	1.51	0.471014493	23.270212	110	70	49.16666667	0	120.2014257	3	3	0	1	0	0	0	0	1	0	0	1	0	6	0	0.65
1	100194224	0	41	0	56.52894756	37.43098315	4.02966565	17.66123958	44.2	28.1	23.25293183	3.865598011	3.6	51	150	4.84	3.82	0.65	1.08	2.03	0.601851852	17.765064	108	74	49.5	0	120.626192	3	3	2	0	0	0	0	0	1	0	0	1	0	6	0	0.65
1	116080655	1	34	0	51	15	11	17	40.0945648	28.05586026	8.6	0.9	6.9	73	187	4.82	4.9	0.65	1.33	2.78	0.488721805	20.337301	97	61	11.46666667	0	121.5788262	3	3	1	1	0	0	0	0	1	0	0	1	0	6	0	0.65
1	114540038	0	30	0	44	12	10	18	44.6	25.1	18.29096302	4.819690368	4.8	62	203	5.53	4.06	0.65	1.64	1.84	0.396341463	20.51825	127	78	36.56666667	0	122.0214909	3	3	1	1	0	0	0	0	1	0	0	1	0	6	0	0.65
1	116080660	1	34	0	63.74829802	-3.060059582	21.91005258	20.5242101	40.6	26.9	6.969381503	0.502037732	3.1	72	274	4.41	4.11	0.65	1.95	1.64	0.333333333	20.899908	111	67	35.8	0	122.2717071	3	3	1	1	0	0	0	0	1	0	0	1	0	6	0	0.65
1	102910147	0	24	0	41	14	11	16	44.5	28.5	11.4	1	5.1	64	186	4.8	5.09	0.65	1.49	2.88	0.436241611	20.509533	111	59	22.66666667	0	122.4776971	3	3	0	1	0	0	0	0	1	0	0	1	0	6	0	0.65
1	115261502	0	32	0	46	17	13	16	46.4	29.2	12.5	2.7	3.79	59	159	5.37	4.38	0.65	2.01	2.07	0.323383085	17.192228	112	66	34.8	0	122.5016503	3	3	1	0	0	0	0	0	1	0	0	1	0	6	0	0.65
1	114880004	0	34	0	63	11	10	19	45.5	32.1	7.557859161	0.865456632	6.23	56	283	4.73	4.99	0.65	2.05	2.36	0.317073171	20.720585	113	67	38.33333333	0	122.8780253	3	3	1	1	0	0	0	0	1	0	0	1	0	6	0	0.65
1	100308094	1	39	0	56.77846966	-18.8584667	4.651104948	21.14510578	40.4	32.8	12.8	2.4	2.6	65	125	4.91	4.71	0.65	2.08	2.02	0.3125	17.718336	121	63	49.63333333	0	123.1325586	3	3	1	0	0	0	0	0	1	0	0	1	0	6	0	0.65
1	105632348	0	38	0	33.97120501	62.00379426	-6.219916483	15.65989028	41.7	27.7	7.525125729	2.525452999	2.8	51	106	4.52	3.19	0.65	1.51	1.29	0.430463576	18.962645	116	62	38.76666667	0	123.1952242	3	3	1	1	0	0	0	0	1	0	0	1	0	6	0	0.65
1	100065591	1	28	0	75	21	10	15	41.26557939	32.90186546	15	3.1	3.06	78	312	5	3.69	0.65	1.14	1.9	0.570175439	24.324234	124	76	12.16666667	0	123.3981069	3	3	0	2	0	0	0	0	1	0	0	1	0	6	0	0.65
1	102672918	0	28	0	40	18	11	16	46.2	27.3	10.8	2.4	2.02	62	159	4.67	2.59	0.65	1.13	1.22	0.575221239	22.182787	93	54	23.36666667	0	123.7478978	3	3	0	1	0	0	0	0	1	0	0	1	0	6	0	0.65
1	20103747	0	25	0	58.14296125	34.96755588	33.09026932	17.60034457	40.1	36.7	12.05093106	2.973052654	6.3	63	212	5.14	3.84	0.65	1.15	2.11	0.565217391	22.562672	118	72	45.83333333	0	123.9601131	3	3	0	1	0	0	0	0	1	0	0	1	0	6	0	0.65
1	116190053	1	44	0	39.65385671	14.46013421	-5.255270309	8.673444416	46.9	30.3	13.9	4.6	5.4	58	294	4.58	3.79	0.65	0.9	1.86	0.722222222	18.490961	130	73	49.23333333	0	124.5968652	3	3	2	0	0	0	0	0	0	0	0	1	0	6	0	0.65
1	111140349	1	40	0	52	31	15	16	44.4	35.8	9.8	2.556789279	4.3	62	215	4.7	4.3	0.65	1.32	2.52	0.492424242	21.064108	102	63	24.83333333	0	124.6743404	3	3	2	1	0	0	0	0	1	0	0	1	0	6	0	0.65
1	102330891	1	27	0	39.22816946	-19.65145865	-5.191015101	15.14795277	43.7	34.1	7.619471322	1.658757698	4.22	77	159	4.65	5.72	0.65	2.16	2.73	0.300925926	20.162912	108	65	37.23333333	0	124.9303757	3	3	0	1	0	0	0	0	1	0	0	1	0	6	0	0.65
1	109121062	1	24	0	62	23	17	19	48.5	25.8	14.93688477	2.329095088	4.7	80	197	4.67	4.16	0.65	2.39	0.94	0.271966527	18.776026	116	77	35.33333333	0	125.0460637	3	3	0	1	0	0	0	0	1	0	0	1	0	6	0	0.65
1	112210279	0	26	0	71	8	11	21	43.2	27.2	15.6739458	4.174254612	5.7	62	259	5.55	4.6	0.65	1.16	2.06	0.560344828	21.80071	118	62	52.2	0	125.4987306	3	3	0	1	0	0	0	0	1	0	0	1	0	6	0	0.65
1	115261484	0	30	0	83.15708702	-12.37375333	28.10409141	22.23684173	43.7	23.5	8.2	2	4.3	57	223	4.54	4.69	0.65	1.54	2.16	0.422077922	22.615269	102	60	46.5	0	125.6481069	3	3	1	1	0	0	0	0	1	0	0	1	0	6	0	0.65
1	106790640	1	30	0	45	11	13	18	43.5	31.4	9.8	1.7	4.56	72	155	4.37	4.34	0.65	1.84	2.22	0.35326087	20.552502	115	68	23.83333333	0	125.7560773	3	3	1	1	0	0	0	0	1	0	0	1	0	6	0	0.65
1	112980048	0	29	0	63	10	11	16	41.2	28.1	11.2	2.2	3.4	58	184	5.23	3.58	0.65	1.68	1.67	0.386904762	21.372633	93	60	34.7	0	125.8140874	3	3	0	1	0	0	0	0	1	0	0	1	0	6	0	0.65
1	110200153	0	29	0	69	12	9	13	44.9	28.7	4	0.9	4	57	302	5.46	5.3	0.65	1.77	2.74	0.367231638	21.41528	134	96	27.36666667	0	126.5338438	3	3	0	1	0	0	0	1	1	0	0	1	0	6	0	0.65
1	100571003	0	31	0	63.16474946	-19.06363048	-6.055713942	14.88355222	45	27.5	8.2	2.2	3.9	54	214	4.91	4.57	0.65	1.79	1.87	0.363128492	17.96391	118	67	47.53333333	0	127.0009582	3	3	1	0	0	0	0	0	1	0	0	1	0	6	0	0.65
1	104790465	1	40	0	52.88036187	41.36080219	17.28485555	14.10325218	44.7	24.6	7.9	1.3	5.5	59	256	5.15	4.89	0.65	1.44	2.19	0.451388889	20.085176	112	68	48.86666667	0	127.2481352	3	3	2	1	0	0	0	0	1	0	0	1	0	6	0	0.65
1	100570839	1	39	0	61	10	12	14	42.2	25.5	7.7	1.6	3.6	60	180	4.87	3.88	0.65	0.99	2	0.656565657	20.140244	107	60	36.06666667	0	127.2608711	3	3	1	1	0	0	0	0	0	0	0	1	0	6	0	0.65
1	114310231	1	25	0	82.73710732	10.28110902	6.873609027	16.07635856	43.5	28.5	10.70193299	1.718226642	3.68	76	137	5.13	5.63	0.65	1.91	2.71	0.340314136	21.711935	126	80	36.46666667	0	127.3821362	3	3	0	1	0	0	0	0	1	0	0	1	0	6	0	0.65
1	106790621	1	28	0	38	14	14	21	42.8	24.7	8.3	1.7	4.85	70	163	5.17	4.36	0.65	2.04	1.8	0.318627451	21.328125	107	68	36.8	0	129.024172	3	3	0	1	0	0	0	0	1	0	0	1	0	6	0	0.65
1	109121117	0	22	0	60.6812873	32.24352305	25.15877075	29.25788784	43.4	32.7	13.38181724	3.965702011	3.5	62	197	4.89	4.74	0.65	1.27	2.65	0.511811024	19.293291	110	72	46.9	0	129.075061	3	3	0	1	0	0	0	0	1	0	0	1	0	6	0	0.65
1	113790158	1	46	0	81.65953581	33.73320198	28.62745352	32.11178669	45.4	26.1	28.1	8.9	3.8	51	203	5.22	4.51	0.65	1.05	2.16	0.619047619	21.501886	125	85	50.13333333	0	129.5445163	3	3	2	1	0	0	0	0	1	0	0	1	0	6	0	0.65
1	116390067	1	39	0	82.51888818	11.07900403	18.56538938	19.52906827	42.1	29.5	26.8933529	4.666054297	6.6	56	257	4.79	3.08	0.65	1.29	1.11	0.503875969	19.26579	105	67	47.46666667	0	130.9301724	3	3	1	1	0	0	0	0	1	0	0	1	0	6	0	0.65
1	116080665	1	34	0	40.34494532	7.000688112	23.5445487	27.1165765	46.1	28	27.28269259	4.646233049	3.4	60	200	4.92	4.33	0.65	1.99	1.7	0.326633166	18.63283	97	60	35.53333333	0	131.8100878	3	3	1	1	0	0	0	0	1	0	0	1	0	6	0	0.65
1	114260788	1	32	0	51	12	12	18	45.28904141	28.52120721	11.9	1.9	4.71	62	236	5.03	4.46	0.65	1.53	2.29	0.424836601	21.39645	127	80	12.36666667	0	131.8812611	3	3	1	1	0	0	0	0	1	0	0	1	0	6	0	0.65
1	114400891	1	24	0	58	23	13	20	45.5	26	7.725705826	2.029508309	3.9	71	274	4.66	5.51	0.65	1.25	2.5	0.52	19.88287	118	75	48.26666667	0	131.9277148	3	3	0	1	0	0	0	0	1	0	0	1	0	6	0	0.65
1	112190807	1	31	0	91	13	15	17	49.4	27.1	6.504176403	1.874336368	3.4	63	197	4.72	4.85	0.65	2.19	1.96	0.296803653	21.3276	108	56	24.03333333	0	131.9383087	3	3	1	1	0	0	0	0	1	0	0	1	0	6	0	0.65
1	106660636	1	26	0	50	21	25	24	47.5	34.5	11.8	2	2.9	68	263	4.7	4.68	0.65	1.61	2.56	0.403726708	19.77595	115	76	24.36666667	0	132.4217443	3	3	0	1	0	0	0	0	1	0	0	1	0	6	0	0.65
1	100194065	0	24	0	108.6228028	34.83335569	32.64876703	26.87826581	43.8	32.6	8.007139211	0.441720806	3.9	55	187	5.12	5.09	0.65	1.43	2.89	0.454545455	20.3125	134	81	46.33333333	0	132.6015037	3	3	0	1	0	0	0	0	1	0	0	1	0	6	0	0.65
1	107200084	1	35	0	84.42764162	1.962057311	29.06099171	30.97620982	46.1	26	16.56477468	4.399041073	5.9	58	229	4.66	4.09	0.65	1.07	1.93	0.607476636	20.169645	114	66	51.73333333	0	132.7284062	3	3	1	1	0	0	0	0	1	0	0	1	0	6	0	0.65
1	111140365	1	31	0	73	16	10	18	45.6	28.8	13.4964858	3.692140757	3.28	61	187	4.61	3.95	0.65	1.1	2.23	0.590909091	19.600592	104	60	37.8	0	133.7036696	3	3	1	1	0	0	0	0	1	0	0	1	0	6	0	0.65
1	102070229	0	28	0	6.186156938	-12.51585559	33.73159275	36.70464366	42.1	31	8.6	2.7	5.3	49	198	4.74	4.97	0.65	1.18	2.3	0.550847458	22.042805	119	68	48.6	0	133.9060166	3	3	0	1	0	0	0	0	1	0	0	1	0	6	0	0.65
1	116190062	1	45	0	51.23878234	33.40868813	41.95607411	33.41390416	43.6	30.3	22.3	7.4	4.3	45	186	4.64	3.97	0.65	0.99	1.87	0.656565657	20.456451	118	64	48.93333333	0	137.3615371	3	3	2	1	0	0	0	0	0	1	0	1	0	6	0	0.65
1	114570036	1	40	0	57.55831902	-17.28930328	13.64363113	23.27625168	43.2	26.8	11.23150702	3.463006322	4.7	46	325	5.12	4.28	0.65	1.78	2.01	0.365168539	19.31361	96	60	51.53333333	0	140.9893241	3	3	2	1	0	0	0	0	1	0	0	1	0	6	0	0.65
1	114400659	1	35	0	50.9878302	-26.64796348	11.92156066	27.62009999	49.3	34.2	13.54437734	2.604745808	4.3	40	244	4.95	4.11	0.65	1.12	2.02	0.580357143	20.706173	140	89	58.63333333	0	154.6847488	3	3	1	1	0	0	1	0	1	0	0	1	0	6	0	0.65
1	113140030	0	69	0	76	19	14	18	46.4	33.1	14.90182462	4.404001662	5.26	104	401	5.07	5.02	0.66	1.87	2.56	0.352941176	22.386314	120	74	36.33333333	1	49.61815621	0	0	4	1	0	0	0	0	1	0	0	0	0	0	6	0.66
1	110410280	1	76	0	81	40	20	22	43.5	28	8.490036394	2.315442474	6.1	108	245	7.23	4.12	0.66	1.32	2.3	0.5	22.964376	133	81	38.96666667	0	60.3569224	0	0	5	1	1	0	0	0	1	0	0	0	1	0	6	0.66
1	100113001	0	60	1	76	37	24	19	48.8	31.7	17.9862192	4.393452859	5.4	88	376	5.17	4.46	0.66	1.08	2.31	0.611111111	24.61614	127	86	59.9	0	64.69693295	0	0	4	2	0	0	0	0	1	0	0	0	0	0	6	0.66
1	104790454	0	41	0	92	18	12	29	40.7	23.7	16	3.7	5.8	97	293	6.37	3.98	0.66	1.39	1.85	0.474820144	22.062185	154	74	48.86666667	0	65.71707213	0	0	2	1	1	0	1	0	1	0	0	0	1	0	6	0.66
1	104570823	0	45	0	89	15	15	22	47.2	27	9.8	2.3	6.24	94	411	4.9	3.47	0.66	1.3	1.59	0.507692308	22.937496	130	82	11.1	0	66.37190697	0	0	2	1	0	0	0	0	1	0	0	0	0	0	6	0.66
1	115710034	0	31	0	63	19	32	34	45.4	32.6	4.471631199	-0.730728402	5.84	100	343	4.99	5.04	0.66	2.06	2.27	0.32038835	24.155647	128	70	28.63333333	0	67.94844459	0	0	1	2	0	0	0	0	1	0	0	0	0	0	6	0.66
1	116320007	0	43	0	60	22	23	22	44.7	31.2	6.441924042	4.104771644	5.24	91	319	5.21	3.87	0.66	1.64	2.01	0.402439024	23.01762	109	69	28.63333333	0	70.00521874	0	0	2	1	0	0	0	0	1	0	0	0	0	0	6	0.66
1	107800412	0	46	0	62	17	21	25	47.4	27.6	18.8	2.2	4.3	89	354	4.85	4.64	0.66	1.75	2.2	0.377142857	19.021368	107	60	8.433333333	0	70.413566	0	0	2	1	0	0	0	0	1	0	0	0	0	0	6	0.66
1	113030128	0	31	0	70	25	11	14	47.11558044	25.86468041	17.3	3.7	4.17	94	365	4.89	4.23	0.66	1.46	2.15	0.452054795	21.649902	119	65	11.2	0	73.23097508	0	0	1	1	0	0	0	0	1	0	0	0	0	0	6	0.66
1	106170294	1	89	0	45.00848544	57.15271403	13.66226716	23.36326719	45	24.7	16.73086933	1.444105558	4	85	189	5.18	4.89	0.66	1.71	2.44	0.385964912	21.49121	109	73	43.26666667	0	73.60599053	0	0	5	1	0	0	0	0	1	0	0	0	0	0	6	0.66
1	100066779	0	43	0	55	13	13	21	42.4	30.6	6.8	1	4.58	87	257	5.31	4.49	0.66	1.82	2.15	0.362637363	24.287014	114	68	23.5	0	73.91834012	0	0	2	2	0	0	0	0	1	0	0	0	0	0	6	0.66
1	102672748	0	49	0	74	19	12	16	45.9	35.3	10.6	1.9	2.8	84	281	5.07	4.02	0.66	1.56	2.04	0.423076923	17.405603	111	75	23.36666667	0	73.94146594	0	0	2	0	0	0	0	0	1	0	0	0	0	0	6	0.66
1	106770113	0	25	0	70	27	20	23	45.5	29.1	16.7	2.6	5.69	95	257	4.83	4.56	0.66	1.68	2.45	0.392857143	20.05967	111	70	24	0	75.41165402	0	0	0	1	0	0	0	0	1	0	0	0	0	0	6	0.66
1	105191131	0	41	0	44.94773995	47.62447621	32.91024594	31.61920907	44.5	26.6	13.3	3.3	5.9	81	194	5.06	5.71	0.66	1.95	2.75	0.338461538	18.296116	182	75	49.86666667	0	81.73444761	0	0	2	0	0	0	1	0	1	0	0	0	0	0	6	0.66
1	111260039	0	24	0	83	27	24	26	46.4	35.4	15.6	2.8	5.06	89	262	5.1	3.88	0.66	1.36	2.17	0.485294118	22.681086	125	67	24	0	82.18127451	0	0	0	1	0	0	0	0	1	0	0	0	0	0	6	0.66
1	103940755	0	35	0	48	17	11	19	43.2	23.7	4.6	1.976642614	4.5	83	285	4.68	4.33	0.66	1.4	2.42	0.471428571	20	112	62	24.23333333	0	82.77363391	1	1	1	1	0	0	0	0	1	0	0	0	0	2	4	0.66
1	104241986	1	34	0	88	25	14	26	41.8	29.6	12.09774596	3.036809919	8.3	106	362	6.77	5.62	0.66	2.03	2.5	0.325123153	22.398851	153	89	48.5	0	82.92420133	1	1	1	1	1	0	1	0	1	0	0	0	1	2	4	0.66
1	104480759	0	36	0	58	14	8	13	45.5	26.2	4.947682566	3.219263308	4.9	82	355	4.73	4.97	0.66	1.17	2.61	0.564102564	20.053333	121	81	49.33333333	0	83.40863248	1	1	1	1	0	0	0	0	1	0	0	0	0	2	4	0.66
1	115261790	0	28	0	103.7705244	31.47431999	17.7677156	25.5889407	46.4	28.1	13.9	1.6	4.9	85	228	5.01	3.94	0.66	1.82	1.67	0.362637363	20.209621	137	92	46.5	0	84.47629811	1	1	0	1	0	0	0	1	1	0	0	0	0	2	4	0.66
1	108270219	0	32	0	58	11	10	14	42.5	22.5	10.2	2.2	4.17	82	192	5.07	4.08	0.66	2.11	1.64	0.312796209	19.526976	94	57	21.6	0	85.78552369	1	1	1	1	0	0	0	0	1	0	0	0	0	2	4	0.66
1	115280002	1	71	0	102	30	22	30	45.4	25.7	18.99972125	2.904450217	5	83	231	4.43	3.76	0.66	2.1	1.4	0.314285714	21.929638	118	74	34.36666667	0	85.96845007	1	1	5	1	0	0	0	0	1	0	0	0	0	2	4	0.66
1	106790678	0	24	0	55	15	13	21	41.2	29	14.3	2.5	4.22	85	156	5.06	4.62	0.66	2	2.27	0.33	22.125496	107	65	36.8	0	86.88361453	1	1	0	1	0	0	0	0	1	0	0	0	0	2	4	0.66
1	108940086	0	72	0	42	12	9	21	45.8	27.2	6.9	1.4	2.01	64	122	5.3	4.14	0.66	1.22	2.22	0.540983607	18.17518	93	56	12.13333333	0	87.4220406	1	1	5	0	0	0	0	0	1	0	0	0	0	2	4	0.66
1	105632444	0	40	0	53	20	17	14	40.1	35.6	12.01102345	2.003899175	4.1	77	278	4.9	4.99	0.66	1.44	2.9	0.458333333	20.942013	117	69	27.33333333	0	87.51227594	1	1	2	1	0	0	0	0	1	0	0	0	0	2	4	0.66
1	116390048	0	29	0	65	15	11	18	42.5	28.4	6.650327756	1.224116977	7.4	82	395	4.68	3.91	0.66	1.18	1.81	0.559322034	24.281265	113	58	47.46666667	0	87.612538	1	1	0	2	0	0	0	0	1	0	0	0	0	2	4	0.66
1	106960093	0	50	0	40.88293764	54.78027564	27.65038245	31.07866591	41.9	30.5	17.9	3.8	4.2	72	249	5.34	5.4	0.66	1.7	2.75	0.388235294	19.189419	97	60	52.2	0	88.47955311	1	1	3	1	0	0	0	0	1	0	0	0	0	2	4	0.66
1	113210071	0	31	0	116	13	11	24	48.4	26.4	11.4	2.7	4.5	80	314	4.51	6.02	0.66	1.74	2.76	0.379310345	20.499895	123	85	46.23333333	0	89.01037597	1	1	1	1	0	0	0	0	1	0	0	0	0	2	4	0.66
1	100066641	1	79	0	74	15	17	20	45.4	27.8	12.9	2.2	4.12	72	327	4.63	3.7	0.66	1.75	1.6	0.377142857	17.962648	102	60	23.5	0	89.13374584	1	1	5	0	0	0	0	0	1	0	0	0	0	2	4	0.66
1	107280439	1	83	0	74	9	29	24	44.6	27.4	11.8	2.4	2.5	67	270	4.96	3.39	0.66	1.34	1.69	0.492537313	17.854551	88	58	27.66666667	0	89.2724229	1	1	5	0	0	0	0	0	1	0	0	0	0	2	4	0.66
1	104780061	1	50	0	43.82935518	-30.34792351	14.51539173	13.01531102	44	21.8	12.53706805	3.357515417	2.9	90	219	4.55	5.18	0.66	1.97	2.48	0.335025381	24.304617	90	53	51.26666667	0	90.33497607	1	1	3	2	0	0	0	0	1	0	0	0	0	2	4	0.66
1	102672795	0	42	0	69	16	18	23	45.5	25.8	9.2	1.8	4.52	74	211	5.13	5.38	0.66	2.22	2.72	0.297297297	18.247753	125	77	23.36666667	0	90.54216446	1	1	2	0	0	0	0	0	1	0	0	0	0	2	4	0.66
1	104250282	1	59	0	70	13	11	24	42.5	29.6	12.6	5.2	8.1	85	241	5.63	3.39	0.66	1.18	1.84	0.559322034	21.41414	142	93	48.73333333	0	90.87317596	1	1	3	1	0	0	1	1	1	0	0	0	1	2	4	0.66
1	100030753	0	46	0	77.60314416	23.15319431	18.51855238	33.04754298	39.5	33.1	11.8	2.2	2.8	72	169	6.42	3.55	0.66	1.48	1.58	0.445945946	22.721893	152	84	47.76666667	0	91.00095007	1	1	2	1	1	0	1	0	1	0	0	0	1	2	4	0.66
1	102672589	1	71	0	75	21	12	19	45.6	33.7	9.3	1.7	5.16	78	281	4.73	4.77	0.66	1.88	2.39	0.35106383	20.309404	105	70	23.36666667	0	91.22758586	1	1	5	1	0	0	0	0	1	0	0	0	0	2	4	0.66
1	106390198	1	75	0	62.77602601	1.347734008	26.18583143	24.3021346	41.1	37.9	12.80309013	2.23445019	5.2	72	203	4.69	4.21	0.66	1.6	2.02	0.4125	22.388355	122	79	47.86666667	0	91.67378529	1	1	5	1	0	0	0	0	1	0	0	0	0	2	4	0.66
1	114590114	1	32	0	62	11	9	16	43.7	29.1	14.99681544	3.575135713	5.6	98	284	4.38	3.81	0.66	1.77	1.59	0.372881356	21.083027	98	60	41.96666667	0	92.47393658	1	1	1	1	0	0	0	0	1	0	0	0	0	2	4	0.66
1	100570957	0	32	0	87	11	15	23	44.9	25.6	13.2	2.3	4.4	77	185	4.66	4.72	0.66	1.9	1.93	0.347368421	19.31361	102	63	35.53333333	0	92.57100758	1	1	1	1	0	0	0	0	1	0	0	0	0	2	4	0.66
1	114260477	0	34	0	61	18	29	26	43.43945517	30.63932515	11.7	2.9	4.04	76	233	5.16	3.13	0.66	1.36	1.47	0.485294118	20.79759	115	71	12.36666667	0	92.73481685	1	1	1	1	0	0	0	0	1	0	0	0	0	2	4	0.66
1	112190788	0	56	0	45	19	20	28	43.6	24.6	18.19209795	2.443531389	4.5	66	194	4.8	5.68	0.66	2.13	2.54	0.309859155	19.992311	119	68	24.03333333	0	94.24592258	1	1	3	1	0	0	0	0	1	0	0	0	0	2	4	0.66
1	100194357	0	33	0	78	18	12	18	45.8	35.2	11.39997529	1.339556033	3.29	75	193	5.07	4.69	0.66	1.39	2.74	0.474820144	21.064108	120	75	24.53333333	0	94.89730697	1	1	1	1	0	0	0	0	1	0	0	0	0	2	4	0.66
1	110593719	0	24	0	72.38859887	35.49912913	24.60939126	11.15622545	45.7	26.6	10.12229014	1.06372919	3.05	79	247	4.97	4.6	0.66	1.92	2.31	0.34375	21.34066	120	80	35.86666667	0	94.9305506	1	1	0	1	0	0	0	0	1	0	0	0	0	2	4	0.66
1	105610019	1	48	0	52	15	11	18	49	31.1	17.1	3.8	4.33	87	274	5.56	4.37	0.66	1.98	2.21	0.333333333	22.016579	110	67	16.6	0	95.44926261	1	1	2	1	0	0	0	0	1	0	0	0	0	2	4	0.66
1	105142225	1	72	0	65.83011549	-22.72922288	-14.18174632	4.66902084	43.5	30.7	15	1.9	3.9	67	197	4.55	4.88	0.66	1.47	2.21	0.448979592	17.923876	106	60	48.93333333	0	96.44408307	1	1	5	0	0	0	0	0	1	0	0	0	0	2	4	0.66
1	105632216	0	45	0	65.65194827	-1.728854507	5.865252528	4.378213445	43.5	37.2	10.67852473	2.324934934	5.82	69	144	4.9	5.24	0.66	1.99	2.47	0.331658291	18.478584	110	72	38.26666667	0	96.48539939	1	1	2	0	0	0	0	0	1	0	0	0	0	2	4	0.66
1	105632378	0	38	0	56.39426302	-34.09983605	14.80444069	16.87831225	43.5	28.4	15.55358523	3.840606377	3	71	189	4.8	3.83	0.66	1.59	1.81	0.41509434	19.647888	111	68	39.6	0	97.90427534	1	1	1	1	0	0	0	0	1	0	0	0	0	2	4	0.66
1	115340115	0	64	0	52.17682359	35.18458723	31.27947824	25.76925722	46.8	24.8	15.32462453	3.069158446	3.6	58	298	4.52	4.03	0.66	1.93	1.72	0.341968912	20.068224	105	64	46.23333333	0	98.39045505	1	1	4	1	0	0	0	0	1	0	0	0	0	2	4	0.66
1	100570924	0	32	0	57	11	24	28	41.1	25.9	10	1.9	2.94	73	166	4.57	4.65	0.66	1.76	2.51	0.375	20.380238	110	61	35.73333333	0	98.74340692	1	1	1	1	0	0	0	0	1	0	0	0	0	2	4	0.66
1	105090150	1	76	0	46	17	16	27	42.6	35.4	8.3	3.4	3.6	59	165	4.51	3.66	0.66	1.47	1.66	0.448979592	19.598036	116	69	11.43333333	0	98.81534069	1	1	5	1	0	0	0	0	1	0	0	0	0	2	4	0.66
1	112980039	0	27	1	68	21	20	20	42.2	30.5	9.2	2	5.91	75	275	5.2	4.55	0.66	1.56	2.59	0.423076923	24.287014	108	66	35.03333333	0	98.98249509	1	1	0	2	0	0	0	0	1	0	0	0	0	2	4	0.66
1	102672632	1	77	0	63	18	11	19	42.2	39.3	15.8	2.8	2.7	57	233	4.65	4.34	0.66	1.63	2.17	0.404907975	17.792992	90	58	23.36666667	0	99.52775525	2	2	5	0	0	0	0	0	1	0	0	0	0	4	2	0.66
1	115261573	0	50	0	50.07203489	11.49753538	23.00384303	36.56795927	46.7	22.7	16.9	2.6	4.1	65	216	4.89	4.2	0.66	1.68	1.78	0.392857143	22.024925	126	73	46.5	0	100.1359632	2	2	3	1	0	0	0	0	1	0	0	0	0	4	2	0.66
1	104492148	1	39	0	40	14	11	16	44.9	30.1	13.429369	1.688849136	4.4	88	351	4.99	4.02	0.66	1.39	2.36	0.474820144	22.624237	121	77	46.8	0	100.2821424	2	2	1	1	0	0	0	0	1	0	0	0	0	4	2	0.66
1	100065498	1	23	0	79	25	37	30	49.9	25.4	22.7	3.8	4.8	96	316	4.77	4.94	0.66	1.96	2.5	0.336734694	18.819576	124	73	23.5	0	100.9976965	2	2	0	1	0	0	0	0	1	0	0	0	0	4	2	0.66
1	20106253	1	62	0	74.33394527	19.1618633	16.32083378	28.19843452	39.5	28.7	4.844413756	0.861081871	3.6	71	223	5.12	3.82	0.66	1.54	1.83	0.428571429	22.39452	118	62	37.46666667	0	101.0200275	2	2	4	1	0	0	0	0	1	0	0	0	0	4	2	0.66
1	20102821	1	58	0	62	21	9	14	42.6	27.4	11.2	1.6	4.7	75	227	4.73	4.62	0.66	1.7	2.07	0.388235294	20.854609	90	60	10.83333333	0	101.5789426	2	2	3	1	0	0	0	0	1	0	0	0	0	4	2	0.66
1	115700028	1	37	0	46	18	9	19	47.1	25.3	20.78605603	2.918527178	3.7	88	240	4.48	4.26	0.66	1.65	2.36	0.4	19.22928	111	60	48.9	0	101.7009727	2	2	1	1	0	0	0	0	1	0	0	0	0	4	2	0.66
1	101550233	0	25	0	78	15	13	20	42.4	29.3	16.05343422	1.750970538	3.29	74	186	4.95	3.98	0.66	1.74	1.81	0.379310345	21.41442	95	61	33.86666667	0	102.0266549	2	2	0	1	0	0	0	0	1	0	0	0	0	4	2	0.66
1	112460159	1	76	0	45	14	12	19	43.4	27.6	4.5	1.4	4.1	52	355	5.28	4.8	0.66	1.64	2.35	0.402439024	21.704735	125	87	25.43333333	0	104.0931194	2	2	5	1	0	0	0	0	1	0	0	1	0	4	2	0.66
1	107590971	1	53	0	86	37	20	25	46.2	33	17	1.6	5.9	76	284	4.5	5.5	0.66	2.01	2.68	0.328358209	20.895437	118	77	24.43333333	0	104.6375315	2	2	3	1	0	0	0	0	1	0	0	1	0	4	2	0.66
1	115430015	1	29	0	71	21	12	19	48.6	32.3	12.84260298	2.23512352	6.5	90	316	5.19	5.41	0.66	1.99	2.6	0.331658291	20.494543	127	79	47.86666667	0	104.6939813	2	2	0	1	0	0	0	0	1	0	0	1	0	4	2	0.66
1	106170276	1	62	0	70.39949704	-21.33455189	11.70458399	17.87780559	42.1	30.8	13.62569241	3.148449456	4	64	305	4.69	4.58	0.66	1.44	2.17	0.458333333	20.169668	105	62	43.26666667	0	105.433779	2	2	4	1	0	0	0	0	1	0	0	1	0	4	2	0.66
1	100126017	1	39	0	86	16	15	21	43.6	22	11	1.7	3.88	84	236	5.62	5.1	0.66	1.3	2.67	0.507692308	22.442608	116	69	11.63333333	0	106.08884	2	2	1	1	0	0	0	0	1	0	0	1	1	4	2	0.66
1	114590076	1	39	0	49	16	10	25	43.4	34.5	10.56944121	2.375221507	3.81	84	254	4.46	4.98	0.66	2.29	2.42	0.288209607	20.527645	101	64	42	0	106.08884	2	2	1	1	0	0	0	0	1	0	0	1	0	4	2	0.66
1	108800073	1	27	0	92	27	22	24	46.1	31.1	2.983219794	1.25213745	5.9	90	383	4.62	3.13	0.66	0.95	1.56	0.694736842	19.28938	122	78	49.3	0	106.175232	2	2	0	1	0	0	0	0	0	0	0	1	0	4	2	0.66
1	112010039	0	24	0	68.16837681	65.19050732	40.05186187	25.56264764	44.2	30	13.40879879	1.445776724	4.5	72	297	4.36	4.19	0.66	1.87	2.09	0.352941176	22.07613	100	55	47.2	0	106.2092787	2	2	0	1	0	0	0	0	1	1	0	1	0	4	2	0.66
1	105113681	1	40	0	75	71	20	19	47.8	28.4	21.2	4.3	4.51	83	262	4.64	4.54	0.66	1.58	2.1	0.417721519	19.89769	136	82	12.5	0	106.883925	2	2	2	1	0	0	0	0	1	0	0	1	0	4	2	0.66
1	110250028	1	50	0	78	18	12	18	45.8	35.2	4.326911787	0.053951716	3.29	75	193	5.07	4.69	0.66	1.39	2.74	0.474820144	21.064108	120	75	32.8	0	107.4508115	2	2	3	1	0	0	0	0	1	0	0	1	0	4	2	0.66
1	102672645	0	37	0	112	16	14	21	45.3	26	12.1	2.1	4.42	66	207	5.54	4.53	0.66	1.6	2.43	0.4125	21.422745	110	64	23.36666667	0	107.702764	2	2	1	1	0	0	0	0	1	0	0	1	0	4	2	0.66
1	101681371	1	56	0	100.1021364	86.33582567	47.84622516	45.19454441	40.2	31.3	10.81079362	2.5459486	5.9	66	282	5.03	5.11	0.66	1.5	2.26	0.44	21.284946	109	62	49	0	108.5871238	2	2	3	1	0	0	0	0	1	1	0	1	0	4	2	0.66
1	112570369	1	51	0	76	17	12	20	44.7	32.3	9.806759721	1.752258313	4	71	236	4.89	4.57	0.66	1.49	2.4	0.44295302	19.057877	100	72	38.7	0	109.1354263	2	2	3	1	0	0	0	0	1	0	0	1	0	4	2	0.66
1	102126020	1	55	0	33	9	14	18	39.1	33.4	6.893129998	1.566993096	1.39	66	234	5	3.2	0.66	1.43	1.73	0.461538462	23.44687	109	73	33.4	0	109.3525919	2	2	3	1	0	0	0	0	1	0	0	1	0	4	2	0.66
1	108833706	0	53	0	76.88228363	23.18126196	18.08763616	16.1598868	47.1	32.6	11.24913372	3.142568435	5.4	53	203	4.99	4.53	0.66	1.16	2.2	0.568965517	17.781706	101	64	53.03333333	0	109.4846243	2	2	3	0	0	0	0	0	1	0	0	1	0	4	2	0.66
1	113680863	0	47	0	69	15	16	20	46.92206833	34.05289665	12.9	1.5	4.6	60	240	4.76	3.93	0.66	1.65	1.58	0.4	18.218323	108	72	12.13333333	0	109.6444154	2	2	2	0	0	0	0	0	1	0	0	1	0	4	2	0.66
1	113710139	0	37	0	42	12	12	18	48.7	24.9	18.97084286	3.429938518	6.2	65	390	5.25	4.12	0.66	1.45	1.99	0.455172414	20.549887	114	64	48.8	0	109.710918	2	2	1	1	0	0	0	0	1	0	0	1	0	4	2	0.66
1	105113538	1	51	0	50	13	14	23	45.4	26	12.6	3	3.66	70	178	5.37	4.98	0.66	2.09	2.05	0.315789474	21.952011	109	74	12.13333333	0	109.7750886	2	2	3	1	0	0	0	0	1	0	0	1	0	4	2	0.66
1	103861968	1	26	0	63	30	30	24	47.9	26.4	17.5	2.9	5.1	88	285	5.54	4.51	0.66	1.54	2.36	0.428571429	24.619678	117	72	24.9	0	109.8710748	2	2	0	2	0	0	0	0	1	0	0	1	0	4	2	0.66
1	114401045	0	34	0	43	13	8	18	44.3	33.3	9.6	1.309299861	3.19	66	191	4.77	4.37	0.66	1.45	2.38	0.455172414	18.036055	98	62	21.13333333	0	109.99656	2	2	1	0	0	0	0	0	1	0	0	1	0	4	2	0.66
1	113420019	0	28	0	70	10	14	20	40.9	31.1	9.798164431	2.28404742	2.89	68	172	4.17	4.64	0.66	2.16	2.06	0.305555556	20.700817	123	70	26.6	0	110.6613566	2	2	0	1	0	0	0	0	1	0	0	1	0	4	2	0.66
1	109121144	0	35	0	71	33	22	21	44.8	30.2	12.6	1.9	4	65	279	4.73	3.11	0.66	0.99	1.41	0.666666667	19.101562	100	60	12.46666667	0	111.2631502	2	2	1	1	0	0	0	0	0	0	0	1	0	4	2	0.66
1	110593833	0	24	0	33.87173977	-7.809936358	27.90307444	33.22383071	43.3	26	9.608768027	2.965722933	5.5	69	235	5.05	4.88	0.66	1.44	2.8	0.458333333	20.41245	114	60	35.86666667	0	111.8220322	2	2	0	1	0	0	0	0	1	0	0	1	0	4	2	0.66
1	104170228	1	63	0	61.41670992	-9.609481421	22.35455652	26.9539102	44.8	33.4	8.198835643	1.135367962	3.8	54	209	4.23	4.76	0.66	1.9	2.11	0.347368421	18.827932	108	62	49.73333333	0	112.2868611	2	2	4	1	0	0	0	0	1	0	0	1	0	4	2	0.66
1	100066760	0	39	0	69	11	17	18	41.1	31.9	7.8	1.3	6.5	63	159	5.44	4.11	0.66	1.68	1.73	0.392857143	18.272633	112	69	23.5	0	112.3495773	2	2	1	0	0	0	0	0	1	0	0	1	0	4	2	0.66
1	114540054	1	42	0	53	13	11	19	46.5	28.2	9.312954741	1.840735862	4.12	77	218	5.09	3.37	0.66	1.86	1.28	0.35483871	19.896194	119	77	36.23333333	0	112.436359	2	2	2	1	0	0	0	0	1	0	0	1	0	4	2	0.66
1	102125996	1	50	0	46	22	12	19	42.7	28.3	10.4	2.3	3.2	67	225	4.81	4.56	0.66	2.08	1.56	0.317307692	18.626823	104	62	21.93333333	0	112.5620831	2	2	3	1	0	0	0	0	1	0	0	1	0	4	2	0.66
1	105360396	1	44	0	77	13	12	22	41.9	30	12.7	2.2	3.6	74	203	5.22	5.8	0.66	2.19	2.66	0.301369863	20.928867	108	58	23.33333333	0	112.6979408	2	2	2	1	0	0	0	0	1	0	0	1	0	4	2	0.66
1	115261462	0	43	0	70.82073372	50.93061725	30.18147006	27.43575364	46.2	29.7	18.6	2.5	4.8	60	253	4.52	5.68	0.66	2.07	2.81	0.31884058	19.829355	119	70	46.5	0	112.7689463	2	2	2	1	0	0	0	0	1	0	0	1	0	4	2	0.66
1	103880193	0	43	0	69	15	16	20	44.7	31.3	11.1	2	3	59	191	5.03	4.6	0.66	1.59	2.28	0.41509434	20.647917	108	60	23.13333333	0	113.3923283	2	2	2	1	0	0	0	0	1	0	0	1	0	4	2	0.66
1	113680879	0	44	0	37	13	11	16	44.1793944	30.25167326	7	0.7	3	57	123	4.88	4.27	0.66	1.33	2.34	0.496240602	19.147572	95	60	12.13333333	0	113.8794677	2	2	2	1	0	0	0	0	1	0	0	1	0	4	2	0.66
1	102330874	1	43	0	23.75428227	85.88635608	-9.87569861	-1.537212369	41.5	31.4	6.537718408	2.961851305	5.7	73	149	5.42	4.88	0.66	1.67	2.54	0.395209581	19.793398	123	62	37.06666667	0	114.1303588	2	2	2	1	0	0	0	0	1	0	0	1	0	4	2	0.66
1	116460046	0	23	0	39	21	10	12	46.7	30.9	11	2.7	4.06	68	199	4.77	4.01	0.66	1.7	1.63	0.388235294	18.709703	113	68	12.6	0	114.6171875	2	2	0	1	0	0	0	0	1	0	0	1	0	4	2	0.66
1	109910524	0	46	0	54	24	13	16	43.1	31.1	18.2	3.642533736	3.7	53	242	4.75	5.43	0.66	1.82	2.88	0.362637363	19.540367	113	76	24.73333333	0	115.0027943	2	2	2	1	0	0	0	0	1	0	0	1	0	4	2	0.66
1	110880272	1	53	0	103	25	59	51	43.8	24.2	13.62540813	3.760621807	7.3	60	291	4.43	5.18	0.66	1.69	2.61	0.390532544	15.727439	109	64	48.93333333	0	115.3411748	2	2	3	0	0	0	0	0	1	1	0	1	0	4	2	0.66
1	104480962	0	27	1	57.12260941	-8.606759496	23.75572272	25.67507487	39	29.2	10.9652289	0.182072952	5	66	239	4.82	3.6	0.66	1.02	1.95	0.647058824	24.12816	116	70	49.13333333	0	115.5405322	2	2	0	2	0	0	0	0	1	0	0	1	0	4	2	0.66
1	102126078	0	40	0	78	18	29	26	44.24557462	28.33412787	11.9	1.5	4.8	58	248	4.65	4.22	0.66	1.37	2.18	0.481751825	21.359915	111	72	13.33333333	0	116.4584499	3	3	2	1	0	0	0	0	1	0	0	1	0	6	0	0.66
1	104570957	1	41	0	62.05772321	14.54765651	4.408501913	23.95967192	46.9	31.3	11.3	2.3	3.5	71	194	5.54	4.69	0.66	1.32	2.1	0.5	18.157099	95	62	47.53333333	0	117.0774525	3	3	2	0	0	0	0	0	1	0	0	1	0	6	0	0.66
1	116390077	1	37	0	82.60340779	44.47892008	40.55168413	37.94738566	42.1	29.4	16.52308076	0.663422388	4.9	76	247	4.6	5.72	0.66	1.54	2.47	0.428571429	21.43086	136	84	47.46666667	0	117.0845281	3	3	1	1	0	0	0	0	1	1	0	1	0	6	0	0.66
1	20101658	0	43	0	73.85317565	30.50149503	16.62878076	26.4803618	46	31	8.776724953	1.119604787	4.7	53	289	4.79	4.81	0.66	1.85	2.28	0.356756757	22.251936	118	73	47.13333333	0	117.4520625	3	3	2	1	0	0	0	0	1	0	0	1	0	6	0	0.66
1	102672742	0	36	0	35	16	13	17	41.5	29.3	9.4	1.8	4.2	61	251	4.72	4.34	0.66	1.79	2.05	0.368715084	20.349953	95	65	23.36666667	0	117.8121841	3	3	1	1	0	0	0	0	1	0	0	1	0	6	0	0.66
1	100750313	1	46	0	87.08967263	27.45237903	8.553846201	27.43671333	41.7	29.4	15.28694685	1.864727529	3.9	64	233	4.53	3.74	0.66	1.38	1.83	0.47826087	21.528849	147	75	47.1	0	117.9754919	3	3	2	1	0	0	1	0	1	0	0	1	0	6	0	0.66
1	103630823	1	28	0	84	22	11	13	40.6	35.3	15.7	1.6	4.1	82	152	4.96	4.69	0.66	2.01	1.99	0.328358209	20.022093	100	60	23.36666667	0	118.002482	3	3	0	1	0	0	0	0	1	0	0	1	0	6	0	0.66
1	114400610	1	39	0	63	15	7	15	42.49463499	31.46720929	7	2	2.51	72	176	4.92	3.34	0.66	1.65	1.37	0.4	21.201693	114	62	19.36666667	0	118.0516926	3	3	1	1	0	0	0	0	1	0	0	1	0	6	0	0.66
1	106660746	0	26	0	42	18	12	19	42.86036323	22.97198697	4.6	1.7	4.81	65	240	5.19	4.07	0.66	1.71	1.79	0.385964912	16.128862	109	66	18.76666667	0	118.5244956	3	3	0	0	0	0	0	0	1	0	0	1	0	6	0	0.66
1	103941000	0	26	0	53	14	12	22	43.2	32	15.6	0.2524225	3.8	65	213	5.38	5.59	0.66	2.36	2.52	0.279661017	24.27601	96	60	24.23333333	0	118.5244956	3	3	0	2	0	0	0	0	1	0	0	1	0	6	0	0.66
1	113210178	1	45	0	53.37297993	7.424630343	20.19789451	22.75099248	41.4	27.7	11.2	1.9	2.8	64	169	3.91	3.75	0.66	1.74	1.72	0.379310345	19.18618	108	68	45.76666667	0	118.8071419	3	3	2	1	0	0	0	0	1	0	0	1	0	6	0	0.66
1	103940982	0	23	0	41	16	14	20	42.6622741	34.77985735	11.1	2.3	4.02	66	227	4.71	3.61	0.66	1.56	1.69	0.423076923	19.351532	100	62	10.8	0	118.8330844	3	3	0	1	0	0	0	0	1	0	0	1	0	6	0	0.66
1	112581124	1	43	0	43.40292867	11.35096708	16.60371726	21.70567132	47.9	27.8	15.49680135	1.698960572	2.6	66	369	3.86	3.55	0.66	1.81	1.48	0.364640884	19.16213	118	79	48.7	0	118.9701747	3	3	2	1	0	0	0	0	1	0	0	1	0	6	0	0.66
1	108880595	0	28	0	108	89	26	35	43.7	26	8.1	2.8	4.1	64	326	5.18	4.34	0.66	1.12	2.43	0.589285714	24.441803	128	77	47.6	0	119.0841622	3	3	0	2	0	0	0	0	1	0	0	1	0	6	0	0.66
1	115261897	0	30	0	64	14	14	22	41.9	37.3	6.6	1.3	3.8	63	160	4.57	4.47	0.66	1.81	2.23	0.364640884	19.9655	117	74	34.96666667	0	119.6818259	3	3	1	1	0	0	0	0	1	0	0	1	0	6	0	0.66
1	109770079	1	48	0	64.14151583	46.25199893	28.99083695	36.42444294	38.6	30.3	7.731027086	1.110321398	4.6	59	136	5.54	4.15	0.66	1.47	2.26	0.448979592	21.007668	125	80	49.1	0	120.2944011	3	3	2	1	0	0	0	0	1	0	0	1	0	6	0	0.66
1	100750320	1	52	0	81.21624558	50.31191588	27.75898822	29.79954668	46.8	30	12.39377496	1.348753608	3.1	55	125	5.64	4.42	0.66	1.76	2.14	0.375	20.499756	100	60	47.1	0	120.3937686	3	3	3	1	0	0	0	0	1	0	0	1	1	6	0	0.66
1	111660897	1	47	0	75.85644841	61.3595581	18.06025181	22.53838845	44.8	27.2	16.71379706	4.339749948	3.5	59	245	4.9	5.2	0.66	1.66	2.56	0.397590361	19.491652	137	81	47.86666667	0	121.1423979	3	3	2	1	0	0	0	0	1	0	0	1	0	6	0	0.66
1	114270844	1	47	0	48	19	12	21	46.30659617	33.03342073	10.7	1.5	4.28	58	164	5.2	5.39	0.66	2.04	2.49	0.323529412	21.262825	130	68	12.36666667	0	121.9986041	3	3	2	1	0	0	0	0	1	0	0	1	0	6	0	0.66
1	112581180	1	43	0	7.836251705	-14.07546508	10.54832124	16.11972837	46.6	25.5	10.91054026	0.174129631	4.7	62	205	4.42	4.94	0.66	1.96	2.07	0.336734694	21.2405	116	71	48.7	0	122.0744636	3	3	2	1	0	0	0	0	1	0	0	1	0	6	0	0.66
1	113990115	1	37	0	97.05378677	2.328189888	20.13492295	21.83857359	43.9	29.7	11.94449312	2.745011263	5	67	275	4.4	3.96	0.66	1.34	2.13	0.492537313	19.53125	111	62	47.4	0	123.3252178	3	3	1	1	0	0	0	0	1	0	0	1	0	6	0	0.66
1	114630046	1	45	0	45	18	9	14	45.56373996	32.20123558	14.1	1.3	2.5	58	195	4.71	3.67	0.66	1.39	1.77	0.474820144	16.21742	102	63	24.1	0	123.7246872	3	3	2	0	0	0	0	0	1	0	0	1	0	6	0	0.66
1	102672861	0	37	0	106.3158529	22.66629434	25.28941426	21.43522579	43.8	30.8	6.734978195	1.33545388	4.3	51	240	4.67	4.88	0.66	1.35	2.14	0.488888889	22.292768	108	66	50	0	124.0636699	3	3	1	1	0	0	0	0	1	0	0	1	0	6	0	0.66
1	104580452	0	33	0	36.38866621	20.52141482	-7.990129085	17.67244483	45.9	27.4	14.59043705	1.58182275	4.8	54	226	4.69	4.48	0.66	1.14	2.07	0.578947368	22.160666	102	66	48.53333333	0	125.2291678	3	3	1	1	0	0	0	0	1	0	0	1	0	6	0	0.66
1	116030284	1	43	0	86.3595083	77.09742516	-0.210352723	22.73790456	42.6	27.7	17.02823	3.960117883	5.1	58	351	4.91	4.17	0.66	1.09	1.94	0.605504587	20.312544	107	64	50.63333333	0	125.4751916	3	3	2	1	0	0	0	0	1	0	0	1	0	6	0	0.66
1	112190750	1	46	0	43.88726156	25.23965391	4.464758449	24.50245043	44.4	25.3	17.8	5.2	3.6	54	222	4.87	4.22	0.66	1.38	2.15	0.47826087	17.908855	113	77	46.1	0	126.5294783	3	3	2	0	0	0	0	0	1	0	0	1	0	6	0	0.66
1	100194316	0	37	0	44.10823266	10.90814011	11.18569863	12.65262169	43.6	31.3	12.98638536	3.732370926	5.9	47	245	4.85	5.41	0.66	1.14	2.88	0.578947368	18.829641	110	66	47.4	0	127.4323066	3	3	1	1	0	0	0	0	1	0	0	1	0	6	0	0.66
1	100194323	0	35	0	93.13305686	46.05217073	22.40573585	26.05202248	45	28.9	16.45709458	2.895184466	5.5	49	237	4.33	5.22	0.66	1.18	2.79	0.559322034	19.170126	122	79	46.83333333	0	127.4808147	3	3	1	1	0	0	0	0	1	0	0	1	0	6	0	0.66
1	107800390	1	46	0	57.80753576	-12.24721853	34.33967585	44.5883137	44.9	24.3	9.262949008	3.407753818	3.7	53	361	4.42	3.67	0.66	1.65	1.61	0.4	22.726301	97	62	44.46666667	0	127.5076636	3	3	2	1	0	0	0	0	1	0	0	1	0	6	0	0.66
1	105114014	1	32	0	51	21	9	17	43.4	33.1	7.3	1.3	3.9	67	147	4.49	4.92	0.66	1.85	2.57	0.356756757	19.396189	99	55	12.33333333	0	127.733746	3	3	1	1	0	0	0	0	1	0	0	1	0	6	0	0.66
1	114100210	0	28	0	61	13	9	14	45.31897976	31.39921666	7.3	1.5	2.29	56	150	4.72	3.78	0.66	1.6	1.55	0.4125	21.543337	118	77	11.26666667	0	128.1677418	3	3	0	1	0	0	0	0	1	0	0	1	0	6	0	0.66
1	114260811	1	34	0	51	24	13	19	41.64720433	34.56172613	11.5	1.4	3.13	64	180	4.62	4.28	0.66	1.51	2.17	0.437086093	20.101702	118	74	12	0	128.3514606	3	3	1	1	0	0	0	0	1	0	0	1	0	6	0	0.66
1	115261209	1	34	0	75	34	13	21	46.4	28	11.9	2.3	2.8	64	232	4.94	5.04	0.66	2.35	2.06	0.280851064	18.292683	109	67	34.8	0	128.3514606	3	3	1	0	0	0	0	0	1	0	0	1	0	6	0	0.66
1	116490011	0	23	0	71	11	10	17	46.6	22.3	8.3	3.318763471	2.57	61	150	4.69	4.23	0.66	1.5	2.38	0.44	17.352428	104	61	20.1	0	129.077331	3	3	0	0	0	0	0	0	1	0	0	1	0	6	0	0.66
1	107591062	1	31	0	62	13	10	16	42.8	31.2	8.1	1.4	4.7	66	187	4.92	4.4	0.66	2.03	1.84	0.325123153	23.100937	120	85	24.43333333	0	129.4336259	3	3	1	1	0	0	0	0	1	0	0	1	0	6	0	0.66
1	114260815	1	37	0	68	16	11	16	49.23588794	24.13500461	32.5	3.2	3.2	59	151	4.87	3.45	0.66	1.53	1.43	0.431372549	19.6875	118	70	12.36666667	0	129.9581981	3	3	1	1	0	0	0	0	1	0	0	1	0	6	0	0.66
1	115590058	0	22	0	47	13	13	19	45.15996356	28.90973634	11.8	1.7	3.08	61	296	4.42	4.28	0.66	1.98	1.8	0.333333333	20.459951	96	52	11.66666667	0	129.9872417	3	3	0	1	0	0	0	0	1	0	0	1	0	6	0	0.66
1	116290087	0	36	0	66.00155531	61.26763204	20.85404249	21.92517088	45.8	32.1	24.03077826	5.996564123	3.9	45	213	5.2	4.39	0.66	1.34	1.9	0.492537313	18.256319	115	61	49.66666667	0	130.1741315	3	3	1	0	0	0	0	0	1	0	0	1	0	6	0	0.66
1	116190072	1	47	0	46.89824513	48.43885178	11.69417464	17.0798177	43.1	25.3	9.9	2.6	4.7	49	217	4.41	4.68	0.66	1.06	2.28	0.622641509	20.438398	98	64	49.23333333	0	130.7755062	3	3	2	1	0	0	0	0	1	0	0	1	0	6	0	0.66
1	100570862	0	22	0	55	14	18	19	41.9	24.6	18.1	3	4.78	59	249	4.98	4.1	0.66	1.75	1.92	0.377142857	20.248623	114	75	35.73333333	0	131.4163662	3	3	0	1	0	0	0	0	1	0	0	1	0	6	0	0.66
1	106790619	1	26	0	35	13	23	22	42	24.7	18.3	3.4	3.37	69	107	4.8	3.22	0.66	1.35	1.65	0.488888889	18.651545	138	86	36.8	0	131.627657	3	3	0	1	0	0	0	0	1	0	0	1	0	6	0	0.66
1	106441409	0	32	0	61.94604831	34.97591893	15.4423954	22.41690185	46.4	24.7	11.9	3.3	3.4	47	198	5.04	6.08	0.66	1.32	2.93	0.5	20.390625	96	61	48.86666667	0	131.9876516	3	3	1	1	0	0	0	0	1	0	0	1	0	6	0	0.66
1	113790107	1	32	0	43.45483679	51.34841596	44.99353486	28.47886028	39.6	30.6	11.5	2.4	4.41	58	107	4.64	4.68	0.66	2.03	2.41	0.325123153	23.512016	115	64	38.7	0	135.555185	3	3	1	1	0	0	0	0	1	1	0	1	0	6	0	0.66
1	116190036	1	41	0	110.5807194	51.71072595	12.28280335	25.3574951	46.3	26.2	16.6	4.5	4.9	49	229	5.08	5	0.66	1.22	2.25	0.540983607	17.773438	95	61	49.23333333	0	136.4051975	3	3	2	0	0	0	0	0	1	0	0	1	0	6	0	0.66
1	116420116	1	23	0	52	14	11	23	46.9	25.1	14.78555814	2.743785666	5.1	65	218	4.11	4.7	0.66	1.89	2.12	0.349206349	16.84747	99	67	24.36666667	0	137.7796027	3	3	0	0	0	0	0	0	1	0	0	1	0	6	0	0.66
1	114090745	1	36	0	63.39433129	3.158504576	27.63618046	15.83234249	45.9	36.1	15.22346565	1.941984908	5.3	51	164	5.23	3.74	0.66	0.86	1.97	0.76744186	19.779892	113	68	48.9	0	138.9717572	3	3	1	1	0	0	0	0	0	0	0	1	0	6	0	0.66
1	107810275	1	23	0	83.3377444	86.35547269	11.11071544	9.513915467	44.9	25.3	3.876279553	-0.693942822	4.8	62	203	4.91	6.07	0.66	2.33	2.69	0.283261803	19.53125	103	70	50	0	140.4882022	3	3	0	1	0	0	0	0	1	0	0	1	0	6	0	0.66
1	114760095	1	26	0	76	15	16	16	46.8	28.2	20.9	3.5	3.3	58	182	5.01	4.33	0.66	1.87	1.77	0.352941176	20.331474	130	74	30.46666667	0	141.3906344	3	3	0	1	0	0	0	0	1	0	0	1	0	6	0	0.66
1	104954056	1	33	0	89.87840858	44.11481825	15.62204624	23.39807362	43.8	30.8	7.703062194	1.848153123	4.3	51	240	4.67	4.88	0.66	1.35	2.14	0.488888889	22.292768	108	66	49.43333333	0	141.9315035	3	3	1	1	0	0	0	0	1	0	0	1	0	6	0	0.66
1	112980023	1	28	0	50	20	12	19	45.7	31.8	7.5	2.2	7.04	55	127	4.99	4.35	0.66	1.84	2.17	0.358695652	18.706938	115	77	21.83333333	0	142.5023562	3	3	0	1	0	0	0	0	1	0	0	1	0	6	0	0.66
1	101550176	1	29	0	71.53206778	5.696784268	7.502639094	18.618508	44.8	33.4	7.923638017	1.308161969	3.8	54	209	4.23	4.76	0.66	1.9	2.11	0.347368421	18.827932	108	62	46.23333333	0	142.5786482	3	3	0	1	0	0	0	0	1	0	0	1	0	6	0	0.66
1	100770516	1	33	0	56.05292693	25.76169639	6.663903243	28.36153801	43.9	26.1	18.2	6.1	2.4	49	192	4.73	3.7	0.66	1.19	1.32	0.554621849	17.493616	115	65	50.53333333	0	144.2902317	3	3	1	0	0	0	0	0	1	0	0	1	0	6	0	0.66
1	111140361	1	33	0	74.92955098	25.19905544	16.54734807	22.28260724	44.9	31.9	7.093850034	0.615077777	4	47	241	4.77	5.02	0.66	1.26	2.38	0.523809524	22.45402	123	79	55.7	0	146.7889616	3	3	1	1	0	0	0	0	1	0	0	1	0	6	0	0.66
1	114970157	1	22	0	43.54276057	37.87742768	1.624738282	9.200823554	46	28.1	21	6.6	3.3	50	214	4.43	4.68	0.66	1.17	2.13	0.564102564	19.642025	106	62	55.86666667	0	154.5896239	3	3	0	1	0	0	0	0	1	0	0	1	0	6	0	0.66
1	114410045	1	22	0	42.0796494	2.540831416	19.60105453	18.24664693	46.3	26.2	16.6	4.5	4.9	49	229	5.08	5	0.66	1.22	2.25	0.540983607	17.773438	95	61	59.33333333	0	155.881723	3	3	0	0	0	0	0	0	1	0	0	1	0	6	0	0.66
1	104920588	0	57	0	83	15	14	29	40.4	36.8	12.3	2.9	5.77	117	316	5.19	3.61	0.67	1.35	1.84	0.496296296	22.983973	150	92	24.3	1	46.81177273	0	0	3	1	0	0	1	1	1	0	0	0	0	0	6	0.67
1	105113632	0	61	0	95	13	14	18	39.5	29.7	12.5	2.3	4.02	89	300	4.46	4.37	0.67	1.42	2.4	0.471830986	22.917793	134	85	12.33333333	0	63.37165753	0	0	4	1	0	0	0	0	1	0	0	0	0	0	6	0.67
1	103940789	0	57	0	65	17	9	14	45.4	24.7	10.8	1.057613532	3.8	91	353	5.02	3.82	0.67	1.61	1.75	0.416149068	17.642975	110	64	24.23333333	0	63.4482862	0	0	3	0	0	0	0	0	1	0	0	0	0	0	6	0.67
1	113710135	0	38	0	75	18	15	19	50.5	24.9	19.4309844	3.132798178	4.4	99	337	4.52	5.16	0.67	1.45	2.45	0.462068966	21.905228	104	66	48.93333333	0	65.47954813	0	0	1	1	0	0	0	0	1	0	0	0	0	0	6	0.67
1	106150382	1	68	0	77	34	35	40	46.4	25.1	13.4	2.8	7.25	101	304	6.6	3.8	0.67	1.61	1.41	0.416149068	17.820068	137	100	36.6	0	69.23839323	0	0	4	0	1	0	0	1	1	0	0	0	1	0	6	0.67
1	115260117	0	33	0	48	12	14	27	48.3	23.9	19.5	4.4	4.5	96	360	4.6	4.42	0.67	1.65	1.94	0.406060606	19.705532	127	77	46.53333333	0	70.3930568	0	0	1	1	0	0	0	0	1	0	0	0	0	0	6	0.67
1	109080153	0	48	1	70	23	7	15	40.3	30.4	11	4.152937397	3.9	85	442	4.87	4.4	0.67	1.11	2.61	0.603603604	24.441803	120	86	23.8	0	73.40401986	0	0	2	2	0	1	0	0	1	0	0	0	0	0	6	0.67
1	100329051	0	52	0	58	23	14	18	45.9	35.9	20.4	3.7	5.4	83	326	4.54	4.08	0.67	2.13	1.78	0.314553991	16.853407	114	76	22.7	0	73.45633336	0	0	3	0	0	0	0	0	1	0	0	0	0	0	6	0.67
1	107280333	0	37	0	71	9	6	14	43.6	22.5	26.20977318	4.448088782	7.55	89	424	4.56	2.76	0.67	1.38	1.19	0.485507246	19.591837	102	60	41.16666667	0	75.00895286	0	0	1	1	0	1	0	0	1	0	0	0	0	0	6	0.67
1	113990079	0	22	0	66	28	21	30	43.8	31	21.66906304	4.043572199	6.02	97	342	4.77	5.29	0.67	1.78	2.82	0.376404494	21.872423	114	67	24.4	0	75.10044058	0	0	0	1	0	0	0	0	1	0	0	0	0	0	6	0.67
1	116060004	1	53	0	77	18	26	33	46.3	31.6	14.8	4.131658284	6.14	99	325	5.13	3.65	0.67	1.64	1.5	0.408536585	20.365469	122	74	25.06666667	0	78.81675136	0	0	3	1	0	0	0	0	1	0	0	0	0	0	6	0.67
1	105113979	1	36	0	59	18	13	22	49.1	21.2	19.7	4.9	4.7	108	407	4.82	4.41	0.67	1.62	2.21	0.413580247	22.149282	118	56	45.2	0	79.93871213	0	0	1	1	0	0	0	0	1	0	0	0	0	0	6	0.67
1	110970332	1	39	0	132	37	17	33	40	31.9	20.9	5.4	6.6	106	277	6.4	3.5	0.67	1.01	1.58	0.663366337	21.791063	144	63	46.23333333	0	80.0622037	0	0	1	1	1	0	1	0	1	0	0	0	1	0	6	0.67
1	113440048	0	48	0	55	17	10	23	45.51654516	27.63740192	10.5	3	4.17	79	299	5.16	4.18	0.67	1.9	1.74	0.352631579	20.071007	119	76	16.13333333	0	80.20251067	0	0	2	1	0	0	0	0	1	0	0	0	0	0	6	0.67
1	104860483	0	73	0	93.07621623	-1.542318833	9.121042818	15.27562132	42.2	28	10.5	3.9	6.7	68	237	5.11	4.89	0.67	1.53	2.5	0.437908497	21.204334	117	70	49.83333333	0	80.6700214	0	0	5	1	0	0	0	0	1	0	0	0	0	0	6	0.67
1	100066846	0	56	0	104	18	11	21	42.4	24.4	10.8	1.9	5.98	75	224	5.85	4.3	0.67	1.37	2.47	0.489051095	24.80448	110	66	23.5	0	80.73960184	0	0	3	2	0	0	0	0	1	0	0	0	1	0	6	0.67
1	102126248	0	37	0	74.715474	87.31477932	5.9135016	26.04049804	46.8	27.9	16.78992422	4.340622607	4.6	83	264	4.91	5.51	0.67	1.98	2.67	0.338383838	18.573631	101	66	46.46666667	0	81.61885895	0	0	1	1	0	0	0	0	1	0	0	0	0	0	6	0.67
1	106053236	1	47	1	76	11	13	20	41.5	31.1	12.8	2.4	5.77	98	327	4.93	5.01	0.67	1.25	2.88	0.536	20.726645	138	66	12.26666667	0	83.22581815	1	1	2	1	0	0	0	0	1	0	0	0	0	2	4	0.67
1	111661041	0	34	0	58	19	21	19	48.4	32.1	10.3	2.8	4.5	83	209	5.17	4.04	0.67	1.66	2.03	0.403614458	20.883343	119	79	23.76666667	0	83.35713385	1	1	1	1	0	0	0	0	1	0	0	0	0	2	4	0.67
1	109570016	1	33	0	132	37	17	33	40	31.9	20.9	5.4	6.6	106	277	6.4	3.5	0.67	1.01	1.58	0.663366337	21.791063	144	63	53.3	0	83.50876267	1	1	1	1	1	0	1	0	1	0	0	0	1	2	4	0.67
1	115340121	0	52	0	64.23967927	12.88074643	8.402040372	14.94356767	44.5	28.6	11.85367968	2.356746393	3.8	74	255	4.78	4.21	0.67	1.72	2.24	0.389534884	17.85124	108	65	46.23333333	0	84.40017697	1	1	3	0	0	0	0	0	1	0	0	0	0	2	4	0.67
1	115260787	1	44	1	78	20	21	21	45.4	30.5	13	2.5	5.6	97	295	5.43	4.65	0.67	1.51	2.66	0.443708609	24.667088	122	71	34.83333333	0	86.05975014	1	1	2	2	0	0	0	0	1	0	0	0	0	2	4	0.67
1	105400517	1	77	0	69	33	30	22	44.8	25.3	19.6	4.7	4.8	75	301	4.81	5.06	0.67	1.08	2.51	0.62037037	23.388687	119	76	49.36666667	0	88.8872375	1	1	5	1	0	0	0	0	1	0	0	0	0	2	4	0.67
[truncated: 13,915 more rows]
